# Supplementary material for: Uncovering the microbiome landscape in sashimi delicacies
Source: Sci Rep. 2024 Mar 5;14:5454. doi: 10.1038/s41598-024-55938-1 (PMC10914738; doi:10.1038/s41598-024-55938-1)
Supplement: Supplementary file 1 — Supplementary Tables. [file 41598_2024_55938_MOESM1_ESM.xlsx]

## Sheet: SupplementaryTable1
Supplementary Table 1. Ultra-deep amplicon sequencing used in microbial analysis. The Raw pair-end number is the total number of paired-end reads obtained from the sample. Raw Tags represent the tags generated by merging paired reads. Clean Tags are the tags that remain after removing low-quality and abnormally short tags. Effective Tags are the tags that remain after eliminating chimeras.
Sample ID	Raw PE(#)	R1 Q20	R1 Q30	R2 Q20	R2 Q30	Raw Tags(#)	Clean Tags(#)	Clean Tags Q20	Clean Tags Q30	Effective Tags(#)	Effective%	AvgLen(nt)
AJ.3	151525	95.37	89.58	85.95	75.42	128866	123768	99.5	97.57	122863	81.08	455
AJ.4	203370	95.12	88.41	83.06	71.79	154630	136145	99.3	96.91	136045	66.9	449
AJ.6	176916	95.27	89.27	87.11	76.89	152831	147603	99.51	97.57	145681	82.34	457
AJ.8	221886	95.12	89.15	87.07	76.72	194577	189896	99.51	97.56	186577	84.09	451
AJ.9	172874	95.15	89.14	86.81	76.54	149494	144966	99.51	97.57	142709	82.55	458
C.12	188406	95.74	90.31	86.9	76.74	164447	160524	99.53	97.74	158297	84.02	460
C.3	181200	94.53	87.88	85.47	74.96	148503	141220	99.47	97.41	140355	77.46	458
C.8	180403	94.94	88.74	84.59	73.63	144138	133494	99.46	97.43	132349	73.36	457
C.9.1	160597	94.44	87.58	87.93	77.18	142329	138476	99.5	97.43	137002	85.31	454
S.1	176723	96.51	91.9	84.18	72.95	146412	142191	99.43	97.54	140692	79.61	463
S.10	154207	95.33	89.77	84.3	73.47	123134	117178	99.45	97.55	115470	74.88	462
S.11	198104	95.01	88.94	81.96	70.16	147592	140440	99.4	97.24	139558	70.45	450
S.12	138652	94.85	88.81	84.83	74.12	111913	106750	99.46	97.52	103749	74.83	459
S.2	173417	94.31	87.59	85.85	75.35	141726	136725	99.48	97.42	133016	76.7	459
S.3	175451	92.56	84.85	80.15	68.58	110717	92279	99.37	97.08	92176	52.54	446
S.4	156038	94.91	88.89	83.17	72.36	117258	112528	99.49	97.6	111630	71.54	455
S.5	194367	95.64	90.03	85.89	75.63	159881	149710	99.5	97.68	146862	75.56	460
S.6	176157	94.27	87.8	81.65	70.46	122946	110017	99.44	97.45	109285	62.04	457
S.7	188650	93.93	86.58	80.26	68.56	126479	108866	99.28	96.93	108610	57.57	445
S.8	166807	93.26	85.93	78.75	66.71	101365	99644	99.4	97.07	99200	59.47	403
S.9	185121	93.2	85.87	80.78	69.12	127916	116857	99.43	97.21	115148	62.2	443
SN.1	155648	96.47	91.76	86.22	75.77	132030	129148	99.47	97.64	124602	80.05	465
SN.10	191309	96.13	90.89	86.19	75.8	162979	156886	99.48	97.62	154507	80.76	462
SN.2	162674	95.73	90.1	87.67	77.62	142707	138260	99.47	97.54	134178	82.48	465
SN.5	156223	96.25	91.16	85.25	74.54	129135	124598	99.47	97.59	121623	77.85	463
SN.7	147944	96.49	91.62	85.41	74.71	123090	120581	99.48	97.61	115873	78.32	465
T.1	174768	96.54	91.9	87.98	78.18	156558	150221	99.54	97.88	148383	84.9	460
T.10	219941	95.77	90.26	86.12	75.56	182801	178913	99.48	97.52	178574	81.19	441
T.11	183857	96	90.76	87.43	77.4	159130	144311	99.52	97.73	143367	77.98	460
T.12	202979	94.8	88.41	87.06	76.95	175000	171407	99.54	97.69	166312	81.94	455
T.2	209370	96.44	91.51	86.8	76.52	182246	176335	99.53	97.75	173243	82.74	459
T.3	208190	95.93	90.72	87.67	77.78	183766	177760	99.54	97.8	176904	84.97	458
T.4	292029	96.25	91.17	87.31	77.24	252730	229282	99.53	97.73	228285	78.17	458
T.5	217453	95.72	90.19	87.74	77.6	189456	181482	99.51	97.64	177781	81.76	460
T.6	203415	94.97	88.94	87.45	77.26	173538	161720	99.49	97.54	159509	78.42	457
T.7	216793	95.77	90.33	86.54	76.31	186278	180752	99.55	97.77	179084	82.61	458
T.8	172487	95.79	90.18	86.6	76.1	145031	132197	99.51	97.62	130706	75.78	458
T.9	206504	95.34	89.45	86.13	75.74	176020	171605	99.53	97.66	169627	82.14	457

## Sheet: SupplementaryTable2
Supplemtary Table 2. The identified Operational Taxonomic Units (OTUs) of the sashimi samples included in this microbiome profiling analysis. The values are the relative abundance of these OTUs.
#OTU_num	AJ.3	AJ.4	AJ.6	AJ.8	AJ.9	C.3	C.8	C.9.1	C.12	S.1	S.2	S.3	S.4	S.5	S.6	S.7	S.8	S.9	S.10	S.11	S.12	SN.1	SN.2	SN.5	SN.7	SN.10	T.1	T.2	T.3	T.4	T.5	T.6	T.7	T.8	T.9	T.10	T.11	T.12
OTU_1964	0	0	0	0	0	0	0	0	0	0	0	0	0	0	0.000326916	0	0	0	0	0	0	0	0	0	0	0	0	0	0	0	0	0	0	0	0	0	0	0
OTU_3394	0	0	0	0	0	0	0	0	0	0	0	0	0	0	0	0	0	0	0	0	0	0	0	0	0	0	0	0	0	0	0	0	1.16756e-05	0	0	9.34045e-05	0	0
OTU_4448	0	0	0	0	0	0	0	0	0	0	0	0	0	0	0	0	0	0	0	0	0	0	0	0	0	0	0	0	0	0	0.000198485	0	0	0	0	0	9.34045e-05	0
OTU_45	0	0	0	0.0148863	9.34045e-05	0.000280213	0.000572102	0.000443671	0	8.17289e-05	0.00268538	0	0.000245187	0.00031524	0.000163458	1.16756e-05	0.000431996	0.000245187	4.67022e-05	0	0	0	0.00180971	0.000233511	0	0	8.17289e-05	0.0073556	0	1.16756e-05	0.00388796	0.000572102	0.00010508	3.50267e-05	9.34045e-05	0.0248573	0	0.000665507
OTU_567	0.00193814	0	0.000116756	0	0	0	0	0	0	0	0	0	0	0	0	0	0	0	0	0	0	0	0	0	0	0	0	0	0	0	0	0	0	0	0	0	0	0
OTU_1650	0	0	0	0	0	0	0	0	0	0	0	0	0	0	0	0	0	0	0	0	0	0	0	0	0	0	0	0	0	0	0	0	0	0	0	0	0.000653831	0
OTU_2442	0	0	0	0	0.000490374	0	0	0	0	0	0	0	0	0	0	0	0	0	0	0	0	0	0	0	0	0	0	0	0	0	0	0	0	0	0	0	0	0
OTU_453	0	0	0.00252192	0	0	0	0	0	0	0	0	0	0	0	0	0	0	0	0	0	0	0	0	0	0	0	0	0	0	0	0	0	0	0	0	0	0	0
OTU_2364	0	0	0	0	0	0	0.00031524	0	0	0	0	0	0	0	0	0	0	0	0	0	0	0	0	0	0	0	0	0	0	0	0	0	0	0	0	0	0	0
OTU_3786	0	0	0	0	0	5.83778e-05	0	0	0	0	0	0	0	0	0	0	0	0	0	0	0	0	0	0	0	0	0	0	0	0	0	0	0	0	0	0	0	0
OTU_10	0.000478698	0	1.16756e-05	0.000128431	0	0	0	0.000595454	0.000128431	0	5.83778e-05	0.000595454	0	0.178438	0.000140107	0	2.33511e-05	0.000140107	0	0.0031057	1.16756e-05	5.83778e-05	1.16756e-05	0.0231993	5.83778e-05	0	1.16756e-05	0	0.000151782	0	0.0764866	1.16756e-05	0	1.16756e-05	0	0	0.00748403	0.000268538
OTU_250	2.33511e-05	1.16756e-05	5.83778e-05	0	0	0	0	0	0.00346764	0	0	0	0	0.00929375	0.000280213	0	2.33511e-05	0	0	0.0037245	0.000828965	0	0	0.00182139	0	0	0	0	1.16756e-05	0	0.00408645	3.50267e-05	0	0.000128431	0	0	0.0202337	0.0098425
OTU_454	0	0	0.00279046	0.000385293	0	0	0.000128431	0.000513725	9.34045e-05	0	0.000455347	0	0	0	0	0	2.33511e-05	0.000221836	0.000163458	0	3.50267e-05	0	0	0	0	0	0	0	0	0	0	0	0	0.0015295	0	0	0	0.000618805
OTU_666	0	0	0	0	0	0	0	0	0	0.000782262	0	0	0	0	0	0	0	0	0	0	2.33511e-05	0	0	0	0.000291889	0	0.00147112	0	0	0	0	0	0	0	0	0	0	0.000817289
OTU_2205	0	0	0	0	0	0	0	0	0	0	0	0	0	0	0	0	0	0	0	0	0	0	0	0	0	0.000280213	0	0	0	0	0	0	0	0	0	0	0	0
OTU_4507	0	0	0	0	0	0	0	0	0	0	0	0	0	0	0	0	0	0	0	0	0	0	0	0	0	0	0	0.000175133	0	0	0	0	0	0	0	0	0	0
OTU_160	0.000151782	0	0	0	0.000712209	0.0120959	0	0.00144777	0	0	0	0	0	2.33511e-05	0.00103912	0	0	0.000782262	0	0	8.17289e-05	0	0	0	0	0	0	0.000618805	0	0	0.00021016	0	0	0.000350267	0	0	0.00147112	0.00010508
OTU_803	0	0	0	0	0	0	0	0	0	0	0	0	0	0	0	0	0	0	0	0	0	0	0	0	0	0	0.000793938	0	0	0	0.000443671	0	0	0	0	0.000256862	0	0
OTU_2771	0	0	0	0.00010508	0	0	0	0	0	0	2.33511e-05	0	8.17289e-05	0	0	0	0	0	0	0.000782262	0	0	0	0	0	0	0	2.33511e-05	0	0	0	0	0	0	0	0	0	3.50267e-05
OTU_492	0	0	0	0	0	0	0	0	0	0	0	0	0	3.50267e-05	0	0	0	0	0	0	0	0	0	0	0	4.67022e-05	0	0	0	0	0	0	0	0	0	0.00225338	0	0
OTU_739	0	0	0	0	0	0	0	0	0	0	0	0	0	0	1.16756e-05	0.00231176	0	0	1.16756e-05	0	0	0	0	0	0	0	0	0	0	0	0	1.16756e-05	0	0	0	0.00119091	0	0
OTU_1937	0	0	0	0	0	0.000128431	0	0	0	1.16756e-05	0	0	0	8.17289e-05	4.67022e-05	0.00386461	2.33511e-05	0	5.83778e-05	0	0.00010508	0	0	0	0	0	0	0	0	0	0	0	0	0.000233511	0	0	0	0
OTU_3348	0	0	0	2.33511e-05	0	0	0	0	0	0	0	0.00010508	0	0	0	0	0	0	1.16756e-05	0	0	0	0	0	3.50267e-05	0	0	0	0	0	0	0	0	0	0	0	0	0.000175133
OTU_5049	0	0	0	0	0	0	0	0	0	0	0	0	0	4.67022e-05	0	0	0	0	0	0.000221836	0	0	0	0	0	2.33511e-05	0	0	0	0	0	0	0	3.50267e-05	0	0.0015762	0	0
OTU_1114	0	0	0	0.000163458	0	0	0	0	0	0	0	0	0	0	0	0	0	0	0	0	0	0	0	0.000723885	0	0	0	0	0	0	0.000513725	0	0	0	0	0	0	0
OTU_135	0.00161123	0.00142442	0.00239349	0	0.000443671	0	0.00482201	0.000443671	0	0	0.00252192	0	0	0	1.16756e-05	0	0	0.000595454	0	0	0.000934045	0	0	0.000373618	0	0	0	0.00488038	0	0	0	0.0166377	0.00112085	0	0	0	0	0
OTU_268	0.000828965	0.00161123	0.00164625	0.000245187	0	0	0.00872164	9.34045e-05	0	0	0.00295392	0	0	0	0	0	0	0.000396969	0	0	0.000572102	0	0	0.000116756	0	0	0	0.000805614	0	1.16756e-05	0.00094572	0.00686523	0.00178636	0	0	0.00532406	0	0
OTU_1122	0	0	0	0	0	0	0	0	0	0	0	0	0	0	0	0	0	0	0	0	0	0	0	0	0	0.000653831	0	0	0	0	0	0	0	0	0	0	0	0
OTU_1253	0	0	0	0	0	0	0	0	0	0	0	0	0	0	0	0	0	0	0	0.000513725	0	0	0	0	0	0	0	0	0	0	0	0	0	0	0	0	0.000361942	0.000140107
OTU_1891	0	0	0	0.000326916	0	0	0	0	0	0	0	0	0	0	0	0	0	0	0	0	0	0	0	0	0	0	0	0	0	0	0	0	0	0	0	0	0	0
OTU_5349	0	0	0	0	0	0	0	7.00534e-05	0	0	0	0	0	0	0	0	0	0	0	0	0	0	0	0	0	0	0	0	0	0	0	0	0	0	0	0	0	0
OTU_1881	0	0	1.16756e-05	0	0	0	0	0	0	0	0.000116756	0	0.000805614	0	0.000140107	0	1.16756e-05	4.67022e-05	0	0.00309402	3.50267e-05	2.33511e-05	1.16756e-05	0	0	0.000455347	3.50267e-05	4.67022e-05	7.00534e-05	0	5.83778e-05	0	0	3.50267e-05	0	0	0	1.16756e-05
OTU_1293	0	0	0	0	0	0	0	0	0	0	0	0	0	1.16756e-05	0	0	0	0	0	2.33511e-05	1.16756e-05	0	0	0	0	0.000467022	1.16756e-05	0	0	0	0	0	0	0	0	0	0	0
OTU_837	0	0	0	0.000338591	0.000163458	0	0.0011442	0	0	0	0	0	0.000385293	4.67022e-05	0.00194982	0	0.000700534	0.000128431	5.83778e-05	0.00251025	0	1.16756e-05	1.16756e-05	0.00010508	0	0.000221836	0	3.50267e-05	0	0	0	0	0	7.00534e-05	0	0	0.00366613	0.000268538
OTU_708	0	0	0	0	0	0	0	0	0	0	0	0	0	0	0	0	0	0	0	0.00196149	0	0	0	0	0	0	0	0	0	0	0	0	0	0	0	0	0.000583778	0
OTU_663	0.00136604	0	0	0	0	0	0	0	0	0	0	0	0	0	0	0	0	0	0	0	0	0	0	0	0	0	0	0	0	0	0	0	0	0	0	0	0	0
OTU_1495	0	0	0.000163458	2.33511e-05	0	0	0	0	0	0	0	0	0.000338591	0	0	0	0	0	0	0	0.000116756	0	0	8.17289e-05	0	0	0	0	0	0.000350267	1.16756e-05	0	0	0	0	0	0	7.00534e-05
OTU_1572	0	0	0	0.00171631	1.16756e-05	0	2.33511e-05	0	0	0	0	0.00031524	0	0	0	0	0.00150615	0	0	0	0	0	0	0	0	0	0	0	0	0	0	0	0	0.00708706	0	0	0	0
OTU_291	0	0	0.00135436	0	0	0.00221836	0.00378288	0	1.16756e-05	0	0.000478698	0	0	0	0	0	0	0	0	0	0.00021016	0	0	0	0	0	0	0.00123761	0	0	0	0	0	0	0	0	0	0
OTU_638	0	0	0	0	0	0	0	0	0	0	0	0	0	0	0	0	0	0	0	0	0	0	0	0	0	0	0	0.00142442	0	0	0	0	0	0	0	0	0	0
OTU_1311	0	0.000770587	0	0	0	0	0	0	0	0	0	0	0	0	0	0	0	0	0	0	0	0	0	0	0	0	0	0	0	0	0	0	0	0	0	0	0	0
OTU_472	0	0	0	0	0	0	0	0	0.00274376	0	0.000175133	0	0	0	0	0	0	0	0	0	0	0	0	0	0	0	0	0	0	0	0	0.00127264	0	0	0	0	0	0
OTU_114	0	0	0.00920034	0	0	0	0.00382958	0	0	0	0.00255695	0	0	0	0	0	0	0.000385293	0	0	0	0.000128431	0	0	0	0	0	0	0	0	0.00073556	1.16756e-05	0	0	0.00193814	0	0	0
OTU_949	0	0	0	0	0	0	0	0	0	0	0	0	0	0	0.00154117	0	0	0	0	0	0	0	0	0	0	0	0	0	0	0	0	0	0	0	0	0	0	0
OTU_905	0	0	0	0	0	0	0	0	0	0	0	0	0	0	0	0	9.34045e-05	0	0	1.16756e-05	0	0	0	9.34045e-05	0	0	0	0.000887343	0	0	0	0	0	0	0	0	0	0
OTU_2107	0	0	0	0	0	0	0	0	0	0	0	0	0	0	0	0	0	0	0	0	0	0	0	0	0	0	0	0	0	0	0	8.17289e-05	0	0	0	0	0	0
OTU_4482	0	0	0	0	0	0	0	0	0	0	0	0	0	0	0	0	0	0.00042032	0	0	0	0	0	0	0	0	0	0	0	0	0	0	0	0	0	0	0	0
OTU_4192	0.000151782	1.16756e-05	0.000116756	0.000233511	0.000934045	3.50267e-05	0.000128431	0.00128431	3.50267e-05	0	1.16756e-05	5.83778e-05	2.33511e-05	1.16756e-05	3.50267e-05	4.67022e-05	5.83778e-05	0.000361942	0	0	0	0	0	2.33511e-05	0	4.67022e-05	7.00534e-05	2.33511e-05	7.00534e-05	2.33511e-05	0	2.33511e-05	2.33511e-05	0.000992423	2.33511e-05	0.000770587	1.16756e-05	0.000163458
OTU_721	0	0	0.0016229	0	0	0	0	8.17289e-05	0	0	0	0	0	0	0	0	0	0.000688858	0	0	0	0	0	0	0	9.34045e-05	0	0	0	0	0	0	0	2.33511e-05	0	4.67022e-05	0	0
OTU_832	0	0	0	0.000408645	0.000467022	0	0.000595454	0.000163458	0	0	0	0	0	0	0	0	0	0	0	0	0	0	0	0	0	0	0	0	0	0	0	0	0	0.000502049	0	0	0	0
OTU_788	0	0	5.83778e-05	0	0	0	0	0	0	0	0	0	0	0	0	0	0	0	0	0	0	0	0	0	0	0	0	0.00116756	0	0	0	0	0	0	0	0	0	0
OTU_2684	0	0	0	0	0	0	0	0	0	0	0	0	0	0	0	0	0	0	0	0	0	0	0	0	0	0	4.67022e-05	0.000116756	0	0	0	0	0	0	0	0	0	3.50267e-05
OTU_3421	0	0	0	0	0	0	0	0	0	0	0	0	0	0	0	0	0	0	0	0	0	0	0	0	0	0	0	0	0	7.00534e-05	0	0	0	0	0	0	0	0
OTU_4985	0	0	0	0	0	0	0	0	0	0	0	0.000128431	0	0	0	0	0	0	0	0	0	0	0	0	0	0	0	0	0	0	0	0	0	0	0	0	0	0
OTU_609	0.00326916	0	0	0	0	0	0	0	0	0	0	0.000396969	0	9.34045e-05	0	0	0	0	0	0	0	0	0	0	0	0	0	1.16756e-05	0.00103912	0	0	0	0	0	0	0	0	0
OTU_942	0	0	0	0	0	0	0	0	0.0010508	0	0	0	0	0	0	0	0	0	0	0	0	0	0	0	0	0	0.000128431	0	0	0	0	0	0	0	0	0	0	0.000478698
OTU_1803	0.000513725	0	0	0	0	0	0	0	1.16756e-05	2.33511e-05	0	0.00108583	0	0	0	0	0	0	0	0	0	1.16756e-05	0	0	2.33511e-05	0	2.33511e-05	3.50267e-05	3.50267e-05	0	0	0	0	0	0	0	0	0
OTU_223	0	0	0	0	0	0	0	0	0.000116756	0	0	0	0	0	0	0.00042032	0	0	0	0	2.33511e-05	0	0	0	0	0	0	0	0	1.16756e-05	0	0	0	0	0.0234095	0	0	0
OTU_985	0.00119091	0	0.00010508	0	0	0	0	0	0	0	0	2.33511e-05	0	0	0	0	0	0	0	3.50267e-05	0	0	0	0	0	0	0	0	0	0	0	0	0	0	0	0	0.00175133	0
OTU_1730	0	0	0	0	0	0	0	0	0	0	0	0	0	0	0	0	0	0	0	0	0	0	0	0	0	0	0.000642156	0	0	0	0.000116756	0	0	0	0	0	0	0
OTU_1223	0	0	0	0	0	0	0	0	0	0	0	0	0	0	0	0	0	0	0	0	0	0	0	0	0	0	0	0.000233511	0	0	0	0	0	0	0	0.000583778	0	0
OTU_2669	0	0	0	0.00010508	0	0	0	0	0	0	0	0	0	0	0	0	0	0	0	0	0	0	0	0	0	0	0	0	0	0	0	0	0	0	0	0	0	0
OTU_2605	0	0	0	0	0	0	0	0	0	0	0	0	0.000245187	0	0	0	0	0	0	0	0	0	0	0.00010508	0	0	0	0	0	0	0	0	0	0	0	0	0	0
OTU_998	0	0	0	0	0	0	0	0	0	0	0	0	0	0	0	0.0010041	0	0	0	0	0	0	0	0	0	0	0	0	0	0	0	0	0	0	0	0	0	0
OTU_1317	0	0	0	3.50267e-05	0	0	0	0	0	0	0	0	0	0	0	0	0	0	0	0	0	0	0	0	0	0	0	0	0	0	0	0	0	0	0.000572102	0	0	0
OTU_367	0	0	0	0	0	0	0.00010508	0	0	5.83778e-05	0	0	0	0	0	0	0	0.00116756	0	0.000992423	0	0	0	0	0	0	2.33511e-05	0.000957396	0	4.67022e-05	0	0	0	0	0.00211328	0	0	0.000198485
OTU_1348	0	0	0	0	0	0	0	0	0	0	0	0	0	0	0	0	0	0	0	0	0	0	0	0.000326916	0	0	0	0	0	0	0	0	0	0	0	0	0	0
OTU_539	0	0	0	0	0	0	0	0	0	0	0	0	0	0	0	0	0	0	0	0	0	0	0	0	0	0	0	0	0	0	0	0	0	0	0	0.00479865	0	0
OTU_2722	0	0	0	0	0	0	0	0	0	0	0	0	0	0	0	0	0	0	0	0	0	0	0	0	0	0	0	0	0	0	0	0	0	0.000140107	0	0	0	0
OTU_5383	0	5.83778e-05	0	2.33511e-05	0.00133101	0	2.33511e-05	0.00373618	0	0	4.67022e-05	0	0	1.16756e-05	0.00010508	0	0.000128431	0.000140107	2.33511e-05	0.000140107	1.16756e-05	0	0	9.34045e-05	0	0	0.000326916	0	0	0	2.33511e-05	0	0	0.000198485	4.67022e-05	0	5.83778e-05	7.00534e-05
OTU_1795	0	0	0	0	0	0	0	0	0	0	0	0	0	0	0	0	0	0	0	0.000280213	0	0	0	0	0	0	0	0	0	0	0	0	0	0	0	0	0	0
OTU_2440	0	0	0	0	0	0	0	0	0	0	0	0	0	0	0	0	0	0	0	0	0	0	0	0	0	0	0	0	0	0	0	0	0	0.000350267	0	0	0	0
OTU_2543	5.83778e-05	0	0	0	0	0	0	0	0	0	0	0	0	0	0	0	0	0	0	0	0	0	0	0	0	0	0	0	0	0	0	0	0	0	0	0	0	0.000151782
OTU_3406	0	0	0	0	0	0	0	0	0	0	0	0	0	0	0	0	0	0	0	0	0	0	0	0	0	0	0	0	0	0	0	7.00534e-05	0	0	0	0	0	0
OTU_5136	0	0	0	0	0	0	0	0	0	0	0	0	0	0	0	0	0	0	0	0	0	0	0	3.50267e-05	0	0	0	0	0	0	0	0	0	0	0	0	0	0
OTU_1232	0.000560427	0	0	0	0	0	0	0	0	0	4.67022e-05	0	0	0	0	0	0	0	0	0	0	0	0	0	0	0	0	0	0.000198485	0	0	0	0	0	0	0	0	0
OTU_866	0	0	0	0	0	0	0	0	0	0	0	0	0	0	0	0	0	0	0	0	0	0	0	0	0	0	0	0	0	0	0	0	0	0	0.00135436	0	0	0
OTU_194	0	0	0.00171631	9.34045e-05	0	0	0	0	0	0	0	0	0	0	0	0.00137772	0	0	0	0	0	0	0	0	1.16756e-05	0	0	0	0	0	0	1.16756e-05	0.00335089	0.000957396	0.00498546	0.00265035	0	0.000758911
OTU_331	0	0	0	0	0	0	0	0	0	0	0	0	0	0	0	0	0	0	0	0	0	0	0	0	0	0	0	0	0	0.00129599	0	0	0	0	0	0	0	0
OTU_625	0	0.00587281	0	0	0.000723885	0	0	0	0	0	0	0.00325748	0	0	0	0	0	0	0	0	0	0	0	0	0	0	0	0	0	0	0	0	0	0	0	0	0	0
OTU_1151	0	0	0	0	0	0	0	0	0	0	0	0	0	0	0	0.00126096	0	7.00534e-05	0	0	0	0	0	0	0	0	0	0	0	0	0	0	0	0	0	0	0	0
OTU_1662	0	0	0.000326916	0	0	0	0	0	0	0	0	0	0	0	0	0	0	0	0	0	0	0	0	0	0	0	0	0	0	0	0	0	0	0	0	0	0	0
OTU_5231	0	0	0	0	0	0	0	0	0	0	0	0	0	0	0	0	0	0	0	0	0	0	0	0	0	0	0	0	0	0	0	0	0	9.34045e-05	0	0	0	0
OTU_1031	0	0	0	0	0	0	0	0	0	0	0	0	0	0	0	0	0	0	0	0	0	0	0	0	0	0	0	0	0	0	0	0	0	0	0.00134269	0	0	0
OTU_64	0	0.00409812	0	0	0	0	0	0.000688858	0	0	0.0177118	0	1.16756e-05	0	0	0.00182139	0	0.000350267	0	0	0.00197317	0	0	0	0	1.16756e-05	0	0.00131934	0	0.00514892	0	0	0.00332753	0	0.00957396	0.0025336	0.00470525	0
OTU_241	0	0	0	0	0	0	0	0	0	0	0	0	0	0	0	0	0	0	0	0	0	0	0	0.000396969	0	0	0	0.00170463	0	0	0	0	0.00827797	0	0	0	0	0
OTU_812	0.00147112	0	0	0	0	0	0	0	0	0	0	0	0	0	0	0	0	0	0	0	0	0	0	0	0	0	0	0	0	0	0	0	0	0	0	0	0	0
OTU_2765	0	0	0	0	0	0	0	0	0	0	0	0	0	0	0	0	0	0	0	0	0	0	0	0	0	0	0	0	0	0	0	5.83778e-05	0	0	0	0	0	0
OTU_32	0	0.000140107	0.00199652	0.00581443	0	1.16756e-05	0.00489206	7.00534e-05	2.33511e-05	0	0.0180387	0	0.000291889	0.00435498	0.00145944	0.00183306	0.00084064	0.000221836	0	0.00110918	0.00353769	0.000186809	0	0.000607129	0	0.0014828	0	0.010473	0	0.00701701	0.007881	0.00611799	0.0282082	0.00405142	0.00441336	0.00191479	0	0.00010508
OTU_124	0	0.000910694	0	0.0164158	0.0010508	0	0.000677182	4.67022e-05	0.00121426	5.83778e-05	0.00141274	0	3.50267e-05	0	0	0	0	0.000128431	0	1.16756e-05	0.000595454	0	0	0	0	0	0	0	0	0.00127264	4.67022e-05	0.00121426	0.00345597	0	0	0	0	4.67022e-05
OTU_136	0	0.00171631	0.000163458	0.000396969	0.00232344	0	0.000467022	0.00230009	0	0	0.00441336	0	1.16756e-05	0	1.16756e-05	0	0.000151782	0.000291889	0	0	0.000478698	0	0	0.00010508	0	0	0	0.00212495	0.00610632	0.00281381	0	0.00304732	0	0.000910694	0.00247522	0	0.00031524	0.000268538
OTU_179	0	0	0	0	0	0	0.00329251	0	0	0	0.00110918	0	0	0	0	0	0	0	0	0	0	0	0	0	0	0	0	0	0	0.00488038	0.00108583	0	0	0	0	0	0	0
OTU_383	0	0	0	0	0	0	0	0	0	0	0	0	0	0	0	0	0	0	0	0.00149447	0	0	1.16756e-05	0	0	0	0	0.00103912	0	0	0.00168128	0	0	0	0	0	0.00122593	0
OTU_422	0	0	0	0	0	0	0.00266203	3.50267e-05	0.0021483	0	0.000373618	0	0	0	0	0	0	0	0	0	0	0	0	0	0	0	0	0	0	0	0	0	0	0	0	0	0	0
OTU_3226	0	0	0	0	0	0	0	0	0	0	3.50267e-05	0	0	0	0	0	0	0	0	0	0	0	2.33511e-05	0	0	0	0	0	0	0	0	0	0	0	0	0	0	0
OTU_4538	0	0	0	0	0	0	0	0	0	0	0	0	0	0	0	0	7.00534e-05	0	1.16756e-05	0	0	0	0	3.50267e-05	0	0	0	0	0	0	0	0	0	0	3.50267e-05	0	0	0
OTU_3820	0	0	0	0.00010508	0	0	0	0	0	0	0	0	0	0	0	0	0	0	0	0	0	0	0	0	0	0	0	0	0	0	0	0	0	0	0	0	0	0
OTU_860	0	0	0	0	0	0	0	0	0	0	0	0	0	0	0	0	0	0	0	0.00145944	0	0	0	0	0	0	0	0	0	0	0	0	0	0	0	0	0.000361942	0
OTU_197	0	0	0.000513725	0	0	1.16756e-05	0.000245187	0.000151782	0.00021016	0	0	0	9.34045e-05	0.000163458	7.00534e-05	0.0285234	0	9.34045e-05	0	0.00165793	1.16756e-05	0.00657334	0.00021016	0.0147579	0.00400472	0.000548751	0	4.67022e-05	0	0	0.000361942	0	0	0.000490374	0	3.50267e-05	0	0.000175133
OTU_204	0	0	0.00136604	0	0.00846478	9.34045e-05	0.00235846	0.000268538	2.33511e-05	0	5.83778e-05	0	0	0	2.33511e-05	0.00197317	0	0.000455347	0	0	0	0.000198485	1.16756e-05	0	5.83778e-05	0.00031524	4.67022e-05	7.00534e-05	9.34045e-05	0.000852316	1.16756e-05	0	0	0.000198485	0	9.34045e-05	0	0.000443671
OTU_347	0.00224171	0	0.000537076	0.000396969	0.00357272	0.000665507	0.000875667	0.00133101	0	0.000163458	8.17289e-05	0.00196149	5.83778e-05	0.000326916	7.00534e-05	0.00212495	0.00120258	0.00227673	0.000116756	0.000338591	4.67022e-05	0.000163458	0	0.000280213	0.000198485	0.00140107	0.000326916	5.83778e-05	1.16756e-05	2.33511e-05	0.000221836	3.50267e-05	0	0	0	3.50267e-05	0	0.000560427
OTU_1046	0	0	0	2.33511e-05	0	1.16756e-05	0	0.000268538	0	2.33511e-05	0	0	1.16756e-05	3.50267e-05	1.16756e-05	0.000618805	9.34045e-05	3.50267e-05	3.50267e-05	0.000443671	1.16756e-05	0.0011442	4.67022e-05	0.00203155	0.000957396	0.000268538	0	0.000350267	0	1.16756e-05	0.000899018	0	0	0	0	0	0	0
OTU_1679	0	0	3.50267e-05	0	0.00107415	0.000163458	3.50267e-05	0.000256862	1.16756e-05	0	0	0	1.16756e-05	1.16756e-05	7.00534e-05	0.00259197	0	0.000116756	0	1.16756e-05	0	0.000350267	0	0.00663172	0.000268538	0.000198485	0	3.50267e-05	0	1.16756e-05	1.16756e-05	0	0	1.16756e-05	0	0.00123761	0	2.33511e-05
OTU_170	0.00658502	0.000922369	2.33511e-05	7.00534e-05	0.000607129	0.000653831	0.000910694	0.000175133	0.002627	0	0	4.67022e-05	0	0	0.000245187	0	0.000537076	0.00031524	1.16756e-05	0.000770587	0.000560427	1.16756e-05	0	0	0	0	9.34045e-05	0.000256862	0.00197317	0.000268538	0.000128431	0.000245187	1.16756e-05	0.00103912	0.000537076	0	0	0.00922369
OTU_172	0.00142442	1.16756e-05	0.00137772	0	0	0.000338591	0	0	0.00185641	0.000233511	0	0	0	4.67022e-05	4.67022e-05	0	0	0	0	0	0.0021016	1.16756e-05	1.16756e-05	0	1.16756e-05	0.000361942	0.000186809	0	0.000198485	0	0	9.34045e-05	0	0	0.00199652	0.00187977	0	0.00523065
OTU_469	0.00958563	0	2.33511e-05	0.000233511	2.33511e-05	0.000770587	0.00239349	0	0.000256862	0	0	0.00010508	0	0.000467022	1.16756e-05	0	0.00042032	2.33511e-05	0	0.000326916	0	2.33511e-05	0	0	0	0.000116756	0	0.000431996	0.00084064	0.00122593	5.83778e-05	0.000140107	0.00255695	0.00230009	0.00246354	0	0	0.000467022
OTU_2446	0	0	0	0	0	0	0	0	0	0	0	0	0	0	0.000116756	0	0	0	0	0	0	0	0	0	0	0	0	0	0	0	0	0	0	0	0	0	0	0
OTU_717	0	0	0	0	0	0	0	0	0	0	0	0	0	0	0	0	0	0	0	0	0	0	0	0	0	0	0	0	0	0	0	0	0	0	0	0.00151782	0	0
OTU_1037	0	0	0	0	0	0	0	0	0	0	0	0	0	0	0	0	0	0	0	0.0010041	0	0	0	0	0	0	0	0	0	0	0	0	0	0	0	0	0	0
OTU_1095	0	0	0	0	0	0	0	0	0	0	0	0	0	0	0	0	0	0	0	0.000490374	0	0	0	0	0	0	0	0	0	0	0	0	0	0	0	0	0	0
OTU_1185	0	0	0	0	0	0	0	0	0	0	0	0	0	0	0	0	0	0	0	0	0	0	0	0	0	0	0	0	0.000385293	0	0	0	0	0	0	0	0	0
OTU_2686	0	0	0	0	0	0	0	0	0	0	0	0	0	0	0	0	0	0	0	0	0	0	0	0	0	0	0.000116756	0	0	0	0	0	0	0	0	0	0	0
OTU_3726	0	0	0	0	0	0	0	0	0	0	0	0	0	0	0	0	0	0	0	0.000303565	0	0	0	0	0	0	0	0	0	0	0	0	0	0	0	0	0	0
OTU_5350	0	0	0	0	0	0	0	7.00534e-05	0	0	0	0	0	0	0	0	0	2.33511e-05	0	0	0	0	0	0	0	0	0	0	0	0	0	0	0	0	0	0	0	0
OTU_1523	0	0	3.50267e-05	0	0	0	0	0	0	0	0	0.000303565	2.33511e-05	0	0	0	0	0	0	0	1.16756e-05	0	0	2.33511e-05	0	0.000291889	0.000677182	0	0	0	0	0	0	0	0	0	0	0
OTU_2010	0	0	0	0	0	0	0	1.16756e-05	0	0	0	0	0	1.16756e-05	0	0	0	0	0	0.000163458	0	0	0	0	0	0	0	2.33511e-05	0	0	0	0	0	0	0	0	2.33511e-05	0.000128431
OTU_35	0.00354937	0.0147112	0.00288386	0.000817289	0.000817289	0.00614134	0.000163458	0.0139756	0.00142442	1.16756e-05	0.000408645	0.00245187	0.0122243	0.000957396	0.000186809	0.00482201	0.00186809	0.00342094	0.000490374	0.0360775	0.000291889	3.50267e-05	5.83778e-05	0.000455347	4.67022e-05	0.00333921	0.00323413	0.00611799	0.00637486	0.0105664	0.00224171	0.00134269	0.0108933	0.00283716	0.00198485	0.00247522	0.00716879	0.000642156
OTU_137	0.00242852	0.000642156	0.0036311	0.00021016	0.000408645	0.000186809	1.16756e-05	0.00259197	0.00101577	3.50267e-05	3.50267e-05	5.83778e-05	0.000198485	0.00335089	0.0015295	0.00212495	0.000595454	0.00344429	1.16756e-05	0.0010975	2.33511e-05	2.33511e-05	0	0.0047286	0	4.67022e-05	0.000408645	0.000268538	0.00213663	0.0021016	0.00979579	0.000572102	0.00239349	5.83778e-05	1.16756e-05	0.00433163	0.00191479	0.000443671
OTU_356	0.00021016	2.33511e-05	0.0010975	0.000140107	0.00021016	1.16756e-05	0.000128431	0.00158788	0	0	1.16756e-05	0	2.33511e-05	0.000186809	1.16756e-05	0.00155285	2.33511e-05	3.50267e-05	0	0.00312905	0.000128431	0	0	0	1.16756e-05	7.00534e-05	3.50267e-05	0	0	1.16756e-05	5.83778e-05	0	1.16756e-05	0.000595454	0	0	0	0.000642156
OTU_604	0	0	0	0	0	0	0	0	0	0	0	0	0.000233511	0	0	0	0	0	0	8.17289e-05	0	0	0	0	0	0	0	0	0	0.00286051	0	0	0	4.67022e-05	0	1.16756e-05	0	0
OTU_710	0	0	0	0	0	0	0	0	0	0	0	0	0	0	0	0	2.33511e-05	0	0	0	0	0	0	0.0020082	0	0	0	0	0	0	0.000151782	0	0	3.50267e-05	0	1.16756e-05	0	0
OTU_1624	0	0	1.16756e-05	0	1.16756e-05	1.16756e-05	0	4.67022e-05	0	0	1.16756e-05	0	0	0	0	0	1.16756e-05	0	0	0.000443671	0	0	0	0	0	1.16756e-05	0	0	0	0	0	0	0	1.16756e-05	0	0	0	0
OTU_2904	0	0	0	0	0	0	0	0	0	0	0	0	0	0.000128431	0	0	0	0	0	0	0	0	0	8.17289e-05	0	0	0	0	0	0	0	0	0	0	0	2.33511e-05	0	0
OTU_3636	4.67022e-05	0.000175133	0.000175133	0	0.00042032	0.000128431	2.33511e-05	0.0005254	3.50267e-05	0	1.16756e-05	1.16756e-05	0.000478698	4.67022e-05	0	3.50267e-05	0.00021016	0.000280213	0	0.00127264	0	0	0	1.16756e-05	0	3.50267e-05	2.33511e-05	0	4.67022e-05	0.00073556	0	0	5.83778e-05	0.000186809	0	4.67022e-05	1.16756e-05	0
OTU_322	0.000910694	0	0.000431996	0	0.00108583	0	0	0.00042032	8.17289e-05	0	0	0	0	0.000128431	0.000758911	3.50267e-05	0.000163458	4.67022e-05	0	0.00158788	0.000443671	0	0	0.00010508	1.16756e-05	0	0.000607129	0.000280213	4.67022e-05	2.33511e-05	0.000221836	0	0	0	0	0	0	0.00251025
OTU_804	0	0	0	0	4.67022e-05	0	0	0	0	0	0	0	1.16756e-05	0	0	0.00187977	0.000455347	0	0	0	1.16756e-05	0	0	0.000116756	0	0	0	0.000268538	0	0.000467022	0	0.000280213	0	0	0	0	0	0.000385293
OTU_317	0.000373618	0	0	0.000899018	0.00572102	0.00131934	0	0.00130766	0.000665507	1.16756e-05	0	0	0.000712209	0.00021016	0	0	0	0.000502049	0	0	0	0	0	0	0	0	0.000607129	0	0	0	0.000256862	0.00231176	0	1.16756e-05	0	0	0	0.000128431
OTU_348	0	9.34045e-05	0.000373618	0.000396969	0	0	0	0	0	0	0.000361942	0	0.000373618	0.000513725	0.000163458	0	2.33511e-05	0	0	0	0.000268538	0.00112085	0.00196149	0.000221836	0.00189144	0	0	2.33511e-05	0	0	0.000478698	0	0	0.00154117	0	0	0	0.00101577
OTU_546	0	0	0	0	0	0	0	0	0	0	0	0	0.00021016	0	0	0	0	0	0	0	0	0	0	0	0	0	0	0	0	4.67022e-05	0	0	0.00240517	5.83778e-05	0	0	0	0
OTU_1297	0	0	0	9.34045e-05	0	0	0.000431996	0	0	0	0	0	0	0	0	0	0	0	0	0	0	0	0	0	0	0	0.000233511	8.17289e-05	0	0	0	0	1.16756e-05	0	0	0	0	0
OTU_1384	0	0	0	0	0	0	0	0	0	0	0	0.00150615	0	0	0	0	0	1.16756e-05	0	0	0	0	0	0	0	0	0	0	0	0	0	0	0	0	0.000688858	0	0	0
OTU_1415	0	0	0	0	0	0	0	0.000537076	0	0	0	0	0	0	0	0	0	0.00021016	0	0	0	0	0	0	0	0	0	0	0	0	0	0	0	0	0	0	0	0
OTU_1602	0	0	0	0	0.000233511	0	0	0	0	0	0	0	0	0	0	0	0	0.000140107	0	1.16756e-05	0	0	0	1.16756e-05	1.16756e-05	5.83778e-05	0	1.16756e-05	0	0	0	0	0	0	0	0	0	0.000396969
OTU_1672	0	0	0	4.67022e-05	0.000502049	0	0	0	0	0	0	0	0	0	0	0	0	0	0	0	0	1.16756e-05	0	0	1.16756e-05	0	0	0	0	0	0	0	0	4.67022e-05	0	0	0	0
OTU_3745	0	0	0	0	0	0	0	0	0	0	0	0	0	0	0	0	0	0	0	0	0	0.000116756	0	0	0	0	0	0	0	0	0	0	0	0	0	0	0	0
OTU_3873	0	0	0	0	0	0	0	0	0	0	0	0	0	0	0	0	0	0	0	0	0	0	0	0	0	0	0	0	0	0	0	0	0	0	0	0.000175133	0	0
OTU_5015	0	0	0	0	0	0	0	0	0	0	0	0	0	0	0	0	0	0	0	0	0	0	0	0	0	0	0	0	0	0	0	0	0	0	0	0	0	3.50267e-05
OTU_57	0.000747236	0	1.16756e-05	0.0196383	0.0119908	5.83778e-05	0.000373618	0.00169296	7.00534e-05	0	0.00010508	5.83778e-05	0	0.000980747	0	0	0	0.0026737	0	0.00651496	0	0	1.16756e-05	0.0014828	0	0	0.000128431	0.0020549	0.000151782	0.00117923	0.000455347	0.000805614	0	0.000256862	0.000677182	0	0.000805614	0.000443671
OTU_560	0.000478698	0	0	0.00288386	0.00396969	0.000233511	0.000490374	0.0005254	3.50267e-05	7.00534e-05	0.00692361	3.50267e-05	1.16756e-05	0.00021016	1.16756e-05	0	0	0.0011442	0.00274376	0.00885007	4.67022e-05	0	8.17289e-05	0.000373618	0	0	4.67022e-05	0.00545249	0.000922369	0.00031524	0.00121426	0	0	0.000747236	0.00147112	0	0.0016229	0.000758911
OTU_1958	0	0	0	0	0	0	0	0	0	0	0	0	0	0	0	0.00010508	0	0	0	0	0	0	0	0	1.16756e-05	0	0	0	0	0	0	0	0	0	0	0.000151782	0	0
OTU_2806	0	0	0	0	0	0	0	0	8.17289e-05	0	0	0	0	0	0	0	0	0	0	0	0	0	0	0	0	0	0	0	0	0	0	0	0	0	0	0	0	0
OTU_1093	0	0	0	0	0	0	0	0	0	0	0	0	0	0	0	0	0	0	0	0	0	0	0	0	0	0	0	0	0	0.00031524	0.00031524	0.00031524	0	5.83778e-05	0	2.33511e-05	0	0
OTU_735	0.00113253	0	0	0	0	0	0	0	0	0	0	0	0	0	0	0	0	0	0	0	0	0	0	0	0	0	0	0	0	0	0	0	0	0	0	0	0	0
OTU_4650	0	0	0	0	0	0	0	0	0	0	0	0	0	0	0	0	0	0	0	3.50267e-05	0	0	0	0	0	0	0	0	0	0	0	0	0	0	0	0	0	0
OTU_5232	1.16756e-05	0	0	0	0	0	0	0	0	0	0	0	0	0	0	0	0	0	0	0	0	0	0	0	0	0	0	0	0	0	0	0	0	0	0	0	0	0
OTU_370	0	0	0	0	0	0	0	0	0	0	0	0	0	0	0	0	0	0	0	0	0	0	0	0	0	0	0	0	0	0	1.16756e-05	0	0.00249857	0	0	0	0	0
OTU_1851	0	0	0	0	0	0	0	0	0	0	0	0	0	0	0	0	0	0	0	0.000291889	0	0	1.16756e-05	0	0	0	0	0	0	0	0	0	0	0	0	0	0	0
OTU_1002	0	0	0	0	0	0	0	0.00149447	0	0	0	0	0	0	0	0	0	4.67022e-05	0	0	0	0	0	0	0	0	0	0	0	0	0	0	0	0	0	0	0	0
OTU_4831	0	0	0	0	0	0	0	0	0	0	0	0	2.33511e-05	0	0	0	0	0	0	0	0	0	0	0	0	0	0	0	0	0	0	0	0	0	0	0	0	0
OTU_806	0.000758911	0	0	0	0	0	0	8.17289e-05	0	0	0	0	0	0	0	0	0	0	0	0.000443671	0	3.50267e-05	0	0	0	0	0	0	0	0	0	0	0	0	0	0	0	0
OTU_2818	0	0	0	0.000151782	0	0	0	0	0	0	0	0	0	0	0	0	0	0	0	0	0	0	0	0	0	0	0	0	0	0	0	0	0	0	0	0	0	0
OTU_3291	0	0	0	0	0	0	0	0	0	0	0	0	0	0	0	0	0	0	0	0.00021016	0	0	0	0	0	0	0	0	0	0	0	0	0	0	0	0	0	0
OTU_3834	0	0	0	0	0	0	3.50267e-05	0	0	0	0	0	0	0	0	0	0	0	0	0	0	0	0	0	0	0	4.67022e-05	0	0	0	0	0	0	0	0	0	0	0
OTU_4368	0	0	0	4.67022e-05	0	0	0	0	0	0	0	0	0	0	0	0	0	0	0	0	0	0	0	0	0	0	0	0	0	0	0	0	0	0	0	0	0	0
OTU_61	0.00145944	0	0	7.00534e-05	1.16756e-05	0.00317575	2.33511e-05	2.33511e-05	0.000408645	0.00124928	0.00231176	0.00143609	0.000467022	0.000221836	0.000478698	5.83778e-05	0.000128431	0	0.00976077	0.00352602	0.000198485	1.16756e-05	0.00830132	1.16756e-05	0	0	0.000291889	0.00084064	0.00364277	0	3.50267e-05	0	0	5.83778e-05	0	0	0.014431	0.000151782
OTU_259	0.0016229	1.16756e-05	0	2.33511e-05	0	0.00190312	0.000700534	0.000186809	0.000793938	0.00173966	0.00151782	0.00101577	0.000291889	0.000490374	0.000572102	9.34045e-05	0.00042032	2.33511e-05	0.0120258	0.000572102	0.0104496	4.67022e-05	0.0131	0	4.67022e-05	2.33511e-05	0.000502049	0.00185641	0.00316408	0	3.50267e-05	0	0	0	0	0	0.00816122	0.00138939
OTU_314	1.16756e-05	0	0	7.00534e-05	4.67022e-05	0.000385293	0	0	1.16756e-05	0.000268538	0.000186809	0.000175133	0.000221836	1.16756e-05	0.00010508	0	8.17289e-05	7.00534e-05	0.000887343	0.0108816	0.000151782	0	0.00107415	1.16756e-05	0	0.000817289	0	0.000373618	0.000467022	3.50267e-05	0	0	0	8.17289e-05	0	0	0.00974909	2.33511e-05
OTU_325	0.00551086	0	0	4.67022e-05	0	0.00106248	1.16756e-05	2.33511e-05	0	0.000221836	0.000280213	0.00331586	0.000688858	0.00129599	0	0	3.50267e-05	1.16756e-05	0.00263868	0	1.16756e-05	0	0	0	0	0	0.00130766	2.33511e-05	0.00528903	0	0	0	0	1.16756e-05	0	0	1.16756e-05	0
OTU_603	0.000957396	0	0	0	0	1.16756e-05	0	0	0	5.83778e-05	2.33511e-05	0.000431996	0	0.000431996	0.000116756	0	0	0	0.000116756	0	0	0	1.16756e-05	0	0	0	0	0	0.00134269	0	0	0	0	0	0	0	0	0
OTU_1218	0.000233511	0	0	2.33511e-05	0	0.000245187	0	0	5.83778e-05	9.34045e-05	4.67022e-05	5.83778e-05	2.33511e-05	0	3.50267e-05	0	7.00534e-05	0	0.00063048	0.00226506	0	0	0.00042032	1.16756e-05	0	0	1.16756e-05	5.83778e-05	0.000186809	8.17289e-05	0	0	0	0.000116756	0	0	0.00197317	2.33511e-05
OTU_1938	0	0	0	0	0	0	0	0	0	0	0	0	0	0	0	0	0.000490374	0	0	0	0	0	0	0	0	0	0	0	0	0	0	0	0	0	0	0	0	0
OTU_2492	0	0	0	0	0	0	0	0	0	0	0	3.50267e-05	0	0	0	0	0	0	0	0	0	0	0	0	0	0	0	0	0	0	0	0	0	0.000163458	0	0	0	0
OTU_2778	0.000431996	0	0	0	5.83778e-05	0.000408645	0	0	0	0.000198485	0.000163458	7.00534e-05	1.16756e-05	0.000198485	0.00031524	0	0	1.16756e-05	0.00073556	0	0	0	0.00021016	0	0	0	7.00534e-05	3.50267e-05	0.0010041	0	0	0	0	0	0	0	0.000175133	0
OTU_313	0	0	0	0	0	0	0	0	0	0	0	0	0	0	0	0	0.000665507	0	0	0	0	0	0	0	0	0	0	0	0	0	0	0	0	1.16756e-05	0.00435498	0	0	0
OTU_619	0	0	0	3.50267e-05	0	0	0	0	0	0	0	0	0	0	0	0	0	0	0	0	0	0	0	0	0	0	0	0	0.000151782	0	0	0	0	0	0.00116756	0	0	0
OTU_4251	0	0	0	1.16756e-05	0	0	0	0	0	0	0	0	0	0	0	0	0	0	0	0	0	0	0	0	0	0	0	0	0	0	0	0	0	0	0	0	0	0
OTU_15	0	1.16756e-05	0	0.000478698	0	3.50267e-05	4.67022e-05	5.83778e-05	0	0.0005254	0.00094572	8.17289e-05	0.000128431	0.00219501	0.000256862	0	0.00225338	7.00534e-05	0.00073556	0.000747236	0.000653831	0.00010508	0.00509054	0.00164625	4.67022e-05	0.245607	0.000992423	0.00121426	0	0.00301229	0.00790435	0	1.16756e-05	0.0021483	0	0	0	0.000151782
OTU_329	0	0	1.16756e-05	0	0.00359607	0	0	0.00569767	0	0	0	0	0	0	0.00130766	0	0.000770587	0.00175133	0	0	0	0	0	0	0	0	0	0	0	0.000361942	0	0.000303565	0	0.000490374	0	0	0	0
OTU_781	0	0	0	0	0	0	0	0	0	0	0	0	0	0	0	0	0	0	0	0	0	0	0	7.00534e-05	0	0	0	0.00155285	0	0	0	0	0	0	0	0	0	0
OTU_2023	0	0	0	0	0	0	0	0.000245187	0	0	0.000140107	0	0	0	0	0	0	0	0	0	0	0	0	0	0	0	0	0	0	0	0	0	0	0	0	0	0	0
OTU_1075	0.000922369	0	0	0	0	0	0	0	0	0	0	0	0	0	0	0	0	0	0	0	0	0	0	0	0	0	0	0	0	0	0	0	0	0	0	0	0	0
OTU_1096	0	0	0	0	1.16756e-05	0	0	0	0	0	0	0	0	1.16756e-05	0	0	0	1.16756e-05	0	0	0	0	0	0	0	0	9.34045e-05	0	0	0	0	0	0.000268538	0.000467022	0	8.17289e-05	0	0
OTU_12	0.0438534	0	3.50267e-05	0.127789	0.00430828	0.00547584	0.0010508	0.00555757	0	0	0	0	0	0	0	0.00165793	0	0.00119091	0	0.0249623	0	0	0	9.34045e-05	0	0	3.50267e-05	0	0.0202804	1.16756e-05	0	0.000163458	0	0.000758911	0.000151782	0	0.018821	0.000116756
OTU_1492	0	0	0	0	0	0	0	0	0	0	0	0	0	0	0	0	0	0	0	0	0	0	0	0	0	0	0.000431996	0	0	0	0	0	0	0	0	0	0	0
OTU_1156	0	0	2.33511e-05	0	0	0	0	0	0	1.16756e-05	0	0	0	0	0	0	0	0	0	0	0	0	0	0	0	0	0	0.000828965	0	0	0	0	0	4.67022e-05	0	0	0	0
OTU_3038	0	0	0	0	0	0	0	0	0	1.16756e-05	0	0	0	0	0	0	0	0	0	0	0	0	0	0	0	0	0	0	0	0	0	0	0	0	0	0	0	0
OTU_4888	0	0	0	0.000326916	0	0	0	1.16756e-05	0	0	0	0	0	0	0	0	1.16756e-05	0	0	0	0	0	0	0	0	0	0	0	0	0	0	0	0	0	0	0	0	0
OTU_1307	0	0	0	0	0	0	0	0	0	0	0	0	0	0	0	0	0	0	0	0	0	0	0	0	0	0	0	0	0	0.000280213	0	0	0	5.83778e-05	0	0	0	0
OTU_218	0	0	0	0	0	0	0	0	0	0	0	0	0	0	0	0	0	0	0	0	0	0	0	0	0	0	0	0	1.16756e-05	0	0	0	0	0	0	0.0107182	0	0
OTU_1798	0	0	0.000385293	0	0	0	0	0	0	0	0	0	0	0	0	0	0	0	0	0	0	0	0	0	0	0	0	0	0	0	0	0	0	0	0	0	0	0
OTU_1458	0	0	0	0.000478698	0	0	0	0.000583778	0	0	0	0	0	0	0	0	0	5.83778e-05	0	0	0	0	0	0	0	0	0	0	0	0	0	0	0	9.34045e-05	0	0	0	0
OTU_131	0	0.00288386	0.000910694	1.16756e-05	0	0	0	0	0	0	0	0	0	0	0	0	0	0	0	0	0	0	0	0.000151782	0	0	0	0	0	1.16756e-05	0	0	0.0098892	0	0	0	0	0
OTU_309	0	0	0	0	0	0	0	0	0	0	0	1.16756e-05	0	0	0.000537076	0	0	0	0	0	0	0	0	0	0	0	0	0	0	0.00248689	0	0	1.16756e-05	0.0010041	0.00189144	0	0	0
OTU_360	0.00126096	0	0	0	0.00110918	0	0.00237014	0	0.00110918	0	0	1.16756e-05	1.16756e-05	2.33511e-05	0	0	2.33511e-05	0	0	0	0	0	1.16756e-05	0	0	0	0	0	0	0	0	0	0	0.000969071	0	0	0	0
OTU_526	0	0	2.33511e-05	0	0	0	0	0	0	0	0	0	0	0	0	0	0	0	0	0	0	0	0	0	0	0	0	0.00166961	0	0	0	0	0.00255695	0	0	0	0	0
OTU_119	0.00201987	0	0.00378288	0	0	0.00356105	0.00221836	0	0	0	0.000548751	0	0	0	0	0	0	0.000758911	0	0	0	8.17289e-05	0	0	0	0	0	0	0	0	0	0	0	0.00173966	9.34045e-05	0.00280213	0	0
OTU_186	0	0	0	0	0	0	0	0	0	0	0	0	0	0	0	0	0	0	0	0	0	0	0	0	0	0	1.16756e-05	0	0	0.00211328	0	0	0	0	0.00272041	0	0	0
OTU_239	0	0	0	0	0	0	0	0	1.16756e-05	0	0.000560427	0	0	0	0	0	0	0	0	0	0	0.00010508	0	0	0	0	0	0	0	0	0	0	0	1.16756e-05	0.00666674	0	0	0
OTU_265	0	0.00314073	0	0	0	0	0.00194982	0	0	0	0	0	0	0	0	0	0.00102745	0	0	0	0	0	0	0	0	0	0	0	0	0	2.33511e-05	0	0	0	0.00198485	0	0	0.000140107
OTU_464	0	0	0.00255695	0	0	0	0	0	0	0	0	0.00170463	0	0	0	0	0	0.00031524	0	0	0	0	0	0	0	0	0	0.00193814	0	0	0	0	0	0	0	0	0	0
OTU_478	0	0	0	0	0	0	0.00304732	0	0	0	0	0	0	0	0	0	0	0	0	0	0	0	0	0	0	0	0	0	0	0	0	0	0	0	4.67022e-05	0	0	1.16756e-05
OTU_483	0	0	0	0	0	0	0	0	0	0	0	0.00426158	0	0	0	0	0	0	0	0	0	0	0	0	0	0	0	0	0	0	0	0	0	0	0	0	0	0.000665507
OTU_498	8.17289e-05	0	0.000163458	0	0	4.67022e-05	9.34045e-05	0	0	0	1.16756e-05	0	0	0	0	0	0	0	0	0	0	2.33511e-05	0	0	0	0	0	0	0	0	0	0	0	2.33511e-05	0	0.000233511	0.00208993	0
OTU_502	0	0	0.00155285	0	0	0	0	0	0	0	0	0	0	0	0	0	0	0	0	0	0	0	0	0	0	0	0	0	0	0	0	0	0	0	0	0	0	0
OTU_1327	0	0	0.000280213	0	0	0	0	0	0	0	5.83778e-05	0	0	0	0	0	0	0	0	1.16756e-05	0	0	0	0	0	0	0	0	0	0	0	0	0.00161123	0	0	0	0	0
OTU_1476	0	0	0	0	0	0	0	0	0	0	0.00031524	0	0	0	0	0	0	0	0	0	0	0	0	0	0	0	0	0	0	0	0	0	0	0	0	0	0	0
OTU_1482	0	0	0.000922369	0	0	0	0	0	0	0	0.00197317	0	0	0	0	0	1.16756e-05	0	0	0.000431996	0	0	0	0	0	0	0	0	0	0	0	0	0	0	0	0	0	0
OTU_1555	0	0.00352602	5.83778e-05	0	0	0	0	0	0	0	7.00534e-05	0	0	0	0	0	0	0	0	5.83778e-05	0	0	0	0	0	0	0	0	0	0	0	0	0	0	0	0	0	0
OTU_284	0	0	0.00370115	0	0	0	0	0	0	0	0	0	0	0	0	0	0	0	0	0	0	0	0	0	0	0	0	0	0	0	0	0	0.0021016	0.00106248	0.00175133	0	0	0
OTU_769	0.00279046	0	0	0	0	0	0	0	0	0	0	0	0	0	0	0	0	0	0	0	0	0	0	0	0	0	0	0	0	0	0	0	0	0	0	0	0	0
OTU_1169	0	0	0	0	0	0	0	0	0	0	0	0	0	0	0	0	0	0	0	0	0	0	0	0	0	0	0	1.16756e-05	0	0	0	0	0	0	0.000910694	0	0	0
OTU_1302	0	0	0	0	0	0	0	0	0	0	0	0	0	0	0	0.00094572	0	0	0	0	0	0	0	0	0	0	0	0	0	0	0	0	0	0	0	0	0	0
OTU_554	0	1.16756e-05	0	0	0	0	0	0	0	0	0	0	0	0	0	0	0	0	0	0	0	0	0	0	0	0	0	0	0	0	0	0	0	0	0.00184474	0	0	0
OTU_1578	0	0	0	0	0	0	0	0	0	0	0.00042032	0	0	0	0	0	0	0	0	0	0	0	0	0	0	0	0	0	0	0	0	0	0	0	0	0	0	0
OTU_117	0	0	0	0	0	0	0	0	0	0	0	0	0	0	0	0	0	0	0	0	0	0	0	0	0	0	0	0.00117923	0	0	0.000852316	0.012306	0	0	0	0	0	0
OTU_393	0	0	0	0	0	0	0	0	0	0	0	0	0	0	0	0	0	0.000338591	0	0	0	0	0	0	0	0	0	0	0	0	0	0	0.00387629	0	0	0	0	0
OTU_1034	0	0	0	0	0	0	0	0	0	0	0	0.00172798	0	0	0	0	0	0	0	0	0	0	0	0	0	0	0	0.000560427	0	0	0	0	0	0	0	0	0	0
OTU_946	0	0	0.000852316	0	0	0	0	0	0	0	0.00171631	0	0	0	0	0	0	4.67022e-05	0	0	0.000140107	2.33511e-05	0	0	0	0	0	0	0	0	0	0	0	0	0	0	0	1.16756e-05
OTU_2215	0	0	0	0	0	0	0	0	0	0	0	0	0	0	0	0	0.000280213	0	0	0	0	0	0	0	0	0	0	0.000163458	0	0	0	0	0	0	0	0	0	0
OTU_142	0	0.00956228	0	0	0	0	0	0	0	0	0	0	0	0	0	0	0	0	0	0	0	0	0	0	0	0	0	0	0	0	0	0	0	0	0	0	0	0.000408645
OTU_725	0	0	0	0	0	0	0	0	0	0	0	0	0	0	0	0	0	0	0	0	0	0	0	0	0	0	0	0.0010508	0	0	0	0	0	0	0	0	0	0
OTU_5004	0	0	0	0	0	0	0	0.000151782	0	0	0	0	0	0	0	0	0	0	0	0	0	0	0	0	0	0	0	0	0	0	0	0	0	0	0	0	0	0
OTU_5113	0	0	0	0	0	0	0	0	0	0	0.000163458	0	0	0	0	0	0	0	0	0	0	0	0	0	0	0	0	0	0	0	0	0	0	0	0	0	0	0
OTU_406	0	0.00293057	0	0.000280213	0	0.00166961	0	0	0	0	0.000256862	0	0	0	0	0	0	0	0	0	0	0.00010508	0	0	0	0	0	0.00135436	0	0	0	0	0	0.000887343	0	0	0	0
OTU_661	0.00211328	0	0.0010975	0	0	0	0	0	0	0	0	0	0	0	0	0	0	0	0	0	0	0	0	0	0	0	0	0	0	0	0	0	0	0	0	0	0	0
OTU_2082	0	0	0	0	0	0	0	0	0	0	0.000268538	0	0	0	0	0	0	0	0	0	0	0	0	0	0	0	0	0	0	0	0	0	0	0	0	0	0	0
OTU_399	0	0	0	0	0	0	0	0	0	0	0	0	0	0	0	0	0	0	0	0	0	0	0	0	0	0	0	0	0	0	0.00150615	1.16756e-05	0	0	0.00329251	0	0	0
OTU_879	0	0	0.00145944	0	0	0	0	0	0	0	0	0	0	0	0	0	0	0	0	0	0	0	0	0	0	0	0	0	0	0	0	0	0	0	0	0	0	0
OTU_151	0	0	0.000805614	0	0	0	0	0	0	0	0	0	0	0	0	0	0	0.000151782	0	0	0	0	0	0	0	0	0	0.00228841	0	0	0	0	0.0057327	0	0	0	0	0
OTU_390	0	0	0	0	0	0	0	0	0	0	0	0	0	0	0	0	0	0	0	0	0	0	0	0	0	0	0	0	0	0	0	0.00129599	0	0.000887343	0.00535908	1.16756e-05	0	0
OTU_420	0	0	0	0	0	0	0	0	0	0	0	0	0	0	0	0	0	0.00021016	0	0	0	0	0	0	0	0	0	0.00133101	0	0	0	0	0	0	0.00176301	0	0	0
OTU_968	0	0	0	0	0	0	0.00108583	0	0	0	0	0	0	0	0	0	0	0	0	0	0	0	0	0	0	0	0	9.34045e-05	0	0	0	0	0	0	0	0	0	0
OTU_1183	0	0	0.000957396	0	0	0	0	0	0	0	0.00021016	0	0	0	0	0	0	0	0	0	0	0	0	0	0	0	0	0	0	0	0	0	0	0	0	0	0	0
OTU_1776	0	0	0	0	0	0	0	0	0	0	0	0	0	0	0	0	0	0.000408645	0	0	0	0	0	0	0	0	0	0.00042032	0	0	0	0	0	0	0	0	0	0
OTU_228	0	0	0	0	0.00073556	0	0	0	0.00184474	0	0	0	0	0	0	0	0	0	0	0	0	0	0	0	0	0	0	0.00129599	0	0.00106248	0	1.16756e-05	0	0	0.00351434	1.16756e-05	0	0
OTU_540	0	0	0	0	0	0	0	0	0	0	0	0	0	0	0	0	0	0	0	0	0	2.33511e-05	3.50267e-05	0	0	8.17289e-05	0	0.000969071	0	0	0	0	0.00147112	0	0.00458849	0	0	0
OTU_751	0	0	0	0	0	0	0	0	0	0	0	0	0	0	0	0	0	0	0	0	0	0	0	0	0	0	0	0	0	0	0	0.00183306	0	0	0	0	0	0
OTU_2571	0	0	0	0	0	0	0	0	0	0	0	0	0	0	0	0	0	0	0	0	0	0	0	0	0	0	0	0	0	0	0	0	0	0	0	7.00534e-05	0	0
OTU_799	0	0.0010508	0	0	0	0	0	0	0	0	0	0	0	0	0	0	0	0	0	9.34045e-05	0	0	0	0	0	0	0	0	0	0	0	0	0	0	0	0	0	0
OTU_2152	0	0	0	0	0	0	0.000140107	0	0	0	0	0	0	0	0	0	0	0	0	0	0	0	0	0	0	0	0	0	0	0	0	0	0	0	0	0	0	0
OTU_5274	0	0	0	0	0	0	0	0	0	0	0	0	0	0	0	0	0.000256862	0	0	0	0	0	0	0	0	0	0	0	0	0	0	0	0	0	0	0	0	0
OTU_2276	0	0	0	0	0	0	0	0	0	0	0	0	0	0	0	0	0.000338591	0	0	0	0	0	0	0	0	0	0	0	0	0	0	0	0	0	0	0	0	0
OTU_726	0	0	0	1.16756e-05	0	0	0	0	0	0	0	0.0016229	0	0	0	0	0	0	0	0	0	0	0	0	0	0	0	0	0	0	0	0	0	0	0	1.16756e-05	0	0
OTU_1879	0	0	0	0.000280213	0	0	0	0	0	0	0	0	0	0	0	0	0	0	0	0	0	0	0	0	0	0	0	0	0	0	0	0	0	0	0	0	0	0
OTU_5040	0	0	0	0	0	0	0	0	0	0	0	1.16756e-05	0	0	0	0	0	7.00534e-05	0	0.000128431	0	0	0	0	0	0	0	0	0	0	0	0	0	0	0	0	0	0
OTU_159	0.000385293	0	0.000128431	0.00184474	0.000502049	0.000583778	0.000910694	0.000303565	0.00138939	0	0	0	0	1.16756e-05	0	0	0.000291889	0.000280213	0	0.00266203	5.83778e-05	1.16756e-05	0	0	0	4.67022e-05	0.000805614	0	0.00178636	0	0	0.00010508	0	0.00370115	3.50267e-05	8.17289e-05	0.00781095	0.00325748
OTU_3891	0.000116756	0	0	0	0	0	0	0	0	0	0	0	0	0	0	0	0	0	0	0	0	0	0	0	0	0	0.000163458	0	0	0	0	0	0	1.16756e-05	0	0	0	0
OTU_188	0	0	0	0	0.00116756	0	0.00695863	0.0015762	0	0	0	0	0	1.16756e-05	0	0	0	0.000291889	0	0	0	0	0	0.000537076	0	0	0	0	0	0	0.000163458	0	0	1.16756e-05	0	0	0	3.50267e-05
OTU_940	0	0	0	0	0	0	0	0.00189144	4.67022e-05	0	0	0	0	0	0	0	0	0.000198485	0	7.00534e-05	3.50267e-05	0	0	0	0	7.00534e-05	0	0	0	0	0	0	0	0	0	0	0	0
OTU_1990	0	0	0	0	0	0	0	0	0	0	0	0	0	0	0	0	0	0	0	0.000455347	0	0	0	0	2.33511e-05	0	0	0	0	0	0	0	0	0	0	0	0	0
OTU_4820	0	0	0	0	0	0	0	0	0	0	0	0	0	0	0	0	0	0	0	0	0	0	0	0	0	0	0	0	0	0	0	0	0	0.000128431	0	0	0	0
OTU_156	0	0	0	8.17289e-05	0.0035844	0	0	0.0128198	0	0	0	0	1.16756e-05	0	0	0	0.000957396	0.000350267	0	0	0	0	0	0	0	0	0	0	0	0	0	0	0	0.000455347	0.000361942	0	0	0.000151782
OTU_4967	0	0	0	0	0	0	0	0	0	0	3.50267e-05	0	0	0	0	0	0	0	0	0	0	0	0	0	0	0	0	0	0	0	0	0	0	0	0	0	0	0
OTU_275	0	0	0	0	0	0.00467022	0.000221836	0.000128431	0	0	0	0	0	0	0	0	0	0	0	0	0	0	0	0	0	0	0	0	0	0	0	0	0	0.000572102	0	0	0	0
OTU_471	0	0	0	0	0	0	0	0.00031524	0	1.16756e-05	0.000688858	0.00283716	0	0	0	0	0	0.000385293	0	0	0.00010508	0	0	0	0	0	0	0	0	0	0	0	0	0	0	0.00179804	0	0
OTU_520	0	0	0	0	0	0	0	0	0	0	0	0	0	0	0	0	0	0	0	0	0	0	0	0	0	0	0	0	0	0	0	0	0	0.0025803	0.000385293	0	0	0
OTU_850	0	0	0.00171631	0	0	0	0	0	0	0	0	0	0	0	0	0	0	0	0	0	0	0	0	0	0	0	0	0	0	0	0	0	0	0	0	0	0	0
OTU_1570	0	0	0	0	0.00073556	0	0	0	0	0	1.16756e-05	4.67022e-05	0	0	0	0	0	0	0	0	0	0	0	0	0	0	0	0	0	0	0	1.16756e-05	0	2.33511e-05	0	0	0	0
OTU_1697	0	0	0.0010975	0	0	0	0	0	0	0	0	0	0	0	0	0	0	0	0	0	0	0	0	0	0	0	0	0	0	0	0	0	0	0	0	0	0	0
OTU_2550	0	0	0	0.000151782	0	0	0	0	0	0	0	0	0	0	0	0	0	0	0	0	0	0	0	0	0	0	0	2.33511e-05	0	0	0	0	0	0	0	0	4.67022e-05	0
OTU_302	0	0.00403974	0	0	0	0	0	0.000186809	0	0	0.000268538	0	0	0	0	0	0	0.000548751	0	0	0	0	0	0	0	0	0	0.00199652	0	0	0.000805614	0.00141274	0	0.000805614	0	0	0	0
OTU_229	0	0	0	0	0	0.00291889	0.00141274	0	0	0	0.000770587	0	0	0	0	1.16756e-05	0	0	0	0	0	0	0	0	0	0	0	0	0	0	1.16756e-05	0	0	0	0	0.00259197	0	0
OTU_326	0	0	0	0	0.000128431	0	0	0	0	0	0	0	0	0	0	0	0	2.33511e-05	0	0	0	0	0	0	0	0	0.00042032	0	0	2.33511e-05	0	0	0	0	0	0.00403974	0	0
OTU_353	0	0	0	0	0	0	0	0	0	0	0	0	0	0	0	0	0	0.00021016	0	0	0	0	0	0	0	0	0	0	0	0.00237014	1.16756e-05	1.16756e-05	0.00291889	0	0	0	0	0
OTU_1036	0	0	0	0	0	0	0.000607129	0	0	0	0.000747236	0	0	0	0	0	0	0	0	0	0	0	0	0	0	0	0	0	0	0	0	0	0	0	0	0	0	0
OTU_1200	0	0	0	0	0	0	0	0	0	0	0.00135436	0	0	0	0	0	0	0	0	0	0	0	0	0	0	0	0	0	0	0	0	0	0	0	0	0	0	0
OTU_1072	0	0	0	0	0	0	0	7.00534e-05	0	0	0	0	0	0	0	0	0	2.33511e-05	0	0	0	0	0	0	0	0	0	0	0	0	0	0	0.000793938	0	0	0	0	0
OTU_1442	0	0.000163458	0	0	0	0	0	0.000326916	0	0	0	0	0.000502049	0	0	0.000175133	0	0	0	0.000175133	0	1.16756e-05	0	0	0	0	0	8.17289e-05	0	0	0	4.67022e-05	0	0	0	1.16756e-05	0	0.000338591
OTU_377	0	0	0	0	0	0	0	0	0	0	0	0	0	4.67022e-05	0	0	0	0	0	1.16756e-05	0	0	0	0	0	0	0	0	0	0.00161123	0	0	0	3.50267e-05	0	0.00172798	0	0
OTU_373	0	0.00245187	0	0	0	0	0	0	0	0	0	0	0	0	0	0	0	0	0	0	0	0	0	0	0	0	0	0	0	0	0	0	0	0	0	0	0	0
OTU_722	0	0	0	0	0	0	0	0	0	0	0	0	0	0	0	0	0	0.000443671	0	0	0	0	0	0	0	0.00107415	0	0	0	0	0	0	0	0	0	0	0	0
OTU_1369	0	0	0	0	0	0	0	0	0.000443671	0	0	0	0	0	0	0	0	0	0	0	0	0	0	0	0	0	0	0	0	0	0	0	0	0	0	0	0	0
OTU_111	0	0	0	0	0	0	0	0.000151782	0	0	0	0	0	0	3.50267e-05	0	0	0	0	0.00471693	0	2.33511e-05	0	0.000233511	0	0.00279046	7.00534e-05	0.00618805	4.67022e-05	0	0.00286051	0	0	0.000116756	0	0	0	0.000163458
OTU_129	0.000256862	0	0	0	0	2.33511e-05	0	3.50267e-05	0	0	0	0	0	0	0	0	0	0	0	0.00763582	0	0	0	0	0	7.00534e-05	0	0	0	0	0	0	0	0	0	0	0.000116756	0
OTU_765	0.00117923	0	0	0	0	0.000140107	0	9.34045e-05	0	0	0	0	2.33511e-05	0.000140107	0	0.00110918	0	0	0	0.010473	0.000186809	2.33511e-05	0	0	1.16756e-05	0.00593118	0	0.000280213	0	0	0.000268538	0	0	0.00010508	0	0	7.00534e-05	8.17289e-05
OTU_1432	0	0	0	0	0	0	0	0	0	0	0	0	0	0	0	0	0	0	0	0.000665507	0	0	0	0	0	0	0	0	0	0	0	0	0	0	0	0	0	0
OTU_5007	0	0	0	8.17289e-05	0	0	0	0	0	0	0	0	0	0	0	0	0	0	0	0	0	0	0	0	0	0	0	0	0	0	0	0	0	0	0	0	0	0
OTU_760	0	0	0	2.33511e-05	0	0	0	0	0	0	0	0	0	0	0	0	0	0	0	1.16756e-05	0	1.16756e-05	0	0	2.33511e-05	0.000361942	0	2.33511e-05	0	0.000910694	0	0	0	0	0	0	0	0
OTU_782	0.00042032	0	0	0	0	0.00123761	0	0.000140107	0	0	0	0	0	0	0	0	0	8.17289e-05	0	0	0	0	0	0	0	0	0	0	5.83778e-05	0.000303565	0	0	0	0	0.00010508	0.000186809	0	0
OTU_3948	0	0	0	0	0	0	0	0	0	0	0	0	0	0.000140107	0	0	2.33511e-05	0	0	0.000163458	0	0	0	0	0	0.000128431	0	0	0	0	0	0	0	0	0	0	0	0
OTU_750	0	0	0	0	0	0	0	0	0	0	0	0	0	0	0.00143609	0	0	0	0	2.33511e-05	1.16756e-05	0	0	0	0	0	0	0	0	0	0	0	0	2.33511e-05	0	0.000116756	0.00169296	0
OTU_1898	0	0	0	0	0	0	0	0	0	0	0	0	0	0	0	0	0	0	0	0	0	1.16756e-05	0	0	0	0	0.000291889	0	0	0	0	0	0	0	0	0	0	0
OTU_3953	0	0	0	0	0	0	0	0	0	0	0	0	0	0	0	0	0	0	0	0	0	8.17289e-05	1.16756e-05	2.33511e-05	0	0	0	0	0	0	0	0	0	0	0	0	0	0
OTU_1404	0	0	0	0	0	0	0	0	0	0	0	0	0	0	0	0	0	0	0	0	0	0	0	0	0	0	0	0	0	0.000478698	0	0	0	0	0	0	0	0
OTU_2390	0	0	0	4.67022e-05	0	0	0	0	0	0	0	0	0	0	0	0.000361942	0	0	0	0	0	0	0	0	0	0	0	0	0	2.33511e-05	0	0	0	0	0	0	0	0
OTU_351	1.16756e-05	2.33511e-05	5.83778e-05	0.00849981	0.00593118	0	0.00510222	0.0122827	0.000969071	0	3.50267e-05	0	0	0.00179804	3.50267e-05	0.00010508	0.00357272	0.00275543	2.33511e-05	8.17289e-05	2.33511e-05	0	2.33511e-05	0.00165793	1.16756e-05	0.000233511	0.000280213	0	0	8.17289e-05	0.000969071	1.16756e-05	0	0.0659669	0.00102745	0.000653831	4.67022e-05	0.00084064
OTU_42	0.0121076	0.0051606	0.00742566	0.000665507	0.00395801	0.00238181	0.00226506	0.00021016	0.00108583	0.000537076	0.000163458	0.00233511	0.00116756	0.000175133	0.000548751	0.0005254	0.000992423	0.00063048	0.000116756	0.00135436	9.34045e-05	2.33511e-05	8.17289e-05	0.0011442	1.16756e-05	0.00185641	0.000502049	0.000922369	0.00395801	0.00558092	0.00143609	0.00218333	0	0.00128431	0	0.0108933	0.00754241	0.000245187
OTU_674	0	0	0.000198485	0	0	0	0	0	0	0	0.000175133	0.00119091	0	0	0.00063048	0	0	0	0	0	0	0	0	0	0	0	0.000443671	0	0	0	0	0	0	0	1.16756e-05	0	0	0
OTU_1667	0	0	0.00572102	2.33511e-05	0	0	0.000116756	3.50267e-05	0	0	0.000175133	1.16756e-05	1.16756e-05	0.000221836	0.000245187	0	0.000396969	0.000256862	0	0	0	0	0.00909526	0.00031524	1.16756e-05	0.00184474	7.00534e-05	0.000887343	0	4.67022e-05	0.000431996	0.00021016	0	0.000151782	0	0	0	0.000140107
OTU_5348	0	0	0	0	0	0	0	0.000373618	0	0	0	0	0	0	0	0	0	2.33511e-05	0	0	0	0	0	0	0	0	0	0	0	0	0	0	0	0	0	0	0	0
OTU_1787	0	3.50267e-05	1.16756e-05	0	0	0	0	0	0	0	1.16756e-05	0	1.16756e-05	2.33511e-05	4.67022e-05	0	0	0	0	0.00405142	0	0	0	2.33511e-05	0	0.000198485	0.00021016	0.000455347	0	0	0	8.17289e-05	0	0	0	0	0	0
OTU_198	0	0	0	0	0	0.00279046	0	0	0	0	0	0	0	0	0	0	0	0	0	0	0	0	0	0	0	0	0	0	0	0	0	0.00639821	0	0	0	0	0	0
OTU_357	0	0	0	0	0	0	0	0	0	0	0	0	0	0.00377121	0.0005254	0.00562762	0.000688858	0	0	0	0.000618805	0	0	0	0	0	0	0	0	0	0	0	0	1.16756e-05	0	0	0	0
OTU_1289	0	0	0	0	0	0	0	0	0	0	0	0	0	0	0	0	0	0	0	0	0	0	0	0	0	0	0.000677182	0	0	0	0	0	0	0	0	0	0	0
OTU_13	0.0215881	0	8.17289e-05	5.83778e-05	0.00156452	0.00107415	0.000361942	0.00391131	0	0.000431996	0.000175133	0.011337	0.000922369	0.0216115	0.0317925	0.00123761	0.000280213	0.00102745	0.000758911	0.00138939	0.000350267	3.50267e-05	2.33511e-05	0.00119091	1.16756e-05	0	0.000899018	0.00481033	0.00644491	0.00142442	0.00156452	0.000116756	0	0	0	0	0.00042032	0.000467022
OTU_26	0.0129248	0.00151782	0.000163458	0.000198485	0.000280213	0.00301229	0.00252192	0.00206657	0.000817289	7.00534e-05	0.000221836	0.0108699	0.0015762	0.00485703	0.027099	0.000607129	0.000560427	0.000642156	0	0.00155285	0.00042032	5.83778e-05	0.00402807	0.00279046	0.000245187	0.00031524	0.0166026	0.0585763	0.00903688	0.00811451	0.0098425	0.000396969	1.16756e-05	0.0015295	0	0.00063048	0.00182139	0.00790435
OTU_47	0.00182139	0.0051139	0.000175133	0.00686523	4.67022e-05	0.000198485	0.00263868	0.000595454	0.000140107	0	0.000490374	0.000712209	0.00345597	0.0036778	0.00401639	8.17289e-05	0.000583778	0.000245187	0	0.0102862	0.000256862	2.33511e-05	5.83778e-05	0.00336256	3.50267e-05	0.00338591	0.000572102	0.00329251	0.000572102	0.00155285	0.00897851	0.000116756	0	0.00405142	0	0.000782262	0.0210277	0.00259197
OTU_158	0.0598256	0.000116756	0.00063048	0.000291889	0.00849981	0.00354937	0.000875667	0.00953893	0.000537076	0.000688858	0.000502049	0.0338708	0.00391131	0.0409228	0.0979463	0.000163458	0.00094572	0.0128314	0.00150615	0.017922	0.00154117	0.00094572	0.000268538	0.00298894	0.000688858	0.00172798	0.00343261	0.0706138	0.0229775	0.00286051	0.00751906	0.000303565	0	0.00252192	0.000151782	0.000653831	0.0187626	0.0068769
OTU_636	0.0010508	0.0106131	0.000431996	0.0119207	0.000817289	0	0.00322245	0.000980747	0.0005254	0	0.000910694	0.00126096	0.00716879	0.00196149	0.00500882	0	0.000326916	0.00031524	0	0.00951558	0.000572102	0.00010508	0	0.000537076	2.33511e-05	0.00509054	0	0.00175133	0	0.000758911	0.0111151	0.000303565	0	0.00351434	0	0.00605962	0.00987752	0.00448341
OTU_649	0.000338591	0	0.0025803	0	2.33511e-05	1.16756e-05	0	1.16756e-05	0	0	0	3.50267e-05	0	0.000186809	0	1.16756e-05	0.00112085	0	0	0	0	0	0	0	2.33511e-05	0	0	0	0	0	0	1.16756e-05	0	0.000303565	0	0.00366613	0	0
OTU_1158	0	0	0	0	0	0	0	0	0	0	0	0	0	0	0	0	0	0	0	0	0	0	0	0	0	0	0	0	0	0	0	0	0	0	0	0.000980747	0	0
OTU_2635	0.000455347	1.16756e-05	0	0	0.000175133	3.50267e-05	0	9.34045e-05	0	0	0	0.000385293	8.17289e-05	0.000163458	0.00268538	0.000186809	0	0.000280213	0	0.000140107	0	2.33511e-05	0	2.33511e-05	0	0	0	0.00010508	0.000140107	3.50267e-05	0.00147112	0	0	4.67022e-05	1.16756e-05	0	0.000688858	9.34045e-05
OTU_4230	0.00497379	0	2.33511e-05	0	0.000233511	8.17289e-05	0	0.000256862	1.16756e-05	1.16756e-05	1.16756e-05	0.000548751	1.16756e-05	0.000712209	0.00141274	0	1.16756e-05	0.00031524	0	0.000828965	1.16756e-05	1.16756e-05	1.16756e-05	9.34045e-05	1.16756e-05	0	0.000140107	0.00504384	0.000992423	5.83778e-05	0.000291889	0	0	0	0	0	0.000502049	0.000256862
OTU_1584	0	0	0	0	0	0	0	0	0	0	0	0	0	0	0.000361942	0.0010975	5.83778e-05	0	0	0	0	0	0	0	0	0	0	0	0	0	0	0	0	0	0	0	0	0
OTU_515	0.00042032	1.16756e-05	0	0	0	0	0	9.34045e-05	0	0	0	0.000572102	0	1.16756e-05	0	0	0	2.33511e-05	0	2.33511e-05	0	3.50267e-05	0	0.000221836	0	0.000467022	0	0	0.00175133	0.00121426	0	0	0	0	0	0.00137772	0	3.50267e-05
OTU_685	1.16756e-05	0.000221836	0	0	0	0	0	0	0	0	0	0	0	0	0	0	0	0	0	0	0	0	0	0	0	0	0	0	0	0	0	0	0	0	0.00365445	0	0	0
OTU_688	0	0	0	0	0	0.000443671	0	0.000233511	0	0	0	0.000980747	0	0	0	0.000151782	0	0	0	0	0	0	0	3.50267e-05	0	0	0	0	0.000747236	0	2.33511e-05	0	0	3.50267e-05	0	0.000221836	1.16756e-05	0.00240517
OTU_718	0	0.00228841	0	0	0	0	0	0	0	0	0	0	0	0	0	0	0	0	0	0	0	0	0	0	0	0	0	0	0	0	0	0	0	0	0	0	0	0
OTU_1847	0	0	0	1.16756e-05	0	0	0	0	0	0	0	0	0	0	0	0	0	0	5.83778e-05	0	0	0	1.16756e-05	0	0	0	0	0.000198485	0.00130766	0	2.33511e-05	0	0	0	0	1.16756e-05	0	4.67022e-05
OTU_2057	0	0	0	0.00010508	8.17289e-05	0	0	0	0	0	0	0	0	0	0	0	0	1.16756e-05	0	0	0	0	0	0	1.16756e-05	0	0	1.16756e-05	0	0	1.16756e-05	0.000291889	0	0	0	0	0	0
OTU_118	0	0	0	0	0	0	0	0	0	0	0.000198485	0	0	0	0	0	0	0	0	0	0	0	0	0	0	0	0	0	0	0	0	0.0242151	0	0	0	0	0	0
OTU_497	0	0	0	0	0	0	0	0	0	0	0	0	0	0	0	0	0	0	0	0	0	0	0	0	0	0	0	0	0.00244019	0	0	0	0	0	0	0	0	0
OTU_1464	0	0	0	0	0	0	0	0	0	3.50267e-05	0	0	0	0	0	0	0	0	0	0	0	0	0	0	0	0.000303565	0	0	0	0	0	0	0	0	0	0	0	0
OTU_2272	0	0	0	0	0	0	0	0	0	0	0	0	0	0	0	0	0	0	0	1.16756e-05	0	0	0	0	0	0	0	0	0.000151782	0	0	0	0	0	0	0	0	0
OTU_1	0.0563112	0.257294	0.118647	0.0185641	0.0853834	0.198975	0.0797207	0.00284884	0.0935563	0.0171397	0.0611799	0.15985	0.0788684	0.0216815	0.0570234	0.115938	0.0831183	0.0341744	0.0398604	0.0554122	0.0198835	0.0444372	0.00440169	0.092809	0.0323997	0.0693995	0.0911277	0.143796	0.227276	0.222303	0.0657568	0.0960899	0.318801	0.0617987	0.140258	0.205151	0.212145	0.0324347
OTU_4	0.00889678	0.000186809	0.00329251	0.00514892	0.00237014	0.00880337	0.00317575	0.0031057	0.000268538	0.00718047	0.0350267	0.00565097	0.00168128	0.0134619	0.00251025	0.0685239	0.0161123	0.000782262	0.0125396	0.0119791	0.00659669	0.573387	0.0103212	0.161123	0.597041	0.145291	0.0321078	0.00588448	0.0119091	0.00387629	0.0138822	0.000700534	0.00084064	0.00590783	0.000198485	0.000723885	0.00400472	0.00875667
OTU_17	0.108758	3.50267e-05	0.00526568	0.0119674	0.00164625	0.0744667	0.0115238	0.000969071	0.00158788	0.0151198	0.0644141	0.0708473	0.00499714	0.0655583	0.00408645	0.002627	0.0264335	0.000560427	0.0322479	0.0133685	0.0148863	0.0382725	0.156277	0.13518	0.0880804	0.15079	0.233126	0.0720966	0.182209	0.00904856	0.0623708	0.000560427	0.000221836	0.0225689	0.00103912	0.00172798	0.00705204	0.0172215
OTU_22	0.00158788	0.000723885	0.00154117	0.00142442	0.00149447	0.00147112	0.000350267	0.00108583	0.000502049	0.000128431	0.000245187	0.00302397	0.0011442	0.000128431	0.00196149	0.0606312	0.00217165	0.000723885	0.00010508	0.00184474	0.000338591	0.00263868	0.00010508	0.113533	0.00122593	0.00770587	0.000758911	0.000653831	0.00142442	0.00234679	0.00325748	0.000326916	0.00141274	0.00218333	0.000887343	0.00137772	0.00147112	0.000817289
OTU_108	0.0015295	1.16756e-05	0.00199652	0.000326916	0.000175133	0.00431996	0.00697031	0.000326916	0	0	0	0.000922369	0	0.000151782	0.000408645	2.33511e-05	0.00296559	0.000385293	0	0.00120258	0	2.33511e-05	0	0.000443671	0	0	0.000163458	0	0.000513725	1.16756e-05	0.000116756	0.00187977	0	0.0162524	0.00193814	0.000221836	0.000805614	0.000140107
OTU_349	0.000350267	1.16756e-05	0.000303565	0	0	0.0010508	0.0010508	0.000198485	0	0	0	0.000863991	0	0	0.00426158	1.16756e-05	0.000291889	0.000163458	0	0.000478698	0	0	0	3.50267e-05	0	0	0	2.33511e-05	0	0	0	0	0.0011442	0.000408645	0.000688858	0.0015762	0.000910694	0
OTU_503	0	0	0	0	3.50267e-05	0	0	0.00141274	0	0.000140107	0	0	0	0.00042032	0	0	0	0.000116756	0	0	0	1.16756e-05	0	0.000175133	0	0	0.000548751	0	0	1.16756e-05	0.000140107	0.000140107	0	0	0	1.16756e-05	0	1.16756e-05
OTU_689	0.00180971	0.000980747	4.67022e-05	0.000186809	0.000128431	0.00478698	9.34045e-05	0.000245187	0	0	0	0.00042032	0	0	0.00553422	1.16756e-05	1.16756e-05	0.000373618	0	7.00534e-05	4.67022e-05	4.67022e-05	0	0	1.16756e-05	5.83778e-05	0	4.67022e-05	0.00063048	0	0	2.33511e-05	0	0.000245187	0.000186809	0.000163458	0	0.000163458
OTU_696	0	0	0	0	0	0	0	0	0	0	7.00534e-05	0	0	0	0	0	0.00377121	0	0	0	0.00010508	0	0	0	0	0	0	0	0	0	0	0	0	1.16756e-05	0	0	0	0
OTU_1006	0.000175133	0	1.16756e-05	0	0	2.33511e-05	4.67022e-05	0	0	0	0	0.000163458	0	0	0	0	0.000478698	0	0	0	0	0.00227673	1.16756e-05	1.16756e-05	0.000175133	0	0	0	0	0	0	0	0	0.000233511	0	8.17289e-05	0	0
OTU_1213	0.0229308	0.0216348	0.044624	0.00230009	0.0258847	0.023141	0.00922369	0.00444839	0.0185525	0.00503217	0.00523065	0.0234562	0.0145828	0.0115238	0.0164042	0.0159255	0.0134853	0.00789268	0.00448341	0.024939	0.00478698	0.0203505	0.000385293	0.0296793	0.0172798	0.0248222	0.0128898	0.0117806	0.0354353	0.0321895	0.0142792	0.00870997	0.0362409	0.0135203	0.0156102	0.0292356	0.0257446	0.00547584
OTU_1993	0	0	0	0	0	0	0	0	0	0	0	0	0	0	0.000548751	0	0	0	0	0	0	0	0	0	0	0	0	0	0	0	0	0	0	0	0	0	0	0
OTU_2827	1.16756e-05	0	0	0	0	0	0	0	1.16756e-05	0	0	0	0	1.16756e-05	0	0	0	0	0	0	0	3.50267e-05	0	1.16756e-05	5.83778e-05	2.33511e-05	4.67022e-05	2.33511e-05	2.33511e-05	0	0	0	0	0	0	0	0	0
OTU_3510	0	0	1.16756e-05	0	0	5.83778e-05	0	0	0	0	0	0	0	0	0	0	0	0	0	0	0	0	0	0	0	0	0	0	0	0	0	0	0	0	0	0	0	0
OTU_3968	0.00197317	0	0	0	0	0.000817289	0	0	0	3.50267e-05	0.000233511	0.000969071	1.16756e-05	2.33511e-05	0	9.34045e-05	5.83778e-05	0	3.50267e-05	0	0	0.00287219	1.16756e-05	0.000245187	0.00384126	4.67022e-05	0.00235846	1.16756e-05	0.00163458	0	2.33511e-05	0	0	0	0	9.34045e-05	0	7.00534e-05
OTU_4060	0.00145944	0	0	0.00021016	0.00010508	0.00343261	3.50267e-05	0.000233511	1.16756e-05	0.000268538	0.00141274	0.00187977	0.000361942	0.0035844	0.00127264	4.67022e-05	0.000291889	8.17289e-05	0.000560427	5.83778e-05	0.00122593	0.000490374	0.00593118	0.000922369	0.000572102	0.109237	0.00314073	0.00232344	0.00217165	0.00171631	0.000642156	0.00324581	0	0.000863991	0	0.000980747	0.000572102	0.00359607
OTU_4726	0	0	0	0	0	0	1.16756e-05	0	0	0	0	0	0	0	0	0	0	0	0	0	0	1.16756e-05	0	1.16756e-05	2.33511e-05	0	0	0	0	0	0	0	0	0	0	0	0	0
OTU_4738	0.00323413	0.000653831	0.0087917	0.000653831	0.0332403	0.00180971	0.00144777	0.0309519	0.000350267	0.00021016	0.00120258	0.00254527	0.000560427	0.00094572	0.000817289	0.102546	0.00260365	0.00546416	0.000478698	0.00713377	0.00042032	0.0342211	0.000385293	0.128945	0.0211911	0.00187977	0.00474028	0.000431996	0.00244019	0.00317575	0.00421488	0.00143609	0.000863991	0.0021483	0.00280213	0.00150615	0.000922369	0.00156452
OTU_4787	2.33511e-05	0	0	2.33511e-05	0	3.50267e-05	1.16756e-05	0	0	0	3.50267e-05	0	2.33511e-05	1.16756e-05	1.16756e-05	2.33511e-05	9.34045e-05	0	3.50267e-05	4.67022e-05	0	0.00021016	7.00534e-05	5.83778e-05	3.50267e-05	5.83778e-05	4.67022e-05	8.17289e-05	7.00534e-05	0	0	1.16756e-05	0	0	0	1.16756e-05	0	0
OTU_5003	4.67022e-05	0.000653831	3.50267e-05	8.17289e-05	9.34045e-05	0.000163458	4.67022e-05	1.16756e-05	0.000151782	3.50267e-05	4.67022e-05	0.000198485	0.00031524	1.16756e-05	5.83778e-05	8.17289e-05	0.000899018	0.000268538	3.50267e-05	0.000665507	1.16756e-05	4.67022e-05	0	0.000140107	2.33511e-05	0.000151782	3.50267e-05	0.000350267	0.000385293	0.000233511	2.33511e-05	0.000116756	0.0005254	3.50267e-05	0.000151782	0.00206657	0.000116756	3.50267e-05
OTU_628	0	0	0	0	0	0	0	0	0	0	0	0	0	0	0	0.00134269	0	0	0	0	0	0	0	0	0	0	0	0	0	0	0	0	0	0	0	0	0	0
OTU_1152	0	0	0	0	0	0	0	0	0	0	0	0	0	0	1.16756e-05	0.00101577	0	0.000128431	0	0	0	0	0	0	0	0	0	0	0	0	0	1.16756e-05	0	0	0.00134269	0	0	0
OTU_2879	0	0	0	4.67022e-05	0	0	0	0	0	0	0	0	0	0	0	0	0	0	0	0	0	0	0	0	0	0	0	0	0	0	0	0	0	0	0	0	0	0
OTU_125	0.00317575	0	0	0.00155285	2.33511e-05	0.000607129	0.010543	0	0	0	0	0.00122593	0	0.00203155	7.00534e-05	0.000980747	0.0014828	0	0.00010508	0	0.0015295	0	0	0	0	0	0.00126096	0	0.000245187	0	0	0	0	0.00203155	0	0	0	0.000140107
OTU_3616	0	0	0	0	0	0	0	7.00534e-05	0	0	0	0	1.16756e-05	7.00534e-05	0	0	0	0.000256862	0	0	0	0	0	0.000899018	0	0	0	0	0	0	0.000140107	0	0	0	0	0	0	0
OTU_639	0	0	0	0	0	0.00426158	0	0	0	0	0	0	0	0	0	0	0.000770587	5.83778e-05	0	8.17289e-05	0	0.000128431	0	0	0	0	0	0	0	0.000116756	4.67022e-05	0	0	0	0	0	0	0
OTU_1707	0	0	0	0	0	0	0	0	0	0	0	0	0	0	0	0	0	0	0	0.000408645	0	0	0	0	0	0	0	0	0	0	0	0	0	0	0	1.16756e-05	3.50267e-05	0
OTU_536	0	0	0	0	0	0	0	0	0	0	0	0	0	0	0	0	0	0	0	0	0	0	0	0	0	0	0	0	0	0	0	0	0	0	0.00375953	0	0	0
OTU_805	0	0	0	0	0	0	0.00213663	0	0	0	0	0	0	0	0	0	0	0	0	0	0	0	0	0	0	0	0	0.000198485	0	0	0	0	0	0	0	0	0	0
OTU_3415	0	0	0	0	0	0	0	0	0	0	0	0	0	0	0	0	0	0	0	0	0	0	0	0	0	0	0	0	0	0	0.000326916	0	0	0	0	0	0	0
OTU_368	0	0	0	0	0	0	0	0	0	0	0.00010508	0	0	1.16756e-05	0	0	0	0	0	0	0	0	0	0.000163458	0	0	0	0	0	0	0.00485703	0	0	0	0	0	0	0
OTU_413	1.16756e-05	0	0	0	0.000280213	0	0	0	0	0	0	0	0	0	0	0	0	0	0	0	0	0	0	0.00010508	0	0.000455347	0	0.000163458	3.50267e-05	0	0.00163458	0	0	0	0	0	0	0
OTU_1235	0	0	0.000607129	0	0	0	0	0	0	0	0	0	0	0	0	0	0	0	0	0	0	0	0	0	0	0	0	0.000583778	0	0	0	0	0	0	0	0	0	0
OTU_2977	0	0	0	0	0	0	0	0	0	0	0	0	0	0	0	0	0	0	0	0	0	0	0	0	0	0	0	0	0	0	0	0	0	0	0	0	0	0.000198485
OTU_523	0	0	0	0	0	0	0	0	0	0	0	0	0	0	0	0	0	0	0	0	0	0	0	0	0	0	0	0	0	0	0	0	0	0	0	0.00340926	0	0
OTU_1607	7.00534e-05	0	0	0	0	0	0	0	0	0	0	0	0	0	0	0	0	0	0	0	0	0	0	0	0	0	0	0	0.000408645	0	0.000560427	0	0	0	0	0	0	0
OTU_2857	0	0	0	0	0.000116756	0	0	9.34045e-05	2.33511e-05	0	0	0	0	0	0	0	0	0.000653831	0	0	0	0	0	0	0	0	0	0	0	0	0	0	0	0	0	0	0	0
OTU_2883	0	0	0	0	0	0	0	0	5.83778e-05	0	0	0	0	0	0	0	0	0	0	0	0	0	0	0	0	0	0	0	0	0	0	0	0	0	0	0	0	2.33511e-05
OTU_4951	0	0	0	0	0	0	0	0	1.16756e-05	0	0	0	0	0	0	0	0	0	0	0	0	0	0	0	0	0	0	0	0	0	0	0	0	0	0	0	0	0
OTU_193	0	0	0	0	0	0	0.00434331	0	0.00121426	0	0.000770587	0	0	0	0.00063048	0	0	0	0	0	0.000175133	0	0	0	0	0	0.000595454	0	0	0	0	0	0	0	0.00540578	0	0	0
OTU_224	0	0	0.00137772	0	0	0	0	0	0	0	0	0	0	0	0	0	0	0.00141274	0	0	0	0	0	0	0	0	0	0	0	0	0	0	0.00364277	0	0	0	0	0
OTU_1030	0	0	0	0	0	0	0.0015762	0	0	0	0	0	0	0	0	0	0	0	0	0	0	0	0	0	0	0	0	0	0	0	0	0	0	0	0	0	0	0
OTU_70	0	0.00575605	0.0111385	0.000280213	0	0.000256862	0.0052073	0.000303565	0.000128431	0	0.0572686	0.00245187	0.00263868	0	0.0010975	0.00140107	0.000175133	0.00119091	0.000490374	0	0.0156336	0	0	0.00021016	0	0	0	0.00199652	0.000151782	0.0112786	0.00173966	0.00282549	0.0113486	0.00116756	0.00266203	0.00451844	0.00192647	0
OTU_835	0	0.000245187	0.015797	3.50267e-05	0	0.00586113	0.00373618	0	0.00247522	0	0.0136838	0.0046352	0.000548751	0	5.83778e-05	0	0.00197317	0.00220668	0.000396969	0	0.00308235	0	0	3.50267e-05	0	0	0	0.00742566	0.00276711	0.0141158	0.00186809	0.000548751	0.0221952	4.67022e-05	0.000175133	0.0259664	0.00245187	0
OTU_1063	0	0	7.00534e-05	0	0	0	0	0	8.17289e-05	0	0.00010508	0.00443671	1.16756e-05	0	0	0	0	1.16756e-05	0	0	1.16756e-05	0	0	0	0	0	0	4.67022e-05	2.33511e-05	0	0	0	0.00010508	0	0	0.000163458	0	0
OTU_2514	0	0	0	0	0	0	0	0	0	0	0	0	0	0	0	0	0	0.000385293	0	0	0	0	0	0	0	0	0	1.16756e-05	0	0	0	0	0	0	0	3.50267e-05	0	0
OTU_427	0	0	0	0	0	0	0	0	0	0	0	0	0	0	0	0	0	0	0	0	0	0	0	0	0	0	0	0	0	0	0	0.00479865	0	0	0	0	0	0
OTU_2372	0	0	0	0	0	0	0	0.000221836	0	0	0	0	0	0	0	0	0	0	0	2.33511e-05	0	0	0	0	0	0	0	0	0	0	0	0	0	0	0	0	0	0
OTU_3125	0	0	0	0	0	0	0	0	0	0	0.00021016	0	0	0	0	0	0	0	0	0	0	0	0	0	0	0	0	0	0	0	0	0	0	0	0	0	0	0
OTU_5218	0	0	0	3.50267e-05	0	0	0	0	0	0	0	0	0	0	0	0	0	0	0	0	0	0	0	0	0	0	0	0	0	0	0	0	0	0	0	0	0	0
OTU_2195	0	0	0	0	0	0	0	0	0	0	0	0	0	0	0	0	0	5.83778e-05	0	0	0	0	0	0	0	0	0	0	0	0	0	0	0	0	0	0	0	0
OTU_1618	0	0	0	0	0	0	0	0	0	0	0	0	0	0	0	0	0	0.000537076	0	0	0	0	0	0	0	0	0	0	0	0	0	0	0	0	0	0	0	0.000175133
OTU_856	0	0	0	0	0	0	0.00269705	0	0	0	0	0	0	0	0	0.000163458	0	0	0	0	0	0	0	0	0	0	0	0	0	0	0	0	0	0	0	0	0	0
OTU_2615	0	0	0	0	0	0	0	0	0	0	0.000245187	0	0	0	0	0	0	0	0	0	0	0	0	0	0	0	0	0	0	0	0	0	0	0	0	0	0	0
OTU_3408	0	0	0	0	0	0	0	0	0	0	0	0	0	0	0	0	0	0	0	0	0	0	0	0	0	0	0	0	0	0	0	0	0	0	0	0	0.000186809	0
OTU_1097	0	0	0	0	0	0	0	0	0	0	0	0	0	0	0	0	0	0.000793938	0	0	0	0	0	0	0	0	0	0	0	0	0	0	0	0	0	0	0	0
OTU_1135	0	0	0	0.000572102	0	0	0	0	0	0	0	0	0	0	0	0	0	0	0	0	0	0	0	0	0	0	0	0	0	0	0	0	0	0	0	0	0	0
OTU_1800	0	0	0	0	0	0	0	0.000385293	0	0	0	0	0	0	0	0	0	0	0	0	0	0	0	0	0	0	0	0	0	0	0	0	0	0	0	0	0	0
OTU_5039	0	0	0	0	0	0	0	0	0	0	0	0	0	0	0	0	0	0.000128431	0	0	0	0	0	0	0	0	0	0	0	0	0	0	0	0	0	0	0	0
OTU_1577	0.000163458	0	0	0	0	2.33511e-05	0	0	0	0	0	0	0	7.00534e-05	5.83778e-05	0	0	0	0	3.50267e-05	3.50267e-05	0	0	0	0	4.67022e-05	0	0	4.67022e-05	0	0	3.50267e-05	0	0	0	0.000443671	0	0
OTU_1712	0	0	0	0	0	1.16756e-05	0	0	0	0	0	0	0	0	0	0	0	0	0	0	0	0	0	0	0	0	0	0	0	0	0	0	0	0	0	0.000256862	0	0
OTU_1328	0	0	0.000607129	0	1.16756e-05	0	0	0	0	0	0	1.16756e-05	0	0	0.00170463	0	0	0	0	0	0	0	0	0	0	0	0	4.67022e-05	0	0	0	0	0	0	0	0	0	0
OTU_1714	0	1.16756e-05	0	0	0	0	0	0	0	0	0	0	0	0	0	0.000373618	5.83778e-05	0	0	0	0	0	0	0	0	0	0	0	0	0	0	0	0	0	0	0	0	0
OTU_1398	0.0079277	0.000467022	0.0117923	0.00768252	0.0871931	0.00178636	0.0132401	0.117246	0.00145944	2.33511e-05	0.00131934	0.00695863	0.000618805	0.000151782	0.00131934	0.00378288	0.00626978	0.063842	0.000175133	0.00294224	0.000677182	0	8.17289e-05	0.00206657	0	0.00123761	0.00389964	0.000478698	0.00414482	0.000560427	0.000256862	0.00440169	0.00112085	0.0439468	0.0126563	0.00136604	0.00219501	0.00995925
OTU_2132	0	0	0	0	0	0	0	0	0	3.50267e-05	0	0	0.00021016	0	0	0	0.000198485	0	2.33511e-05	0	0	0	0	0	0	0	0	0	0	0	0.000245187	0	0	0	0	0	0	0
OTU_433	0	0	0	0	0	0	0	0	0	0	0	0	0	0	0	0	0	3.50267e-05	0	0	0	0	0	0	0	0	0	0.00249857	0.00190312	0	0	0	0	4.67022e-05	0	0	0	0
OTU_1054	0	0	0	0	0	0	8.17289e-05	0	0	0	0	0	0	0	0	2.33511e-05	0	0	0	0	0	0	1.16756e-05	1.16756e-05	0	0.00124928	0.000268538	0.000280213	0	0	0	0	0	0	0	0	0	7.00534e-05
OTU_4121	0	0	0	0	0	0	0	0	0	0	0	0	0	0	0	0	0	0	0	0	0	0	0	0	0	0	0	0	0	2.33511e-05	0	0	0	0	0	0	0	0
OTU_4997	0	0	0	5.83778e-05	0	0	0	0	0	0	0	0	0	0	0	0	0	0	0	0	0	0	0	0	0	0	0	0	0	0	0	0	0	0	0	0	0	0
OTU_187	0	0	0	0	0	0	0	0	0	0	0	0	0	0	0	1.16756e-05	0	0	0	0	0	0	0	0	0	0	0	0.00270873	0	0	0	1.16756e-05	0	0	0.00335089	0	0	0
OTU_1400	0	0	0	0	0	0	0	0	0	0	0	0	0	0	0	0	0	0	0	0	0	0	0	0	0	0.000572102	0	0	0	0	0	0	0	0	0	0	0	0
OTU_2399	0	0	0	0	0	0	0	0	0	0	0	0	0	0	0	0	0	0	0	0	0	0	0	0	1.16756e-05	0.000280213	0	0	0	0	0	0	0	0	0	0	0	0
OTU_465	0	0.00308235	0	0	0	0	0	0	0	0	0	0	0	0	0	0	0	0	0	0	0	0	0	0	0	0	0	0	0	0	0	0	0	0	0	0	0	0
OTU_1180	0	0	0	0	0	0	0	0	0	0	0	0	0	0	0	0	0	0	0	0	0	0	0	0	0	0	0	0	0.000443671	0	0	0	0	0	0	0	0	0
OTU_2829	0	0	0	0	0	0	0	0	0	0	0	0	0	0	0	0	0	0	0	0	0	0	0	0	0	0	3.50267e-05	0	0	0	0	0	0	0	0	0	0	0
OTU_2449	0	0	0	7.00534e-05	0	0	0	0	0	0	0	0	0	0	0	0	0	0	0	0	0	0	0	0	0	0	0	0	0	0	0	0	0	0	0	0	0	0
OTU_3551	0	0	0	0	0	0	0	0	0	0	0	0	0	0	0	0	0	0	0	0	0	4.67022e-05	0	0	0	1.16756e-05	0	0	0	0	0	0	0	0	0	0	0	0
OTU_2737	0	0	0	0	0	0	0	0	0	0	0	0	0	1.16756e-05	0	0	0	0	0	0	0	0	0	0	0	0	0	0	0	0	0.000198485	0	0	0	0	0	0	0
OTU_631	0	0	0.000338591	0	0	0	0	0	0	0	0	0	0	0	0	0	0	0	0	0	0	0	0	0	0	0	0	0	0	0.00102745	0	0	1.16756e-05	0	0	0.00122593	0	0
OTU_2	0.00461185	2.33511e-05	0	0.000280213	1.16756e-05	0.11532	0.00804446	0.000443671	0.42039	0.701514	0.00446006	0.0459083	0.454728	0.284277	0.249273	0.0247639	0.0136604	0.000280213	0.248783	0.00112085	0.371878	0.00185641	0.000572102	0.00084064	0.00672512	3.50267e-05	0.229985	0.00141274	0.0190312	0.0651846	0.0107415	0.000140107	0.00166961	0.0123294	4.67022e-05	5.83778e-05	0.000140107	0.03066
OTU_462	0.000385293	0	0	9.34045e-05	0	0.0250441	0.00212495	1.16756e-05	0.0941867	0.172273	0.000782262	0.0100176	0.119721	0.064379	0.0778059	0.0109984	0.00309402	5.83778e-05	0.440332	0.000151782	0.126727	0.000478698	0.000163458	0.000291889	0.00169296	1.16756e-05	0.0693411	0.000303565	0.00422655	0.0154351	0.00199652	1.16756e-05	0.00010508	0.00347932	1.16756e-05	0	0	0.00754241
OTU_490	0	0	0	0	0	0	0	0	0	0	0	0	0	0	0	0	0	0	0	0.000128431	0	0	0	0	0	0	0	0	0	0.000817289	0	0	0	0	0	0.000828965	0.00422655	0
OTU_1323	0	0	0	0	0	0	0	0	0	0	0	0	0	0	0	0	0	0	0	0	0	0	0	0	0	0	0	0	0	0	0	0	0	0	0	0	0.00275543	0
OTU_3037	0	0	0	0	0	1.16756e-05	0	0	0	0	0	1.16756e-05	1.16756e-05	3.50267e-05	0	0.00031524	0	0	2.33511e-05	0	2.33511e-05	0	0	0	0	0	1.16756e-05	0	1.16756e-05	0	0	0	0	0	0	0	0	0
OTU_3200	0	0	0	0	0	3.50267e-05	0	0	2.33511e-05	5.83778e-05	0	0	4.67022e-05	1.16756e-05	3.50267e-05	0	0	0	4.67022e-05	0	5.83778e-05	0	0	0	0	0	2.33511e-05	0	0	1.16756e-05	0	0	0	1.16756e-05	0	0	0	0
OTU_3957	0	0	0	0	0	0	0	0	1.16756e-05	2.33511e-05	0	0	1.16756e-05	1.16756e-05	0	0	0	0	0	0	1.16756e-05	0	0	0	0	0	0	0	0	0	0	0	0	0	0	0	0	0
OTU_494	0	0	0	0	0	0	0	0	0	0	0	0	0	0	0	0	0	0	0	0	0	0	0	0	0	0	0	0.00206657	0	0	0	0	0	0	0	0	0	0
OTU_862	0	0	0	0	0	0	0	0	0	0	0	0.000478698	0	0	0	0	0	0	0	0	0	0	0	0	0	0	5.83778e-05	0	0	0	0	0	0	0	0	0	0	0
OTU_1527	0.000280213	0	0	0	0	0	0	0	0	0	0	0	0	0	0	0	0	0	0	0.000455347	0	0	0	0	0	0	0	0	0	0	0	0	0	0	0	0	0	0
OTU_1044	0	0	0	0	0	0	0	1.16756e-05	0	0	0	0	0	0	0	0	0	0	0	0.00211328	0	0	0	0	0	0	0	0	0	0	0	0	0	0	0	0	0	0
OTU_1430	0	0	0	0	0	0	0	0	0	0	0	0	0	0	0	0	0	0	0	0.00106248	0	0	0	0	0	0	0	0	0	0	0	0	0	0	0	0	0	0
OTU_2220	0	0	0	0	0	0	0	0	0	0	0	0	0	0	0	0	0	0	0	0.000303565	0	0	0	0	0	0	0	0	0	0	0	0	0	0	0	0	0	0
OTU_3305	0	0	0	0	0	0	0	0.000186809	0	0	0	0	0	0	0	0	0	0	0	9.34045e-05	0	0	0	0	0	0	0	0	0	0	0	0	0	0	0	0	0	0
OTU_91	0	0	2.33511e-05	0.000233511	0	0	0.00177469	0	0	2.33511e-05	0.022779	0	0	0	0	0	0	0.000805614	0	0	0.00465855	0	0	0.000560427	0	0	0	0	0	0.00266203	1.16756e-05	0.00412147	0	0	0.00974909	0	0.0020082	0
OTU_149	0	0.00284884	0	0	0	0	0.00748403	0	1.16756e-05	0	0	0.000572102	0	0	0	0	0	0.000910694	0.000969071	0	0	1.16756e-05	0	3.50267e-05	0	0	0	0.00379456	0	0.00469357	0.00113253	0	0	0	0.00217165	0	0	5.83778e-05
OTU_199	0	0	0	0	0	0	0	0	0	0	0	0	0	0	0	0	0	0.000677182	0	0	0	0	0	0	0	0	0	0.000513725	0	0	0	0	0.00583778	0	0	0.00325748	0	0
OTU_1217	0	0	0	0	0	0	0	0	0	0	0	0	0	0	0	0	0	0.000758911	0	0	0	0	0	0	0	0	0	0	0	0	0	0	0	0	0	0	0	0
OTU_459	0	1.16756e-05	0	0	0	0	0.00241684	0	0	0	0	0	0	0	0	0	0	0	0	0	0	0	0	0	0	0	0	0	0	0	0	0	0	0	0	0	0	0
OTU_2368	0	0	0	0	0.000128431	0	0	0	0	0	0	0	0	0	0	0	0	0	0	0	0	0	0	0	0	0	0	0	0	0	0	0	0	0	0	0	0	0
OTU_1637	0	0	0	0.000268538	0	0	0	0	0	0	0	0	0	0	0	0	0	0	0	0	0	0	0	0	0	0	0	0	0	0	0	0	0	0	0	0	0	0
OTU_3438	0	0	0.00021016	0	0	0	0	0	0	0	0	0	0	0	0	0	0	0	0	0	0	0	0	0	0	0	0	0	0	0	0	0	0	0	0	0	0	7.00534e-05
OTU_2725	0	0	0	0	0	0	0	0	0	0	0	0	0	0	0	0	0	0	0	0	0	0	0	0	0	0	0	0	0	0	0	0	0	8.17289e-05	0	0	0	0
OTU_1262	0	0	0	0	0	0	0	0	0	0	0	0	0	0	0	0	0	0	0	0	0	0	0	0	0	0	0	0	0	0	0	0	0	0	0	0.000607129	0	0
OTU_1901	0	0	0	0	0	0	0	0	0	0	0	0	0	0	0	0	0	0	0	0	0	0	0	0	0	1.16756e-05	0	0	0	0	0	0.000280213	0	0	0	0	0	0
OTU_4310	0	0	0	0	0	0	0.000151782	0	0	0	0	0	0	0	0	0	0	0	0	0	0	0	0	0	0	0	0	0	0	0	0	0	0	0	0	0	0	0
OTU_5341	0	0	0	0	7.00534e-05	0	0	0	0	0	0	0	0	0	0	0	0	0	0	0	0	0	0	0	0	0	3.50267e-05	0	0	0	0	0	0	0	0	0	0	0
OTU_190	0.000583778	0	0.000151782	4.67022e-05	0.000700534	0.00374785	1.16756e-05	0	0	0	0.000361942	2.33511e-05	0	0	0.000221836	0.000502049	0	2.33511e-05	0	7.00534e-05	2.33511e-05	0	0	0	0	0.000408645	0	0.00155285	5.83778e-05	0	0	0	0	0.00084064	0	0.00223003	0.00183306	0
OTU_1434	0	0	0	0	0	0	0	0	0	0	0	0	0	0	0	0	0	0	0	0	0	0	0	0	0	0	0	0	0	0	0	0	0	0	0	0.000537076	0	0
OTU_700	0	0	0	0	0	0	0	0	0	0	0	0	0	0	0	0	1.16756e-05	0	0	0	0	0	0	0.00042032	0	0	0	0.000677182	8.17289e-05	0.000618805	0.000910694	0	0	3.50267e-05	0	0	0	0.00010508
OTU_1051	0	0	0	0	0	0	0	0	0	0	0	0	0	0	0	0	0	0	0	0	0	0	0	0	1.16756e-05	0	0	0	0	0	0.000910694	5.83778e-05	0	0	0	0	0	0.000280213
OTU_1613	0	0	0	8.17289e-05	0	0	0.000151782	0	0	0	0	0	0	1.16756e-05	0	0	0	0	5.83778e-05	0	0	0	0	0.000303565	0	2.33511e-05	0	1.16756e-05	0	0	0.000303565	1.16756e-05	0	0	0	0	0	3.50267e-05
OTU_1702	0	0	0	2.33511e-05	0	0	0	0	0	0	0	0	0.000373618	0.000186809	0	0	1.16756e-05	0	0	0.000537076	0	0	0	2.33511e-05	0	0.00010508	0	0	0	0	0.000385293	0	0	0	0	0	0	0
OTU_1985	0	0	0	0.00010508	0	0	0	0.000326916	0	0	0	0	0.000431996	0	0	0	0	0	0	0	0	0	0	0	0	0	0	2.33511e-05	3.50267e-05	0	1.16756e-05	0	0	0.000326916	0	0	0	0
OTU_5322	0	0	0	0	0	0	0	0	0	0	0	0	0	0	0	0	0	0	0	0	0	0	0	0	0	0	0	0	0	5.83778e-05	0	0	0	0	0	0	0	0
OTU_2865	0	0	0	0.000163458	0.000618805	0	5.83778e-05	0.000537076	1.16756e-05	0	7.00534e-05	0	0	1.16756e-05	0	0	1.16756e-05	0.000163458	0	0	0	0	0	0	0	1.16756e-05	0	0	0	1.16756e-05	0	2.33511e-05	1.16756e-05	2.33511e-05	1.16756e-05	0.000385293	0	0
OTU_1094	0.00063048	0	1.16756e-05	0	0	1.16756e-05	0	0	0	0	0	0	0	0	0	0	0	1.16756e-05	0	0.000175133	0	0	0	0	0	0	0	0	0	0	0.000338591	0	0	0	0	0	0	0
OTU_1189	0	0	0	0	0	0	0	2.33511e-05	0	0	0	0	0	0	0	0	0	0	0	0	0	0	0	0	0	0	0	0	2.33511e-05	0	0	0	0	0.000782262	0	0	0	0
OTU_145	1.16756e-05	0.00813787	0.0169996	0.000712209	0.00380623	0.00446006	0.00122593	0.00837138	0.00201987	0.00166961	7.00534e-05	2.33511e-05	0.00375953	0.00753074	0.00546416	0.000548751	0.00247522	0.00878002	3.50267e-05	1.16756e-05	0	3.50267e-05	1.16756e-05	0.00133101	4.67022e-05	0.000268538	0.0120959	0.000642156	0	0.0015295	0.00736728	0.017093	0	0.00632815	0.00010508	0.0163341	1.16756e-05	1.16756e-05
OTU_148	0	0	1.16756e-05	0	0	0	0	0	0	1.16756e-05	0	0.00193814	0	0	0	0	0.000992423	0	0	0	0	0	0	0	0	0	0	0	0	0.00405142	0.00179804	0	0	0.00269705	0.00460017	0	0	0
OTU_312	0	0	0.00298894	0	0	0	0	0	0	0	0.00112085	0	0	0	0	0	0	0	0	0	0	0	0	0	0	0	0	0	0	0	0	0	0	0	0.00375953	0	0	0
OTU_742	0	0	0	0	0	0	0	0	0	0	0.00164625	0	0	0	0	0	0	0	0	0	0.000782262	0	0	0	0	0	0	0	0	0	0	0	0	0	0.00206657	0	0	0
OTU_305	0	0	0	0	0	0	0	0	0	0	0	0	0	0	0	0	0	0.00168128	0	0	0	0	0	0	0	0	0	0	0	0	0	0	0.00450677	0	0	0	0	0
OTU_2801	0	0	0	0	0	0	0	0.000291889	0	0	0	0	0	0	0	0	0	0	0	0	0	0	0	0	0	0	0	0	0	0	0	0	0	0	0	0	0	0
OTU_2730	0.000396969	0	0	0	0	0	0	0	0	0	0	0	0	0	0	0	0	0	0	0	0	0	0	0	0	0	0	0	0	0	0	0	0	0	0	0	0	0
OTU_3490	0	0	0	0	0	0	0	4.67022e-05	0	0	0	0	0	0	0	0	0.000128431	0	0	0	0	0	0	0	0	0	0	0	0	0	0	0	0	0	0	0	0	0
OTU_69	0.00708706	5.83778e-05	0.000560427	0.00073556	0.0115355	0.000688858	5.83778e-05	0.0134736	0.00287219	0.000163458	0.000490374	0.000280213	1.16756e-05	5.83778e-05	0.000455347	2.33511e-05	0.000653831	0.00173966	3.50267e-05	0.000583778	0.000396969	0.000408645	0	0.00272041	0.000163458	0.00328083	0.00290721	0.00583778	0.0110334	0.00963234	0.020946	0.000256862	7.00534e-05	0.0011442	0.000583778	0.00094572	0.000992423	0.00439001
OTU_686	0.00948055	0.000221836	0.000653831	0.00398137	0.00441336	0.00182139	0.00031524	0.00151782	0.00130766	2.33511e-05	1.16756e-05	0.00147112	0.000245187	1.16756e-05	0.00981915	0	0.000373618	0.000431996	0.000291889	0.000969071	0.00010508	0.00010508	2.33511e-05	0.00186809	5.83778e-05	0.00374785	0.00263868	0.000910694	0.010975	0.0005254	0.0026737	0.000747236	0.000875667	0.000467022	0.000116756	0.00117923	0.00308235	0.00207825
OTU_2521	0.00215998	0	0.000198485	0.00266203	0.00175133	0.0020549	7.00534e-05	0.0119441	0	0	0	0.000280213	3.50267e-05	0.000186809	0.00492709	0	2.33511e-05	0.000992423	1.16756e-05	0.000151782	0	1.16756e-05	0	2.33511e-05	2.33511e-05	0.00128431	0.000642156	9.34045e-05	0.00230009	1.16756e-05	0.0015295	4.67022e-05	0	0	0	0.00173966	0.000665507	0.000291889
OTU_78	0	0.0025803	2.33511e-05	0.000361942	0	0	0	0	0	0	0.000922369	0.00239349	0	0	0	0.000969071	0	0	0	0	0.000396969	0	0	0	0	0	0	0.000268538	0	0	0	0.0456748	0	0	0	0	0	5.83778e-05
OTU_90	0	0.00158788	0.00164625	0	0	0	0	0	0.00607129	0	0	0	0	0	0	0.00238181	0	0.00117923	0	0	0	0	0	0	0	0	1.16756e-05	0.00136604	0	0	1.16756e-05	0	1.16756e-05	0	0.00756576	0.00462352	0.000151782	0
OTU_178	0	0	0.0057794	0	0	0	0	0	0	0	0	0	0	0	0	0	0	0	0	0	0	0	0	0	0	0	0	0	0	0	0	0	0.00828965	0	0.00145944	0	0	0
OTU_232	0.00123761	0	0	0	0	0.00232344	0.00197317	0	0	0	0.00156452	0.00228841	0	0	0	8.17289e-05	0	0	0	0	0.000163458	3.50267e-05	0	0.000828965	0	0	0	0	0	0	0	0	0	0.00116756	0.00223003	0	0	0
OTU_456	0	0	0	0	0	0	0	0	0.00232344	0	0.00156452	0	0	0	0	0	0	0	0	0	0.000151782	0	0	0	0	0	0	0	0	0	0	1.16756e-05	0	0	0	0	0	0
OTU_470	0	0	0.00186809	0	0	0	0	0	0.00187977	0	0.000233511	0	0	0	0	0	0	0	0	0	0	0	0	0	0	0	0	0	0	0	0	0	0	0	0	0	0	0
OTU_5000	0	0.000280213	0.000770587	0	0	0	0	0	0	0	0.000280213	0.000151782	0	0	0	0.000700534	0.00101577	0	0.00031524	0	7.00534e-05	0	0	0	0	0	0	3.50267e-05	0	0	0	0.00336256	0	0	0	0	0	0.000338591
OTU_214	0	0	0	0	0.00464687	0	0	0.0149914	0	0	0	0	0	0	0	0	1.16756e-05	0.00110918	0	0	0	0	0	1.16756e-05	0	1.16756e-05	0	0	0	0	0	0	0	0	9.34045e-05	1.16756e-05	0	7.00534e-05
OTU_3380	0	0	0	0	0	0	0	0	0	0	0	0	0	0	0	0	0	0	0	0	0	0	0	0	0	0	0	0	0	0	0	0	0	0	0	3.50267e-05	0	0
OTU_1129	0	0	0	0	0	0	0	0	0	0	0	0	0	0	0	0	3.50267e-05	0	0	0	0	1.16756e-05	0	0	0	0	0	0	0.000478698	0	0	0	0	0	0	0	0	0
OTU_1470	0	0	0	0	0	0	0	0	0	0	0	0	0	0	0	0	0	0	0	0	0	0	0	0	0	0.000256862	0	0	0	0	0	0	0	0	0	0	0	0
OTU_3306	0	0	0	0	0	0	0	8.17289e-05	0	0	0	0	0	0	0	0	0	0	0	0	0	0	0	0	0	0	0	0	0	0	0	0	0	0	0	0	0	0
OTU_3857	0	0	0	0	0	0	0	0	0	0	0	0	0	0	0	0	0	0	0	0	0	0	0	0	0	0	0	0	5.83778e-05	0	0	0	0	0	0	0	0	0
OTU_1341	0	0	0	0	0	0	0	0	0	0	0	0.000233511	0	0	0	0	0	0	0	0	0	0	0	0	0	0	0	0	0	0	0.000245187	0	0	0	0	0	0	0
OTU_1533	0	0	0	0	0	0	0	0	0.000560427	0	0	0	0	0	0	0	0	0	0	0.000151782	0	0	0	0	0	0	0	0	0	0	0	0	0	0	0	0	0	0
OTU_3233	0	0	0	0	0	0	0	0	0	0	0	0	0	0	0	0	0	0	0	0.000140107	0	0	0	0	0	0	0	0	0	0	0	0	0	0	0	0	0	0
OTU_5050	0	0	0	0	0	0	0	0	0	0	0	0	0	0	0	0	0	0	0	0	0	0	0	0	0	0	0	0	0	0	0	0	0	0	0	0.000140107	0	0
OTU_627	0	0	0	0	0	0	0.0021016	0	0	0	0	0	0	0.000326916	0	2.33511e-05	0	4.67022e-05	0.000140107	0	0	0	0	0	0	0	0	0	0	0	0	0	0	0	0.000326916	0	0	0
OTU_1028	0	0.000537076	0	0	0	0	0	3.50267e-05	0	0	0	0	0	0	0	0	0	0	0	0	0	0	0	0	0	0	0	0	0	0	0	0.000700534	0	0	0	0	0	0
OTU_1043	0.00010508	0	0	0	0	0	0	0	0	0	0	0	0	0	0	0	0	0	0	0	0	0	0	0	0	0	0	0	0	0.000770587	0	0	0	2.33511e-05	0	0	0	0
OTU_3456	0	0	0	0	1.16756e-05	0	0	0.000326916	0	0	0	0	0	0	0	0	0	0	0	0	0	0	0	0	0	0	0	0	0	0	0	0	0	0	0	0	0	0
OTU_644	0	0	0.00247522	0	0	0	0	0	0	0	0	0	0	0	0	0	0	0	0	0	0	0	0	0	0	0	0	0	0	0	0	0	0	0	0	0	0	0
OTU_382	0.00422655	0.0015295	0	7.00534e-05	0	3.50267e-05	0	1.16756e-05	0.00126096	0	0	0.000373618	0	0	0	0	0	0	0	0	1.16756e-05	0	0	0	0	0.000502049	1.16756e-05	0.000338591	0.000992423	0.000221836	0	0	0	0.000653831	0	0	0	0.000291889
OTU_703	0	0	0	0	0	0	0	0	0	0	0	0.00245187	0	0	0	0	0	0	0	0	0	0	0	0	0	0	0	0	0	0	0	0	0	0	0	0	0	0
OTU_200	0	0	0.00173966	0	0	0	0	0	0.0015762	0	0.000256862	0	0	0	0	0	0	0.000186809	0	0	0	0.000116756	0	0	0	0	0	0.00117923	0	0	1.16756e-05	0	0.00164625	0	0.00677182	0	0	0.000268538
OTU_400	0	0	0	0	0	0	0	0	0	0	0	0	0	0	0	0	0	0	0	0	0	0	0	0	0	0	0	0	0	0	0	0	0.00287219	0.00259197	0	0	0	0
OTU_418	0	0	0	0	0	0	0.00254527	0	0	0	0.00031524	0	0	0	0	0	0	0	0	0	0	0	0	0	0	0	0	0	0	0	0	0	0	0	0	0	0	0
OTU_682	0	0	0.00170463	0	0	0	0	0	0	0	0	0	0	0	0	0	0	0	0	0	0	0	0	0	0	0	0	0	0	0	0	0	0	0	0	0	0	0
OTU_161	0	0	0	0	0	0	0	0	0	0	0	0	0	0	0	0	0	0	0	0	0	0	0	0	0	0	0	0	0.000828965	0	0	0	0	0	0	0.0100176	0	0
OTU_1017	0	0	0	0	0	0	0	0	0	0	0	0	0	0	0	3.50267e-05	0	0	0	0	0	0	0	0	0	0	0.00180971	0	0.00122593	0.000163458	0	0	0	0	0	7.00534e-05	0	0
OTU_4227	0	0	0	0	0	0	0	0	0	0	0	0	0	0	0	0	0	0	0	0	0	0	0	0	0	0.000338591	0	0.000385293	0	0	0	0	0	0	0	0	0	0
OTU_2907	0	0	0	0	0	0	0	2.33511e-05	0	0	0	0	0	0	0	0	0	0	0	0.00010508	0	0	0	0	0	0	0	0	0	0	0	0	0	0	0	1.16756e-05	0	0
OTU_2819	0	0	0	0.000151782	0	0	0	0	0	0	0	0	0	0	0	0	0	0	0	0	0	0	0	0	0	0	0	0	0	0	0	0	0	0	0	0	0	0
OTU_798	0	0	0	0	0	0	0	0	0	0	0	0	0	0	0	0	0	0	0	0	0	0	0	0	0	0	0	0	0	0	0.000688858	0	0	0	0	0	0	0
OTU_423	0	0	0	0	0	0	0	0	0	0	0	0	0	0	0	0	0	0	0	0	0	0	0	0	0	0	0	0.00213663	0	0	0	0.000922369	0	0	0	0	0	0
OTU_2828	0	0	0	0	0	0	0	0	0	0	0	0	0	0	0	0	0	0	0	0	0	0	0	0	0	4.67022e-05	0	0	0	0	0	0	0	0	0	0	0	3.50267e-05
OTU_155	0	0	1.16756e-05	0	0	0	0	0	0	0	0.00127264	0	0	0	0	0	0	0	0	0	0	0	0	0	0	0	0	0	0	0	0	0	0.00853483	0	0	0	0	0
OTU_165	0	0	0.00265035	0	0	0	0	0	0.00166961	0	0.00283716	0.000957396	0	0	0	0	0	0	0	0.000817289	0	0	0	0	0	0	0	0	0.00175133	0	0	0	0	0	0.00184474	0	0	0
OTU_243	0	0	0.00349099	0	0	0	0	0	0	0	0.000653831	0	0	0	0	0	0	0	0	0	0	0	0	0	0	0	0	0	0	0	0	0	0.00119091	0	0	0	0	0
OTU_306	0	0	0	0	0	0	0.000350267	0.000373618	0	0	0.00185641	0	0	0	0	0	0	0	0	0	0	0	0	0	0	0	0	0	0	0	0	1.16756e-05	1.16756e-05	0	0.00190312	0	0	0
OTU_1549	0	0	0	0	0	0	0	0	0	0	0	0	0	0	0	0	0	0	0	0	0	0	0	0	0	0	0	0	0	0	0	0	0	0.000665507	0	0	0	0
OTU_4025	0	0	0	0	0	0	4.67022e-05	0	0	0	0	0	0	0	0	0	0	0	0	0	0	0	0	0	0	0	0	0	0	0	0	0	0	0	0	0	0	0
OTU_939	0	0	0	0	0	0	0.000140107	0.000175133	0	0	0	0	0	0	0	0	0	0	0	0	0	0	0	0	0	0	0	0.00113253	0	0	0	0	0	0	0	0	0	0
OTU_2630	0	0	0	0	0	0	0	4.67022e-05	0	0	0	0	0	0	0	0	0	0.000128431	0	0	0	0	0	0	0	0	0	0	0	0	0	0	0	0	0	0	0	1.16756e-05
OTU_552	0	0.000151782	0.000198485	3.50267e-05	0	0	0	0.000467022	0	4.67022e-05	3.50267e-05	0	0.000268538	0	0.000151782	1.16756e-05	0	0	0	0	0	0	0	0.000151782	0	0	0.000221836	0.00203155	0.000245187	5.83778e-05	4.67022e-05	8.17289e-05	0	0	0	0	0	0
OTU_2095	0	0	0	0	0	8.17289e-05	0	0.000221836	0	0	0	0	0	0	0	0	0	1.16756e-05	0	0	0	0	0	0	0	0	0	0	0	0	0	0	0	0	0	0	0	0
OTU_559	0.000537076	0	0	0	0	0	0	0	0	0	0	3.50267e-05	0	0	0	0	0	0	0	0	0	0	0	0	0	0	0	0	0.000770587	0	0	0	0	0	0	0	0	0
OTU_887	0	0	0	0	0	0	0	0	0	0	0	0	0	0	0	0	0	0	0	0.000875667	0	0	0	0	0	9.34045e-05	2.33511e-05	0	0	0	0	0	0	0	0	0	0	0
OTU_971	0.000408645	0	0	0	0	0	0	0	3.50267e-05	0	0	0	0	0	0	0	0	0	0	0.000291889	0	0	0	0	0	0.000875667	0	0	0	0	0	0	0	0	0	0	0	2.33511e-05
OTU_1171	0.000560427	0	0	0	3.50267e-05	0	0	0.000116756	0	0	0	0	0	0	0	0	0	0	0	0	0	0	0	0	0	0	0	0	0	0	0	0	0	0	0	0	0	0
OTU_1186	0	0	0	0	0	0	0	0	0	0	0	0	0	0	0	0	0	0	0	0	0	0	0	0	0	0	0	0	0	0	0	0.000770587	0	0	0	0	0	0
OTU_1414	0.000712209	0	0	0	0	0	0	0	0	0	0	0	0	0	0	0	0	0	0	0	0	0	0	0	0	0	0	0	0	0	0	0	0	0	0	0	0	0
OTU_1706	0.000572102	0	0	0	0	0	0	0	0	0	0	0	0	0	0	0	0	0	0	0	0	0	0	0	0	0	0	0	0	0	0	0	0	0	0	0	0	0
OTU_2090	0.000455347	0	0	0	0	0	0	0	0	0	0	0	0	0	0	0	0	0	0	0	0	0	0	0	0	0	0	0	0	0	0	0	0	0	0	0	0	0
OTU_2274	0	0	0	0	0	0	0	0	0	0	0	0	0	0	0	0	0	0	0	0	0	0	0	0	0	0.000128431	0	0	0	0	0	0	0	0	0	0	0	0
OTU_2643	7.00534e-05	0	0	1.16756e-05	0	0	0	0	0	0	0	7.00534e-05	0	0	0	0	0	0	0	0	0	0	0	0	0	0	0	0	0.00309402	0	0	1.16756e-05	0	0	0	0	0	0
OTU_2664	0	0	0	0	0	0	0	0	0	0	0	0	0	0	0	0	0	0	0	0	0	0	0	0	0	0	0	0	0.000198485	0	0	0	0	0	0	0	0	0
OTU_3311	0	0	0	0	0	0	0	0	0	0	0	0	0	0	0	0	0	0	0	0.000151782	0	0	0	0	0	2.33511e-05	0	0	0	0	0	0	0	0	0	0	0	0
OTU_3983	0	0	0	0	0	0	0	0	0	0	0	0	0	0	0	0	0	0	0	0	0	0	0	0	0	0	0	0	9.34045e-05	0	0	0	0	0	0	0	0	0
OTU_4666	0	0	0	0	0	0	0	0	0	0	0	0	0	0	0	0	0	0	0	0.00010508	0	0	0	0	0	0	0.000163458	0	0	0	0	0	0	0	0	0	0	0
OTU_4835	3.50267e-05	0	0	0	0	0	0	0	0	0	0	0	0	0	0	0	0	0	0	0	0	0	0	0	0	0	0	0	0	0	0	0	0	0	0	0	0	0
OTU_4995	0	0	0	7.00534e-05	0	0	0	0	0	0	0	0	0	0	0	0	0	0	0	0	0	0	0	0	0	0	0	0	0	0	0	0	0	0	0	0	0	0
OTU_1627	0	0	0	0	0	0	0	0	0	0	0	0	0	0	0	0	0	0	0	0.000338591	0	0	0	0	0	0	0	0	0	0	0	0	0	0	0	0	0.000385293	0
OTU_2475	0	0	0.000280213	0	0	0	0	7.00534e-05	0	0	0	0	0	0	0	0	0	0	0	0	0	0	0	0	0	0	0	0	0	0	0	0	0	0	0	0	0	0
OTU_4492	0	0	0	0	0	0	0	0	0	0	0	0	0	0	0	0	0	0.000163458	0	0	0	0	0	0	0	0	0	0	0	0	0	0	0	0	0	0	0	0
OTU_963	0	0	0	0	0	0	0	0	0	0	0	0	0	0	0	0	0	0	0	0	0	0	0	0	0	0.000805614	0	0	0	0	0	0	0	0	0	0	0	0
OTU_1168	0	0	0	0	2.33511e-05	0	0	1.16756e-05	0	0	0	0.00073556	0	0	0	0	0	0	0	0	0	0	0	0	0	0	0	0	0	0	0	0	0	0	0	0	0	0
OTU_1214	0	0	0	0	0	0	0	0	0	0	0	0	0	0	0	0	0	0	0	0	0	0	0	4.67022e-05	0	0	0	0	1.16756e-05	0	0.000899018	0	0	0	0	0	0	0
OTU_1329	0	0	0	0	0	0	0	0	0	0	0	0	0	0	0	0	0	0	0	0	0	0	0	0	0	0	0	0	0	0	0	0	0	0	0.000268538	0	0	0
OTU_2282	0	0	0	0	0	0	0	0	0.000478698	0	0	0	0	0	0	0	0	0	0	0	0	0	0	0	0	0	0	0	2.33511e-05	0	0	0	0	0	0	0	0	0
OTU_5010	0	0	0	0	0	0	0	0	0	0	0	0	0	0	0	0	0	0	0	0	0	0	0	0	0	0	1.16756e-05	0	0	0	0	0	0	0	0	0	0	3.50267e-05
OTU_3299	0	0	0	0	0	0	0	0	0	0	0	0	0	0	0	0	0	0	0	2.33511e-05	0	0	0	0	0	0	0	0	0	0	0	0	0	0	0	0	0	0
OTU_652	0	0	0	0	0.00395801	0	0	0.000221836	1.16756e-05	0	0	0	0	0	0	0	0	0.00107415	0	0	2.33511e-05	0	0	1.16756e-05	0	0.00042032	2.33511e-05	0.00010508	0	0	1.16756e-05	0	0	0.000537076	2.33511e-05	0.00140107	0	7.00534e-05
OTU_4203	0	0	0	0	0	0	0	0	0	0	0	0	0	0	0	0	5.83778e-05	0	0	0	0	0	0	0	0	0	0	0	0	0	0	0	0	3.50267e-05	0	0	0	0
OTU_211	0	0.0147579	0	0	0	0	0	0	0	0	0	0	0	0	0	0	0	0	0	0	0	0	0	0	0	0	0	0	0	0	0	0	0	0	0	0	0	0
OTU_1098	0	0	0	0	0	0	0	0	0	0	0	0	0	0	0	0	0	0	0	0	0	0	0	0	0	0	0	0	0	0	0	0.0005254	0	0	0	0	0	0.000186809
OTU_3689	0	0	0	0.000151782	0	0	0	0	0	0	0	0	0	0	0	0	0	0	0	0	0	0	0	0	0	0	0	0	0	0	0	0	0	0	0	0	0	0
OTU_2467	0	0	0	0	0	0	0	0	0	0	0	0	0	0.000256862	0	0	0	0	0	1.16756e-05	0	0	0	0	0	0	0	0	0	0	0	0	0	0	0	0	0	1.16756e-05
OTU_336	0	0	0	0	0	0	0.00122593	0	0	0	0	0	0	0	0	0	0	0	0	0	0	0	0	0	0	0	0	0	0	0	0	0	0.00330418	0	0	0	0	0
OTU_1315	0	0	0	0	0	0	0	0.00021016	0	0	0	0	0	0	0	0	0	0.000642156	0	0	0	0	0	0	0	0	0	0	0	0	0	0	0	0	0	0	0	0
OTU_1119	0.000583778	0	0	5.83778e-05	0	0	0.000326916	0	0	0	0	0	0	0	0	0	0	0	0	0.000256862	0	0	0	0	0	3.50267e-05	0.00021016	0	0	0	0	0	0	0	0	0	0	0
OTU_1475	0	0.00010508	0	3.50267e-05	0	0.000361942	0	0	0	0	0	0	0	0	0	0	0	0	0	0.000175133	0	0	0	0	0	0	0	0.000186809	0.000163458	0	0	0	0	0	0	0	0.000443671	0.000116756
OTU_167	0	0	0	0	0	0	0	0	0	0.000350267	4.67022e-05	0	0	0	0	0	0.00021016	0	0	0.00127264	2.33511e-05	0	0.0102628	0	0	0	0	0	0	0	0.000560427	0	0	0	0	0	0.00063048	0.000140107
OTU_1463	0	0	0	0	0	0	0	0	0	0	0	0	0	0	0	0	0	0	0	0	0	0	0.00042032	0	0	0	0	0	0	0	0	0	0	0	0	0	0	0
OTU_1574	0	0	0	0	0	0	0	0	0	0	0	0	0	0	0	0	0	0	0	0	0	0.000245187	0	0	0	0	0	0	0	0	0	0	0	0	0	0	0	0
OTU_2041	0	0	0	0	0	0	0.00150615	0	0	1.16756e-05	0	0	0	0	0	0	0	0	0	0.00374785	0	0	3.50267e-05	0	0	0	0	0	0	0	0.000163458	0	0	0.00042032	0	0	0.00199652	1.16756e-05
OTU_2363	0	0	0	8.17289e-05	0	0	0	0	0	0	0	0	0	0	0	0	0	0	0	0.000175133	0	0	0	0	0	0	0	0	0	0	7.00534e-05	0	0	0	0	0	0.00010508	4.67022e-05
OTU_3280	0	0	0	0	0	0	0	0	0	0	0	0	0	0	0	0	0	0	0	0.000245187	0	0	0	0	0	0	0	0	0	0	0	0	0	0	0	0	0	0
OTU_1305	0	0	0	0	0	0	0	7.00534e-05	0	0	0	0	0	0	0	0	0	0	0	0	0	0	0.000455347	0	0	0	0	0	0	0	0	0	0	0	0	0	0	0
OTU_195	0	0	0	2.33511e-05	0	0	0.000443671	1.16756e-05	0	0	0	0	0	1.16756e-05	0	0	0.000175133	0	0	0.00764749	0	5.83778e-05	0	0.000338591	2.33511e-05	0.00115588	0.000560427	0	9.34045e-05	0.00031524	0	0.000338591	0	3.50267e-05	0	0	0.00353769	0
OTU_575	0	0	0	0	0	0	0	0	0	0	0	0	0	0	0	0	0	0	0	0	0	0	0	0	0	0.0020082	0	0	2.33511e-05	0	0	0	0	0	0	0	0	0
OTU_3184	0.000198485	0	0	0	0	0	0	0	0	0	0	0	0	0	0	0	0	0	0	0	0	0	0	0	0	0	0	0	0	0	0	0	0	0	0	0	0	0
OTU_1009	0	0	0	0	0	0	0	0.00123761	0	0	0	0	0	0	0	0	0	0.000455347	0	0	0	0	0	0	0	0	0	0	0	0	0	0	0	0	0	0	0	0
OTU_508	0	0	0	0	0	0	0.000817289	0	0	0	0.00187977	0	0	0	0	0	0.00145944	0	0	0	0	0	0	0	0	0.000361942	0	0	0	0.00287219	0.000583778	0	0	0	0	0	0	0.000396969
OTU_2080	0	0	0	0	0	0	0	0	0	0	0.00031524	0	0	0	0	0	0	0	0	0	0	0	0	0	0	0	0	0	0	0	0	0	0	0	0	0	0	0
OTU_950	0	0	0	0	0	0	0	0	0	0	0	0	0	0	0	0	0	0	0	0	0	0	0	0	0	0	0	0	0	0.000934045	0	0	0	0	0	0	0	0
OTU_1456	0	0	0	0	0	0	0	0	0	0	0	0	2.33511e-05	0	0	0.000303565	0	0	0	0	0	0	0	0	0	0	0	0	0	0	0	0	0	0	0	0	0	0
OTU_2096	0	0	0	0	0	0	0	0	0	0	0	0	0	2.33511e-05	0	0	0	0	0	0	0	0	0	0.000256862	0	0	0	0	0	0	0	0	0	0	0	0	0	0
OTU_5138	0	0	0	0	0	0	0	0	0	0	0	0	0	0	0	0	0	0	0	0	0	0	0	0	0	0	0	0	0	0	0	0	0	0.00010508	0	0	0	0
OTU_720	0	0	0	0	0	0	0	0	0	0	0	0	0	0	7.00534e-05	0.00261533	0	0	0.000280213	0	0	0	0	0	0	0	0	0	0	0	0	0	0	0	0	0	0	0
OTU_892	0	0	0	0	0	0	0	0	0	0	0	0	0	0	7.00534e-05	0.00444839	0	0	0.000782262	0	0	0	1.16756e-05	0	0	0	0	0.000186809	0	0	0	0	0	0	0	0	0	0
OTU_1059	0	0	0	0	0	0	0	0	0	4.67022e-05	0.000326916	0	0	0	1.16756e-05	0.00084064	0	0	0	0	0	0	0	0	0	0	0	0	0	0	0	0	0	0	0	0	0	0
OTU_2058	0	0	0	0	0	0	0	0	0	0	0	0	0	0	0	0	0	0	0	0	0	0	0	0	0	0	0.000221836	0	0	0	0	0	0	0	0	0	0	2.33511e-05
OTU_1393	0	0	0	0	0	0	0	0.000537076	0	0	0	0	0	0	0	0	0	0	0	0.000140107	0	0	0	0	0	0	0	0	0	0	0	0	0	0	0	0	0	0
OTU_2026	0	0	0	0	0.000175133	0	0	0	0	0	0	0	0	0	0	0	0	0	0	0	0	0	0	0	0	0	0	0	0	0	0	0	0	0	0	0	0	0
OTU_269	0	0	0	0	0	0	0	0	0	0	0	0	0	0	0	0	0	0	0	0	0	0	0	0	0	0	0	0	0	1.16756e-05	0	0	0	0	0.0100643	1.16756e-05	0	0
OTU_1617	0.00102745	0	0	0	0	0	0	0	2.33511e-05	0	0	0.000502049	0	0	0	0	0	0	0	0	0	0	0	0	0	1.16756e-05	0	0	5.83778e-05	0	0	0	0	0	0	0	0	1.16756e-05
OTU_1635	0	0	0	0	0	0	0	0.000326916	0	0	0	0	0	0	0	0	0	0	0	0	0	0	0	0	0	0	0	0	0	0	0	0	0	0	0	0	0	0
OTU_1691	0	0	0	0	0	0	0	0	0	0	0	0	0	0	0	0	0.000548751	0	0	0	0	0	0	0	0	0	0	0	0	0	0	0	0	0	0	0	0	0
OTU_2562	0	0	0	0	0	0	0	0	0	0	0	0	0	0	0	0	0	0	0	7.00534e-05	0	0	0	0	0	0	0	0.000396969	0	0	0	0	0	0	0	0	0	0
OTU_1273	3.50267e-05	0	0	0	0	0	0	0	0	0	0	0	0	0	0	0	0	0	0	0	0	0	0	0	0	0	0	0	0.000373618	0	0	0	0	0	0	0	0	0
OTU_1962	0	0	0	0	0	0	0	0	0	0	0	0	0	0	0	0	0	0	0	0	0	0	0	0	0	0	0	0	0.000245187	0	0	0	0	0	0	0	0	0
OTU_507	0.000256862	0.000583778	0.00436666	0.000245187	8.17289e-05	0.000198485	2.33511e-05	0.000408645	0.000151782	0	4.67022e-05	0	0.000280213	1.16756e-05	0.00254527	0.000548751	1.16756e-05	0.000782262	0.000373618	0.00245187	0.000128431	1.16756e-05	0	0.000396969	0	0.000817289	0.000747236	0.00586113	0	0	0.010975	0.00120258	0.00154117	0.000758911	0	0	0.00124928	0.000887343
OTU_888	0.00031524	0.00042032	0.000175133	4.67022e-05	0.000326916	0	3.50267e-05	0.00130766	0.000455347	0.00010508	4.67022e-05	0	0	0	0	0.000899018	0.000116756	0.000431996	0	0.000303565	0	0.000478698	0	1.16756e-05	0.000256862	0.0010975	0.00021016	0.000688858	4.67022e-05	0.000198485	0.0014828	0.00126096	0	2.33511e-05	0.00123761	0	3.50267e-05	0.000198485
OTU_844	0	0	0	0	0	0	0	0	0	0	0	0	0	0	0	0	0	0	0	0	0	0	0	0	0	0	0	0	0	0	0	0	0	0	0	0.000758911	0	0
OTU_841	0	0	0.000852316	0	0	0	0	0	0	0	0	0.00063048	0	0	0	0	0	0	0	0	0	0	0	0	0	0	7.00534e-05	0.000677182	0	1.16756e-05	0	0.000502049	0	0	0	8.17289e-05	0	0
OTU_293	0	0	0	0	0	0	0	0	0	0	0	0	0	0	0	0	0	0	0	0	0	0	0	0	0	0	0	0	0	0.00456514	0	1.16756e-05	0	0	0	0	0	0
OTU_2823	0	0	0	0.000116756	0	0	0.000618805	0.000116756	0	0	0	0	0	0	0	0	0	0	0	0.000653831	0	1.16756e-05	0	0	0	0	0	0	0	0	0	0	0	0	0	0	0	0
OTU_1913	0	0	0	0	0	0	0	2.33511e-05	0	0	0	0	0	0	0	0	0	0	0	0	0	0	0	0	0	0	0	0	0	0	0	0	0	0	0	0.000385293	0	0
OTU_800	0	0	0	0	0	0	0	0	0	0	0	0	0	0	0	0	0	0	0	0	0	0	0	0	0	0	0	0	0.0010975	0	0	0	0	0	3.50267e-05	0	0	0
OTU_101	0.000116756	0	0	0.000373618	0.000583778	7.00534e-05	0.00135436	0.00364277	2.33511e-05	0	0	0	0.00113253	1.16756e-05	0	0.000338591	0.000326916	0.000537076	0	0.00192647	9.34045e-05	3.50267e-05	0	0.00021016	8.17289e-05	0.000665507	0	0	0	0.000572102	0.000443671	0	3.50267e-05	1.16756e-05	0	0.00232344	0.000245187	2.33511e-05
OTU_202	0.00144777	0.00242852	0.000560427	0	0.000350267	9.34045e-05	0	0.00136604	0	5.83778e-05	0	5.83778e-05	1.16756e-05	0	0.000116756	0	0.000350267	0.000572102	0	0.00449509	0	0	0	2.33511e-05	0	0.00010508	0.000828965	0	0	0.000245187	9.34045e-05	1.16756e-05	0	0.000326916	0.0015295	0	0.000151782	0.000233511
OTU_334	0	0	0	0	0	0	1.16756e-05	0	0	0	0	0	0.000805614	0.000431996	0	0	3.50267e-05	0	0	0.000934045	0	2.33511e-05	1.16756e-05	0	0.000116756	0.00219501	0	7.00534e-05	0	0.00159955	9.34045e-05	0	0	0.000793938	0	0	0	0.000233511
OTU_897	0	0	0	0	0.000326916	0	0	0.00233511	0	0	0	0	0.000572102	0	0	0	2.33511e-05	0.0005254	0	0.00121426	0	0	1.16756e-05	0	1.16756e-05	2.33511e-05	0.000116756	0	0	0	0	0	0	0	0	0	8.17289e-05	0
OTU_1254	0	0	0	0	0	0.000163458	1.16756e-05	0.000175133	0	0	0	0	0.000245187	0	0	0	0.00010508	0	0	0.00512557	0	0	0	0	0	0.000537076	0	0	4.67022e-05	0.000361942	0	0	0	0.000233511	0	0	2.33511e-05	0
OTU_2199	0.000175133	0	0	0.000665507	0.000688858	8.17289e-05	0.00166961	0.00546416	0	0	0	0	0.00197317	2.33511e-05	2.33511e-05	4.67022e-05	0.000268538	0.000233511	0	0.00526568	0.000163458	0.000175133	1.16756e-05	0.000373618	0.00021016	0.00163458	7.00534e-05	0.000875667	1.16756e-05	0.00283716	0.000863991	0	0.000140107	3.50267e-05	0	0.00426158	0.000805614	0
OTU_3378	4.67022e-05	0	0	0.000583778	0	0	0.000817289	0	0	0	0	0	0.00164625	0	0	0.000198485	0.00042032	0	0	0.00073556	0	2.33511e-05	0	0	1.16756e-05	0.00021016	0	0.000782262	0	0.00339759	0.00073556	0	0	0.000303565	0	0	0	0
OTU_3931	0	0	0	7.00534e-05	0	0	0.000128431	0	0	0	0	0	0.00010508	0	0	0	3.50267e-05	0	0	0	0	0	0	0	0	0	0	0	0	0.000291889	3.50267e-05	0	0	2.33511e-05	0	0	0	0
OTU_2158	0	0	0	9.34045e-05	0	0	0.000291889	0	0	0	0	0	0	0	0	0	0	0	0	0	0	0	0	0	0	0	0	0	0	0	0	0	0	4.67022e-05	0	0	0	0
OTU_327	0.00120258	0	0	0	0	0	0	0	0	0	0	0	0	0	0	0	0	0	0	0	0	0	0	0.000712209	0	0	0	0	0	0.00255695	0	0	0	0	0	0	0	0
OTU_385	0	0	0	0.000268538	0	0	0	0	0	0	0	0	0	0	0	0	0	0	0	0	0	0	0	0	0	0	0	0	0	0.00220668	0	0.00142442	0	0	0	0	0	0
OTU_651	0	0	0	0	0	0	0	0	0	0	0.00110918	0	0	0	0	0	0	0	0	0	0	0	0	0	0	0	0	0	0	0	0.00225338	0	0	0	0	0	0	0
OTU_1946	0	0	0	0	0	0	0	0	0	0	0	0	0	0	0	0	0	0.000326916	0	0	0	0	0	0	0	0	0	0	0	0	0	0	0	0	0	0	0	0
OTU_2386	0	0	0	0	0	0	0	0.000291889	0	0	0	0	0	0	0	0	0	0	0	0	0	0	0	0	0	0	0	0	0	0	0	0	0	0	0	0	0	0
OTU_3278	0	0	0	0	0	0	0	0	0	0	0	0	0	0	0	0	0	0	0	0.000116756	0	0	0	0	0	0	0	0	0	0	0	0	0	0	0	0	0	0
OTU_52	1.16756e-05	0	0.0125512	0	0	0	0	0.000396969	0	0	0	0	0	0	0	0	0	0.000875667	0	0	0	0	0	0	0	0	0	0.00255695	0	0	0.00169296	0	0.0265152	0.00164625	0.00231176	0.0102044	0	0
OTU_476	0	0	2.33511e-05	0.000256862	4.67022e-05	0.000245187	1.16756e-05	8.17289e-05	0	0	0	0	2.33511e-05	4.67022e-05	0	0	0	2.33511e-05	0	1.16756e-05	0	0	0	0.000116756	0	0	5.83778e-05	0	9.34045e-05	1.16756e-05	4.67022e-05	0	0	0	1.16756e-05	0.00437833	2.33511e-05	2.33511e-05
OTU_992	0	0	3.50267e-05	0	4.67022e-05	0.00291889	0.000618805	0.000560427	4.67022e-05	0	0	0.000408645	0	0.000198485	0	0	0	0.000163458	1.16756e-05	0.000443671	0	0	0	0.000186809	2.33511e-05	0.000116756	0.000653831	1.16756e-05	0.000443671	0	0.000502049	0.000186809	0	1.16756e-05	0	7.00534e-05	0.000280213	0.000431996
OTU_1058	0	0	0.000175133	7.00534e-05	5.83778e-05	0.000175133	0.000280213	4.67022e-05	0	0	0	0	4.67022e-05	7.00534e-05	0	0	0	0	0	0.000747236	0	7.00534e-05	1.16756e-05	0.000128431	1.16756e-05	2.33511e-05	0.000233511	0	0.000350267	0	3.50267e-05	0	0	0.000163458	0	0.00256862	0	0
OTU_2055	0	0	0.00218333	1.16756e-05	0.000443671	0.0010975	0.000548751	0.000782262	0.000350267	0	0	0.000560427	2.33511e-05	0.000595454	3.50267e-05	0	2.33511e-05	0.00042032	3.50267e-05	0.000467022	3.50267e-05	8.17289e-05	5.83778e-05	0.000758911	7.00534e-05	0.000128431	0.000688858	0.000233511	0.000548751	0	0.00121426	0.000303565	0	0.000151782	0.000537076	0.00179804	7.00534e-05	0.00137772
OTU_796	0.00124928	0	0	0	0	0	0	0	0	0	0	0	0	0	0	0	1.16756e-05	0	0	0	0	0	0	0	0	0	0	0.000980747	0	0	0	0	0	0	0	0	0	0
OTU_1466	0	0	0	0	0	0	0	0.000513725	0	0	0.000175133	0	0	0	0.00063048	0	0	0	0	0	0	0	0	0	0	0	0	0	0	0	0	0	0	0	0	0	0	0
OTU_1312	0	0	0	0	0	0	0	0	0	0	0	0	0	0	0	0	0	0	0	0.000665507	0	0	0	0	0	1.16756e-05	0	0	0	0	0	0	0	0	0	0	0	0
OTU_514	0	0	0	0	0	0	0	0	0	0	0	0	0	0	0	0	0	0	0	0	0	0	0	0	0	0	0	0	0	0	0	0	0	0	0	0.00296559	0	0
OTU_516	0	0	0	0	0	0	0	0	0	0	0	0	0	0	0	0	0	0	0	0	0	0	0	0	0	0	0	0	0	0	0	0	1.16756e-05	0	0	0.00287219	0	0
OTU_664	0	0	0	0	0	0	0	0	0	0	0	0	0	0	0	0	0	0	0	0	0	0	0	0	0	0	0	0	0	0	0	0	0	0	0	0.00151782	0	0
OTU_1316	0	0.000688858	0	0	0	0	0	0	0	0	0	0	0	0	0	0	0	0	0	0	0	0	0	0	0	0	0	0	0	0	0	0	0	0	0	0	0	0
OTU_2613	0	0	0	0	0	0	0	0	0	0	0	0	0	0	0.000385293	0	0	0	0	0	0	0	0	0	0	0	2.33511e-05	0	0	0	0	0	0	0	0	0	0	0
OTU_110	0.00545249	0	0.000758911	0.000934045	0	0.000677182	0.00249857	0.00021016	0.000373618	0	0	0.00010508	0	0.000163458	0.00021016	0	0.000175133	0	1.16756e-05	0.0005254	0.000361942	1.16756e-05	1.16756e-05	0.00193814	0.00115588	0	0.000140107	0.000431996	0.00321078	0	0.00063048	0.00106248	0	0	0	0.000969071	0.000992423	0.00201987
OTU_479	0	0	0	0	0	0	0.00230009	0	0	0	1.16756e-05	0	0	0	0	0	0	0	0	0	0	0	0	0	0	0	0	0	0	0	0	0	0	0	0	0	0	0
OTU_763	0.000116756	0	0	0	0	0	0	0	0	0	0	0	0	0	0	0	0	0	0	0	0	0	0	0	0	0	0	0	0.00149447	0	0	0	0	0	0	0	0	0
OTU_1159	0	0	0	0	0	0	0	0	0	0	0	0	0	0	0	0	0	0	0	0	0	0	0	0	0	0	0.00106248	0	0	0	0	0	0	0	0	0	1.16756e-05	0
OTU_1525	0	0	0	0	0	0	0	0	0	0	0	0	0	0	0.000922369	0	0	2.33511e-05	0	0	0	0	0	0	0	5.83778e-05	0	0	0	0	0	0	0	4.67022e-05	0	0	0	0
OTU_2663	0	0	0	0	0	0	0	0	0	0	0	0	0	0	0	0	0	0	0	0.000233511	0	0	0	0	0	0	0	0	0	0	0.000163458	0	0.000175133	0	0	0	0	0
OTU_1003	0	0	0	0.000361942	0	0	0	0	0	0	0	0	0	0	0	0	0	0	0	0	0	9.34045e-05	0	0	5.83778e-05	7.00534e-05	0	0.000607129	0	0	0	0	0	0	0	0	0	0
OTU_2301	0	0	0	0.000128431	0	0	0	0	0	0	0	0	0	0	0	0	0	0	0	0	0	0	0	0	0	0	0	0	0	0	0	0	0	0	0	0	0	0
OTU_2322	0	0	0	0.000233511	0	0	0	0	0	0	0	0	0	0	0	0	0	0	0	0	0	0	0	0	0	0	0	0	0	0	0	0	0	0	0	0	0	0
OTU_2861	0	0	0	0	0.000116756	0	0	0.000361942	0	0	0	0	0	0	0	0	0	0.000198485	0	1.16756e-05	0	0	0	0	0	0	0	0	0	0	0	0	0	0	0	0	0	0.000175133
OTU_3566	0	0	0	0	0	0	0	0	0	0	0	0.000268538	0	0	0	0	0	0	0	0	0	0	0	0	0	0	0	0	0	0	0	0	0	0	0	0	0	0
OTU_529	0.00084064	0	0	0	0	0	0	0	0	0	0	0.000502049	0	0	0	0	0	2.33511e-05	0	2.33511e-05	0	0	0	0	0	0.000116756	2.33511e-05	0	0.00106248	0	0	0	0	0	0	0	0	0
OTU_767	0.00242852	0	0	1.16756e-05	0.000175133	0	0	0	0	9.34045e-05	0	0.00084064	0	0	0	0	0	2.33511e-05	0	0.000140107	0	0	0	0	0	0.00106248	0.000280213	2.33511e-05	0.000782262	0	3.50267e-05	0	0	0	0.000548751	0	0	0.000607129
OTU_1375	0	0	0	0	0	0	0	0	0	0	0	0	0	0	0	0	0	0	0	0	0	0	0	0	0	0	0	0.000233511	0	0	0	0	0	0	0	0	0	0
OTU_1895	0	0	0	0	0	0	0	0	0.000221836	0	0	0	0	0	0	0	0	0	0	0	0	0	0	0	0	0	0	0	0	0	0	0	0	0	0	0	0	7.00534e-05
OTU_4523	0	0	0	0	0	0	0	0	0	0	0	0	0	0	0	0	0	0	0	0	0	0	3.50267e-05	0	0	0	0	0	0	0	0	0	0	3.50267e-05	0	0	0	0
OTU_3925	0	0	0	0	0	0	0	0	0	0	0	0	0	0	0	0	0.000116756	0	0	0	0	0	0	0	0	0	0	0	0	0	0	0	0	8.17289e-05	0	0	0	0
OTU_237	0	0	0.00166961	0	0	0	0.00180971	0	0	0	0	0	0	0	0	0	0	0	0	0	0	0	0	0	0	0	0	0	0	0	0	0	0	0	0.00506719	0	0	0
OTU_3778	0	0	0	0	0	0	0	0	0	0	0	0	0	0	0	0	7.00534e-05	0	0	0	0	0	0	0	0	0	0	0	0	0	0	0	0	0	0	0	0	0
OTU_9	2.33511e-05	0	0.000431996	0.0499714	0	2.33511e-05	0.13107	0.000140107	0	4.67022e-05	1.16756e-05	0	0	0	0.000350267	0	0.00889678	1.16756e-05	1.16756e-05	0	0	0	1.16756e-05	0.000268538	2.33511e-05	1.16756e-05	4.67022e-05	0	0	0	0.000595454	2.33511e-05	0	0.0178753	0	0	0	0.000793938
OTU_76	0	0	0	0.0005254	0.000548751	0	0.000805614	1.16756e-05	0	1.16756e-05	0.000116756	0	5.83778e-05	0.000537076	0	0.000280213	0.00149447	1.16756e-05	0	0	3.50267e-05	0	0.0128548	0.000467022	0	0	0.000537076	0.0025803	0	0.0046352	0.000221836	0	0	0.0119791	0	0	0	0.00723885
OTU_568	0	0	0	0	0	0	0	0	5.83778e-05	0	0	0	0	0	0	0	0	0	0	0	0	0	0	0	0	0	0	0	0	0	0	0	0	0	0	0	0	0.0021016
OTU_1190	0.000373618	0	0.000163458	0.000256862	9.34045e-05	0	0	0	0	0	0	0	0	7.00534e-05	7.00534e-05	5.83778e-05	0.00031524	3.50267e-05	0	0.000338591	0	3.50267e-05	0	0.00010508	1.16756e-05	0.000151782	0.000350267	0.00042032	0.000326916	0.000828965	0	0	0	0.000245187	0	0.000128431	5.83778e-05	5.83778e-05
OTU_380	0	0	0	0	0	0	0	0	0	0	0	0	0	0	0	0	0	0	0	0	0	0	0	0	0	0	0	0	0	0.00332753	0	0	0	0	0	0	0	0
OTU_1364	0	0	0	0.000548751	0	0	0	0	1.16756e-05	0	0	0	0	0	0	0	0	0	0	0	0	0	0	0	0	0	0	0	0	0	0	0	0	0	0	0	0	0
OTU_2140	0	0	0	0	0	0	0	0	0	0	0	0	0	0	0	0	0	0	0	0.000280213	0	0	0	0	0	0	0	0	0	0	0	0	0	0	0	0	0	0
OTU_1342	0	0	0	0	0	0	0	0	0	0	0	0	0	0	0	0	0	0	0	0	0	0	0	0	0	0	0	0	0	0	0	0	0	0	0.000758911	0	0	0
OTU_1910	0	0	0	0.000338591	0	0	0	0	0	0	0	0	0	0	0	0	0	0	0	0	0	0	0	0	0	0	0	0	0	0	0	0	0	0	0	0	0	0
OTU_2349	0	0	0	0	0	0	0	0	0	0	0	0	0	0	0	0	0	0	0	0	0	0	0	0	1.16756e-05	0.000338591	0	0	0	0	0	0	0	0	0	0	0	0
OTU_3377	0	0	0	0	0	0	0	0	0	0	0	0	0	0	0	0	0	0	0	0	0	0	0	0	0	0	0	0	0	2.33511e-05	0	0	0	0	0	0	0	0
OTU_3643	0	0	0	0	0	0	0	0	9.34045e-05	0	0	0	0	0	0	0	0	0	0	0	0	0	0	0	0	0	0	0	0	0	0	0	0	0	0	0	0	0
OTU_5067	0	0	0	0	0	0	0	0	0	0	0	0	0	0	0	0	0	0	0	0	0	0	0	0	0	9.34045e-05	0	0	0	0	0	0	0	0	0	0	0	0
OTU_5208	0	0	0	4.67022e-05	0	0	0	0	0	0	0	0	0	0	0	0	0	0	0	0	0	0	0	0	0	0	0	0	0	0	0	0	0	0	0	0	0	0
OTU_5355	0	0	0	0	0	0	0	0	0.000163458	0	0	0	0	0	0	0	0	0	0	0	0	0	0	0	0	0	0	0	0	0	0	0	0	0	0	0	0	0
OTU_252	0	0	1.16756e-05	0	0	0	0	0	0	0	0	0	0	0	0	0	0	0	0	0	0	0	0	0	0	0	0	0.000303565	0.00185641	0	0	9.34045e-05	0	2.33511e-05	0.00436666	5.83778e-05	0	0
OTU_3785	9.34045e-05	0	0	0	0	0	0	0	0	0	0	0	0	0	0	0	0	0	0	0	0	0	0	0	0	0	0	0	0	0	0	0	0	0	0	0	0	0
OTU_2846	0	0	0	0	0	0	0	0	0	0	0	0	0	0	0	0	0.000385293	0	0	0	0	0	0	0	0	0	0	0	0	0	0	0	0	0	0	0	0	0
OTU_4838	0	0	9.34045e-05	0	0	0	0	0	0	0	0	0	0	0	0	0	0	0	0	0	0	0	0	0	0	0	0	0	0	0	0	0	0	0	0	0	0	0
OTU_16	1.16756e-05	0.00589616	0.11762	0	0.00137772	0	8.17289e-05	2.33511e-05	0	0	0	0	3.50267e-05	0.0128781	0.00833635	0	0.000688858	0.000677182	0.000712209	0.00021016	0	0	1.16756e-05	0.00256862	0	0	0	0	0	0	0.0111502	0.00814954	0	0.000408645	0.00128431	0	0	9.34045e-05
OTU_18	0	0.000233511	0.000256862	0.0041565	0.000175133	0	0.00353769	0.000537076	3.50267e-05	0.000875667	0.00212495	1.16756e-05	0.000175133	0.00451844	0.00244019	0.00042032	0.00447174	5.83778e-05	0.000396969	0	0.000280213	0	0.0911394	0.00192647	2.33511e-05	0	0.000805614	0.0154935	0	0	0.000817289	0	0	0.031991	0	0.00115588	0.000490374	0.00063048
OTU_1780	0	0	0	0	0	0	0	0	0	0	0	0	0	0	0	0	0	0	0	0.000151782	0	0	0	0	0	0	0	0	0	0	0	0	0	0	0	0	0.000782262	0
OTU_1794	0	0	0	0.000361942	0	0	0	0	0	0	0	0	0	0	0	0	0	0	0	0	0	0	0	0	0	0	0	0	0	0	0	0	0	0	0	0	0	0
OTU_11	0	0.0402106	0	0.00321078	0	0.0141858	0.00855819	0	0	0	0.122745	1.16756e-05	0.00443671	0.000431996	0.00172798	0.00628145	0.00235846	0	0.00332753	0	0.0373968	2.33511e-05	0	0.00172798	0	0.000770587	0	0.00389964	0	0.0121076	0.00447174	0.0119207	0.0062581	0.00364277	0.0242385	0.0068769	0.0063515	0.00042032
OTU_29	0.00247522	0.00716879	0.0077876	0.000490374	0	0.0107999	0.0046819	1.16756e-05	0.00492709	0	0.0438417	0.00569767	0	0	0	0	2.33511e-05	0.00309402	0.000361942	0	0.0123411	0	0	0.000899018	1.16756e-05	0.00145944	2.33511e-05	0.00207825	0	0.0136954	0.00144777	1.16756e-05	0.0148513	0.00330418	0.0214597	0.00169296	0.00204322	0.000560427
OTU_49	0	0.00256862	0.000291889	0.000443671	0	0	0	0	0	0	0.00417985	0	0	0.000256862	0.000537076	0	0	0.000653831	0	0	0.00252192	0	0	0.00184474	0	0	0	0	0	0	0	0.0883023	0	0	0.00318743	0	0	0
OTU_65	0.00129599	0	0	0.000350267	0	0	0	0	0	0	0	0	0	0.000793938	0	0	0	0	0	0	0	0	0	0	0	0	0	0	1.16756e-05	0.00130766	0	0.0519796	0	0	0	0	0	0
OTU_88	0	0	0.00282549	0	0	0	1.16756e-05	0	0.00374785	0	0.00810284	0	0	0.000828965	0	0	0	5.83778e-05	0	0	0.00113253	0	0	0	0	0	0	0.00169296	1.16756e-05	0.00218333	0	0.00523065	0	0.00219501	0.00560427	0	0	0
OTU_89	0	0.00273208	0	0	0	0	0.00503217	0	0	0	0	0	0	0.000268538	0.00166961	0	0	3.50267e-05	0	0	0	0	0	1.16756e-05	0	0	0	0.000665507	0	0	0	0.0309869	0	0	0.000875667	0	0	0
OTU_96	0	0	0.00300062	0.000537076	0	0	0	0	0	0	0.00189144	0	1.16756e-05	0	0.00073556	0	0	0.000455347	0	0	0.00113253	0	0	0	0	0	0	0.00342094	0	0.00259197	0	0.0025803	0.00887343	0.000490374	0.00609464	0.00417985	0	0
OTU_104	0	0	0	0.000280213	0	0	0	0	0	0	0	0	0	0	0	0	0	0	0	0	0	0	0	0	0	0	0	0	0	0	0	0.0306717	0	0	0	0	0	0
OTU_134	0.00133101	0.0042032	0	0	0	0	0	0	0	0	0	0	0	0	0	0	0	0.000408645	0	0	0	0	0	0	0	0	0	0	0	0	0	0.0117223	0	0	0	0	0	0
OTU_261	0	0	0	0	0	0	0.00623475	0	0	0	0.000151782	0	0	0	0	0	0	0	0	0	0	9.34045e-05	0	0	0	0	0	0.0011442	0.00289554	0	1.16756e-05	2.33511e-05	0	0.000969071	0.0102978	0	0	0
OTU_282	0	0.000677182	0	0	0	0	0	0	0	0	0	0	0.00073556	0	0	0	0	0	0	0	8.17289e-05	0	0	0	0	0	0	0	0	0.00519562	0	0	0	0	0	0	0	5.83778e-05
OTU_328	0	0	0	0	0	0	0.0113953	0.000537076	0	0	0.000198485	1.16756e-05	0	0	0.000431996	3.50267e-05	0	0	0.000537076	0	0	0	0	0	0	0	0	0	0	0	5.83778e-05	0	0	0	0	0	0	0.000934045
OTU_408	0	0	0	0	0	0	0	0	0	0	0	0	0	0	0	0	0	0	0	0	0	0	0	0	0	0	0	0	0	0	0	0.002627	0	0	0	0	0	0
OTU_620	0	0	0	0.000350267	0	0	0	0	0	0	0.00212495	0	0	0	0.000163458	0	0	0	0	0	0.000467022	0	0	0	0	0	0	0	0	0	0	0.00135436	0	0	0	0	0	0
OTU_758	0	0	0	0	0	0	0	0	0	0	0	0	9.34045e-05	0	0	0	0	0	0	0	0	0	0	0	0	0	0	0	0	0.000863991	0	0	0	0	0	0	0	0
OTU_785	0	0	0	0	0	0	0	0	0	0	0	0	0	0	0	0	0	0	0	0	0	0	0	0	0	0	0	0	0	0.00103912	0	0	0	0	0	0	0	0
OTU_1234	0	0	0	0	0	0	0	0	0	0	0	0	0	0	0	0	0	0	0	0	0	0	0	0	0	0	0	0.000677182	0	0	0	0	0	0	0	0	0	0
OTU_1412	0	0	0	0	0	0	9.34045e-05	0	0	0	0	0	0	0	0	0	0.000268538	0	0	0	1.16756e-05	0	0	0	0	0.000186809	0	0	0	1.16756e-05	0	0	0	0.00108583	0	0	0	0
OTU_2323	0	0	0	0	0	0	0	0	0	0	0	0	0	0	0	0	0	0	0	0	0	0	0	0	0	0	0	0	0	0	0	0	0	0.00147112	0	0	0	0
OTU_3187	0	0	0	0	0	0	0	0	0	0	0	0	0	0	0	0	0	0	0	0	0	0	0	0	0	0	1.16756e-05	0	0	0	0	0	0	0	0	0	0	0
OTU_3728	0	0	0	0	0	0	0	0	0	0	0	0	0	0.000280213	0	0	0	0	0	0	0	0	0	0	0	0	0	0	0	0	0	0	0	0	0	0	0	0
OTU_5220	0	0	0.000128431	0	0	0	0	0	0	0	0	0	0	0	0	0	0	0	0	0	0	0	0	0	0	0	0	0	0	0	0	0	0	0	0	0	0	0
OTU_2409	0	0	0	0	0	0	0	0	0	0	0	0	0	0	0	0.000338591	0	0	0	0	0	0	0	0	0	0	0	0	0	0	0	0	0	0	0	0	0	0
OTU_249	0	0	9.34045e-05	0.000572102	0	0	0	0	0	0	0.000852316	0	0	0	0	0	0	0	0	0	0	0	0	0	0	0	0	0	0	0	0	0	0.00335089	0	0	0	0	0
OTU_446	0	0	0	0	0	0	0	0	0.00408645	0	0	0	0	0	0	0.000303565	0	0.000326916	0	0	0	0	0.00010508	0	0	0	0	0.0020549	0	0	0	0.000852316	0	0	0	0	0	0
OTU_1285	0	0	0	0	0	0	0	0	0	0	0	0	0	0	0	0	0	0.000502049	0	0	0	0	0	0	0	0	0	0	0	0	0	1.16756e-05	0	0	0.000373618	0	0	0
OTU_264	0	0.00290721	0.00150615	0	0	0	1.16756e-05	0	0.00303565	0	0	0	0	0	0	0	0	0	0	0	0	0	0	0	0	0	0	0	0	0	0	0	0	0.00190312	0	0	0	0
OTU_545	0.00230009	0	0	0	0	0	0	0	0	0	0	0	0	0	0	0	0	0	0	0	0	0	0	0	0	0	0	0	0	0	0	0	0	0	0	0	0	0
OTU_1366	0	0	0	0	0	0	0	0	0	0	0	0	0	0	0	0	0	0	0	0	0	0	0	0	0	0	0.000385293	0	0	0	0	0	0	0	0	0	0	0
OTU_177	0	0.00457682	0.00279046	0	0	0	0.00234679	0.000140107	0	0	0	0	0	0	0	0	0	1.16756e-05	0	0	0.00042032	0	0	0	0	0	0	0.000502049	0	1.16756e-05	0	0	0	0.000852316	0.00140107	0	0	0
OTU_274	0	0	0.00122593	0	0	0	0	0	0	0	0	0	0	0	0	0	0	0.000373618	0	0	0	0	0	0	0	0	0	0	0	0	0	0	0	0	0.00349099	0	0	0
OTU_283	0	0	0	0	0	0	1.16756e-05	0	0	0	0	0	0	0	0	0	0.000140107	0.000595454	0	0	0	0	0	0	0	0.00179804	0	0.000793938	1.16756e-05	0	0	0	0	0.00282549	0.00144777	0	0	0
OTU_298	0.00110918	0	0.000852316	0	0	0	0.000677182	0	0.00134269	0	0	0	0	0	0	0	5.83778e-05	0.000280213	0	0	0	8.17289e-05	0	0	0	0	0	0.00213663	0	0.00073556	7.00534e-05	0	0	0.000303565	0.00122593	0.00248689	0	0
OTU_359	0	0	0.000607129	0	0	0	0.0021016	0.000560427	0	0	0	0	0	0	0	0	0.00126096	0	0	0	0	0.000198485	0	0	0	0	1.16756e-05	0.0005254	0	0.00239349	0.000537076	0	0	0	0.00524233	1.16756e-05	0	1.16756e-05
OTU_388	0	0	0	0	0	0	0.00228841	0	0	0	0	0	0	0	0	0	0	0	0	0	0	0	0	0	0	0	0	0	0.00303565	0	0	0	0	0.000642156	0	0	0	0
OTU_389	0	0	0	0	0	0	0	0	0	0	0	0	0	0	0	0	0	0	0	0	0	0	0	0	0	0	0	0.00193814	0	0	0	0	0	0	0.00128431	0	0	0
OTU_417	0	0	0	0	0	0	0	0	0	0	0.00021016	0	0.000910694	0	0	0	0	0	0	0	0	0	0	0	0	0	0	0	1.16756e-05	0	0	0	0	0	0.00398137	0	0	0
OTU_443	0	0	1.16756e-05	0	0	0	0.00119091	0	0	0	7.00534e-05	0.00126096	0	0	0	0	0	0	0	0	0	0	0	0	0	0	0	0	0	0	0	0	0	0.000770587	0	0.00215998	0	0
OTU_489	0	0	0.000992423	0	0.000467022	0	0	0	0.00245187	0	0	0	0	0	0	0	0	0.000373618	0	0	0	0.000151782	0	0	0	0	0	0.00177469	0	0	0	0	0	0	0.0026737	0	0	0
OTU_565	0	0	0	0	0	0	0	0	0	0	0	0	0	0	0	0	0	0	0	0	0	0	0	0	0	0	1.16756e-05	0	0	0	0	0	0	0	0.00197317	0	0	0
OTU_817	0	0	0	0	0	0	0.00199652	0	0	0	0	0	0	0	0	0	0	0	0	0	0	0	0	0	0	0	0	0	0	0	0	0	0	0	0	0	0	0
OTU_1447	0	0	0	0	0	0	0	1.16756e-05	0	0	0	0	0	0	0	0	0	0.000782262	0	0	0	0	0	0	0	0	0	0	0	0	0	0	0	0	0	0	0	0
OTU_2346	0	0	0	0	0	0	1.16756e-05	0	0	0	4.67022e-05	0	0	0	0	0	0	0	0	0	0	0	0	0	0	0	0	0	0	0	0	0	0	0	0.00141274	0	0	0
OTU_2588	0	0	0	0	0	0	0	0	0	0	0	0	0	0	0	0	0.000595454	0.00042032	0	0	0	0	0	0	0	2.33511e-05	0	0.00183306	0	0	0	0	0	9.34045e-05	4.67022e-05	0	0	0
OTU_2867	0	0	0	0	0	0	0.00126096	0	0	0	0.00084064	0	0	0	0	0	0	0.000280213	0	0	0	0	0	0	0	0.000583778	0	0	0	0	0	0	0	1.16756e-05	5.83778e-05	0	0	0
OTU_4815	0	0	0	0	0	0	0	0	0	0	0	0	0	0	0	0	0	0	0	0	0.000128431	0	0	0	0	0	0	0.000198485	0	0	0	0	0	0	0	0	0	0
OTU_2833	0	0	0	0	0	0	0	0	0	0	0	0	0	0	0	0	0	0.000303565	0	0	0	0	0	0	0	0	0	0	0	0	0	0	0	0	0	0	0	0
OTU_814	0	0	0	0	0	0	0	0	0	0	0	0	0	0	0	0	0	0	0	0	0	0	0	0	0	0	0.00119091	0	0	0	0	0	0	0	0	0	0	0
OTU_222	0	0.00288386	0	0	0	0	0	0.000396969	0	0	0	0	0	0	0	0	0	0	0	0.000350267	0	0	0	0	0	0	0	0	1.16756e-05	0	0	0	0	0.00123761	0.00385293	0.00102745	0	0
OTU_822	0	0	0	0.000186809	0.000326916	0.000163458	0	0	0	0	0.000221836	0	0	0	0	0	0	0.0005254	0	0	0	0	0	0	0	0	0	0.00129599	0	0	0	0	0	0	0	0	0	0
OTU_838	0	0	0	0	0.000233511	0.00474028	0	0	0	0	0	0	0	0	0	0	0	0.00063048	0	0	0	0	0	0	0	0	0	0.00010508	0	0	0	0	0	0	0	0	0	0
OTU_235	2.33511e-05	0	0.000198485	0.000128431	0	0	0.00021016	0	0	3.50267e-05	0.00230009	0	0	0	0	0.00280213	1.16756e-05	0.000455347	0	0	0.000151782	0	0	0	0	0	0	0	0	0.00360775	0.000700534	1.16756e-05	0	0	0.000151782	0	1.16756e-05	0.000268538
OTU_755	0	0	0	0	0.0014828	0	0	0	0.00283716	0	0.000128431	0	0	0	0	0	0	0.000186809	0	0	0	0	0	0	0	0	0	0.00336256	0	0	0	0	0	0.000665507	0.0068302	0	0	0.000642156
OTU_790	0	0	0.00169296	0	0	0	0	0	0	0	0	0	0	0	0	0	0	0.000490374	0	0	0	0	0	0	0	0	0	0	0	0	0	0	0	0	0	0	0	0
OTU_1199	0	0	0	0	0	0	0	0	0	0	0	0	0	0	0	0.000758911	0	0	0	0	0	0	0	0	0	0	0	5.83778e-05	0.00010508	0	0.000875667	0	0	0	0	0	0	0
OTU_2319	0	0	0	0	0	0	0	0	0	0	0	0	0	0	0	0	0	0	0	0	0	0	0	0	0	0	0	9.34045e-05	0	0	0	0	0	0	0	0	0	0
OTU_4687	0	0	0	0	0	0	0	0	0	0	1.16756e-05	0	0	0	0	0	0	0.00031524	0	0	0	0	0	0	0	0	0	0	0	0	4.67022e-05	0	0	0	0	0	0	0
OTU_2688	0	0	0	0	0	0	0	0	0	0	0	0	0	0	0	0	0	0	0	0	0	0	0	0	0	0	0	0	0	0	0	0	0	0.000256862	0	0	0	0
OTU_1144	0	0	0	0	0	0	0.000408645	0	0	0	0	0	0	0	0	0	3.50267e-05	0	0	0	0	1.16756e-05	0	0	0	0	0	0	0	0	0	0	0	0.00129599	0	0	0	0
OTU_1351	0.000326916	0.00116756	0	9.34045e-05	0.000256862	0	0	0	1.16756e-05	0	0	0	0.000268538	0	0	0	0	0	0	0.000303565	0	0	1.16756e-05	0	1.16756e-05	0.000303565	0.000478698	0	0	0	0.00010508	0	0	8.17289e-05	1.16756e-05	0.000198485	0	4.67022e-05
OTU_589	0	0	0	0	0	0	0	0.000700534	0	0	0	0	0	0	0	0	0	0	0	0	0	0	0	0	0	0	0	0	0	0.000140107	0	0.000291889	0	0	0	0	0.0015762	0
OTU_6	1.16756e-05	5.83778e-05	7.00534e-05	7.00534e-05	0.0394167	0	1.16756e-05	0.070462	0.0935212	0	0	0	0	0.00042032	0	0	0.00108583	0.0757744	1.16756e-05	0	0.127684	2.33511e-05	0	1.16756e-05	0	0	0	3.50267e-05	1.16756e-05	8.17289e-05	4.67022e-05	0	0	0.0016229	0.0379689	0	0	0.357366
OTU_19	0.087123	0	0.00115588	0.000350267	0.0311854	0.069201	0.00117923	0.0408411	0.0146412	0.000128431	0	0.0105664	0	0.00539411	1.16756e-05	0	0.00112085	0.0720966	1.16756e-05	0.00527735	0.0164742	2.33511e-05	1.16756e-05	0.00433163	2.33511e-05	1.16756e-05	0.000280213	8.17289e-05	0.027601	2.33511e-05	0.00102745	0.00110918	0	0.00446006	0.005686	0.000175133	0.00304732	0.0325281
OTU_4138	0	0	0	0	0.000116756	0	0	7.00534e-05	0	0	0	0	0	0	0	0	0	0	0	0	0	0	0	0	0	0	0	0	0	0	0	0	0	0	0	0	0	0
OTU_4146	0	0	0	0	0	0	0	0	0	0	0	0	0.000245187	0	0	0	0	0	0	0	0	0	0	0	0	0	0	0	0	0	0	0	0	0	0	0	0	0
OTU_2632	0	0	0	0	0	0	0	0.000163458	0	0	0	0	0	0	0	0	0	0	0	0	0	0	0	0	0	0	0	0	0	0	0	0	0	0	0	0	0	0
OTU_3727	0	0	0	0	0	0	0	0	0	0	0	0	0	2.33511e-05	0	0	0	0	0	0.000163458	0	0	0	0	0	0	0	0	0	0	0	0	0	0	0	0	0	0
OTU_180	0.00042032	1.16756e-05	0.00623475	0.000828965	0	0.000128431	0.000396969	5.83778e-05	0.000151782	0.000198485	0.00101577	0.00101577	0.00127264	0.000291889	0.00291889	0.000595454	0.000969071	0	0.00198485	4.67022e-05	0.00221836	1.16756e-05	0.00309402	0.000175133	3.50267e-05	0	0.000291889	0.000595454	4.67022e-05	0	5.83778e-05	0.000607129	0	0.00171631	0	0	0	0.00316408
OTU_2318	0	0	0	0	0	0	0	0	0	0	0	0	0	0	0	0	0	0.000291889	0	0	0	0	0	0	0	0	0	0	0	0	0	0	0	0	0	0	0	0
OTU_1936	0	1.16756e-05	0	0	0	0	0	0	0	0	0.000513725	0	0	0	0	0	0	0	0	0	0	8.17289e-05	0	1.16756e-05	0	0	0	0	0	0	0	0	0	0	0	0	0	0
OTU_425	0	0	0	0	0	0	0	5.83778e-05	0	0	0	0	0	0.0025336	0	0	1.16756e-05	0	0	0	0	0	0	0.000431996	0	0	0	0	0	0	8.17289e-05	0	0	0	0	0	0	0
OTU_1678	0	0	0	0	0	0	0	0	0	0	0	0	0	0	0	0	0	0	0	0	0	0	0	0	0	0	0	0	0	0	0	0	0	0.000233511	0	0	0	0
OTU_3684	0	0	0	5.83778e-05	0	0	0	0	0	0	0	0	0	0	0	0	0	0	0	0	0	0	0	0	0	0	0	0	0	0	0	0	0	0	0	0	0	0
OTU_1257	0	0	0	0	0	0	0	0	0	0	0	0	0	0	0	0	0	0	0	0	0	0	0	0	0	0	0	0	0	0	0	0	0	0	0	0.000431996	0	0
OTU_1228	0	0	0	0	0	0.000852316	0	0	0	0	0	0	0	0	0	0	0	0	0	0	0	0	0	0	0	0.000140107	0	0	0	0	0	0	0	0	0	0	0	0
OTU_2880	0	0	0	0.000128431	0	0	0	0	0	0	0	0	0	0	0	0	0	0	0	0	0	0	0	0	0	0	0	0	0	0	0	0	0	0	0	0	0	0
OTU_761	0	0	0	0	0	0	0	0	0	0	0	0	0	0	0	0	0	0	0	0	0	0	0	0	0	0	0	0	0	9.34045e-05	0	0	0	0	0.0016229	0	0	0
OTU_833	0	0	0	0	0	0	0	0	0	0	0	0	0	0	0	0	0	0	0	0	0	0	0	0	0	0	0	0	0	0	0	0	0	0	0.0010508	0	0	0
OTU_2757	0	0	0	0.000256862	0	0	0	0	0	0	0	0	0	0	0	0	0	0	0	0	0	0	0	0	0	0	0	0	0	0	0	0	0	0	1.16756e-05	0	0	0
OTU_614	0	0	0	0	0	0	0	0	0	0	0	0	0	0	0	0	0	0	0	0.00120258	0	0	0	0	0	0	0	0	0	0	0	0	0	0	0	0	0.000922369	0
OTU_1417	0	0	0	0	0	0	0	0	0	0	0	0	0	0	0	0	0	0	0	0.000221836	0	0	0	0	0	0	0	0	0	0.000443671	0	0	0	0	0	0	0	0
OTU_1446	0	0	0	0	0	0	0	0	0	0	0	0	0	0	0	0	0	0	0	0.000455347	0	0	0	0	0	0	0	0	0	0	0	0	0	0	0	0	0	0
OTU_1887	0	0	0	0	0	0	0	0	0	0	0	0	0	0	0	0	0	0	0	0.000910694	0	0	0	0	0	0	0	0	0	0	0	0	0	0	0	0	0	0
OTU_2813	0	0	0	0	0	0	0	0	0	0	0	0	0	0	0	0	0	0	0	0.000303565	0	0	0	0	0	0	0	0	0	0	0	0	0	0	0	0	0	0
OTU_2965	0	0	0	0	0	0	0	0	0	0	0	0	0	0	0	0	0	0	0	0.000361942	0	0	0	0	0	0	0	0	0	2.33511e-05	0	0	0	0	0	0	0	0
OTU_5307	0	0	0	0	0	0	0	0	0	0	0	0	0	0	0	0	0	0	0	0	0	0	0	0	0	0	0	0	0	0	3.50267e-05	0	0	0	0	0	0	0
OTU_5388	0	0	0	0	0	0	0	0.000128431	0	0	0	0	0	0	0	0	0	1.16756e-05	0	0	0	0	0	0	0	0	0	0	0	0	0	0	0	0	0	0	0	0
OTU_3686	0	0	0	0.000163458	0	0	0	0	0	0	0	0	0	0	0	0	0	0	0	0	0	0	0	0	0	0	0	0	0	0	0	0	0	0	0	0	0	0
OTU_424	0	0	0	0.000268538	0	0	0	0	0	0	0.00031524	0	0	0	0	0	0	0	0	0	0	0	0	0	0	0	0	0.000700534	0.00282549	0	0	0	0	0	0	0	0	2.33511e-05
OTU_4786	0	0	0	0.00010508	0	0	0	0	0	0	0	0	0	0	0	0	0	0	0	0	0	0	0	0	0	0	0	0	0	0	0	0	0	0	0	0	0	0
OTU_547	0	0	0	0	0	0	0	0	0	0	0	0	0	0	0	0	0	0	0	0	0	0	0	0	0	0	0	0.00165793	0	0	0	0	0	0	0	0	0	0
OTU_3396	0.000186809	1.16756e-05	0	5.83778e-05	0.000478698	0	0	0	0	0	0	0	0	3.50267e-05	0	0	0	0	0	0.00113253	0	0	0	0	0	0.00127264	7.00534e-05	0	5.83778e-05	0	0.000175133	0	0	0.000233511	2.33511e-05	0.000408645	5.83778e-05	5.83778e-05
OTU_493	0.00163458	0	0.00136604	0	0	0	0.00133101	0	0	0	0.000537076	0	0	0	0	0	0	0	0	0	0	0	0	0.000455347	0	0	0	0	0	0	0	0	0	0.000607129	0	0	0	0
OTU_2284	0	0	0	0	0	0	0	0	0	0	0	0	0	0	0	0	0	0	0	0	0	0	0	0	0	0	0	0	0	0	0	0.000128431	0	0	0	0	0	0
OTU_2335	0	0	0	0	0	0	0	0	0	0	0	0.000303565	0	0	0	0	0	0	0	0	0	0	0	0	0	0	0	0	0	0	0	0	0	0	0	0	0	0
OTU_509	0.000268538	0	0	2.33511e-05	0.000198485	0	0	0.000221836	0	0.000221836	1.16756e-05	0	0	0	0.000513725	0.000163458	0	0	0	0	1.16756e-05	0	0	0	0	1.16756e-05	0.000221836	0	0	9.34045e-05	0.000688858	0	0	0.000128431	0	0.00176301	0	0.000116756
OTU_332	0	0	0	0	0	0	0.00128431	0	0	0	0.000396969	1.16756e-05	0	0	0	0	0	0	0	0	1.16756e-05	0	0	0	0	0	0	0	0	0	0	0	0	0	0.00393466	0	0	0
OTU_792	0	0	0.00136604	0	0	0	0	0	0	0	0	0	0	0	0	0	0	0	0	0	0	0	0	0	0	0	0	0	0	0	0	0	0	0	0	0	0	0
OTU_791	0	0	0	0	0	0	0	0	0.00129599	0	0	0	0	0	0	0	0	0	0	0	0	0	0	0	0	0	0	0	0	0	0	0	0	0	0	0	0	0
OTU_1065	0.000665507	0	0	0	0	4.67022e-05	0	0	0	0	0	0	0	0.000128431	0	0	0	0	0	0	0	0	0	0	0	0	0	0	0	0	0	0	0	0	0	0	0	0
OTU_2289	0	0	0	0	0	0	0	0	0	0	0	0	0	0	0	0	0	0	0	0	0	0	0	0	0	0	0	0	0	0	0	0	0	0	0	0	0	0.000256862
OTU_378	0.000385293	1.16756e-05	0	0	0	0	0.000467022	0.000478698	0	0	0	0	0	0	0.000116756	0	0	0	0	0	0	0	0	0	0	0.000396969	0	0	7.00534e-05	0	0	0	0.00226506	0.000140107	0	0.00107415	0.000361942	0
OTU_882	0	0.00161123	0	0.00010508	0	0	0	0	0	0	0	0	0	0	0	0	0	0	0	0	0	0	0	0	0	0	0	0	0	0	0	0	0	0.000875667	0	0.00215998	0	0
OTU_1033	0	0.00227673	0	0	0	0	1.16756e-05	0	0	0	0	0	0.00155285	0	0	0	0	0	0	0	0	0	0	0	0	0	0	0	0	0	0	0	0	0	0	0	0	0
OTU_1353	0	0	0	0	0	0	2.33511e-05	0	0	0	0	0	0	0	1.16756e-05	0	1.16756e-05	0	0	0	0	0	0	0	0	0	0	0	0	0	0	0	2.33511e-05	0	0	0.000443671	1.16756e-05	0
OTU_2418	0	0	0	0	0	0	0	0	0	0	0	0	0	0	0	0	0	0.000338591	0	0	0	0	0	0	0	0	0	0	0	0	0	0	0	0	0	0	0	0
OTU_1676	0.000245187	0	0	0	0	0	0	0	0	0	0	0	0	0	0	0	0	0	0	0	0	0	0	0	0	0	0	0	0	0	0	0	0	0	0	0	0	0
OTU_513	0	0	0.00245187	0	0	0	0	0	0	0	0.00227673	0	0	0	0	0	0	8.17289e-05	0	0	0.000163458	0	0	0	0	0	0	0.000887343	0	0	0	0	1.16756e-05	0	0	0	0	2.33511e-05
OTU_3001	0	0	0.000245187	0	0	0	0	0	0	0	0	0	0	0	0	0	0	0	0	0	0	0	0	0	0	0	0	0	0	0	0	0	0	0	0	0	0	0
OTU_2874	0	0	0	0	0	0	0	0	0	0	0	0	0	0	0	0	0.000256862	0	0	0	0	0	0	0	0	0	0	0	0	0	0	0	0	0	0	0	0	0
OTU_1970	0	0	0	0	0	0	0	0	0	0	0	0	0	0	0	0	0	0	0	0	0	0	0	0	0	0	0	0	0	0	0	0	0	0	0	0	0	8.17289e-05
OTU_1184	0	0	0	0	0.000128431	1.16756e-05	0	0.000782262	0	0	0	0	3.50267e-05	0.000175133	0	7.00534e-05	4.67022e-05	0.000163458	0	1.16756e-05	0	0	0	0	0	0	2.33511e-05	0	0	0.00031524	3.50267e-05	0	0	0.0005254	0	0	0	0
OTU_93	0.000128431	0.000396969	0	0.000747236	0	0	0	0.000233511	2.33511e-05	4.67022e-05	0.000151782	0	0.000256862	1.16756e-05	0.00103912	0	0	9.34045e-05	0	0.00481033	7.00534e-05	0.000396969	0	0.0291422	7.00534e-05	0.000513725	0.000256862	0.00361942	0.000513725	0	0.00137772	0.00021016	0	0	0	1.16756e-05	0.00165793	0.000548751
OTU_267	0	0	0.000455347	0.000350267	0	0	0.0036778	1.16756e-05	0.000198485	0	0	0	0	0	0	0	0	4.67022e-05	0	0	3.50267e-05	0	0	0	0	0	0	0	0	0	1.16756e-05	0	0	0.0073556	0	0	0	0
OTU_4569	0	0	0	0	0	0	0	0	0	0	0	0	0	0	0	0	0	9.34045e-05	0	0	0	0	0	0	0	0	0	0	0	0	0	0	0	0	0	0	0	0
OTU_994	0	0	0	0	0	0	0	0.000140107	0	0	0	0	0	0	0	0	0	0.000268538	0	0.00169296	0	0	0	0	0	0	0	0	0	0	0	0	0	0	0	0	0	0
OTU_1023	0	0	0	0	0	0	0	0	2.33511e-05	0	0	0	0	0	0	0.00115588	0	0	0	0	0	0	0	1.16756e-05	0	0	0	0	0	0	1.16756e-05	0	0	0	0.00117923	1.16756e-05	0	0
OTU_918	0	0	0	0	0	0	0	0	0	0	0	0	0	0	0	0	0	0	0	0	0	0	0	0	0	0	0	0	0	0	0	0	0.000957396	0	0	0	0	0
OTU_3413	0	0	0	0	0	0	0	0	0	0	0	0	0	0	0	0	0	0	0	0	0	0	0	0	0	0	0	0	0	0	0	0	0	0	0	0	7.00534e-05	0
OTU_605	0	0	0	0	0	0	0.00277878	0	0	0	0	0	0	0	0	0	0	0	0	0	0	0	0	0	0	0	0	0	0	0	0	0	0	0	0	0	0	0
OTU_1377	0	0	0	0	0	0	0	0	0	0	0	0	0	0	0	0	0	0	0	0	0	0	0	0	0	0	0	0	0	0.000385293	0	0	0	0	0	0	0	0
OTU_1799	0	0	0	0	0	0	0.000175133	0	0	0	0	0	0	0	0	0	0	0	0	0	0	0	0	0	0	0	0	0	0	0	0	0	0	0	0	0	0	0
OTU_1830	0	0	0	0	0	0	0	0	0	0	0	0	0	0	0	0	0	0	0	0	0	0	0	0	0	0	0	0	0	0	0.000256862	0	0	0	0	0	0	0
OTU_1269	0	0	0	0	0	0.000490374	0	0	0	0	0	0	0	0	0	0	0	0	0	0	0.000221836	0	0	0	0	0	0	0	0	0	0	0	0	0	0.000980747	0	0	0
OTU_894	0.00063048	0	0	0	0	0	0	0	0	0	0.000280213	0	0	0	0	0	0	0.000396969	0	0	0	0	0	0	0	0	0	0	0	0	0	0	0	0	0	0	0	0
OTU_4057	0	0	0	0	0	0	0	0	0	0	0.000256862	0	0	0	0	0	0	0	0	0	0	0	0	0	0	0	0	0	0	0	0	0	0	0	0	1.16756e-05	0	0
OTU_2007	0.000408645	0	0	0	0	0	0	0	0	0	0	0	0	0	0	0	5.83778e-05	0	0.000291889	0	0	0	0	0	0	0	0	0	0	0	0	0	0	0	0	0	0	0
OTU_669	0	0	0.000758911	0	8.17289e-05	0.00137772	0	0	0	0	0	0	0	0	0	0	0	0	0	0	0	0	0	0	0	0	0	0	0	0	0	0	0	0	0	0	0	0
OTU_495	0.002627	0	0	0	0	0	0	0	0	0	0	0	0.00247522	0	0	0	0.000642156	0.000303565	0	0	0	0	1.16756e-05	0	0	0	0	0.000338591	0	0	0	0	0	0	0	0	0	1.16756e-05
OTU_1820	0	0	0	0	0	0	0	0.000385293	0	0	0	0	0	0	0	0	0	0	0	0	0	0	0	0	0	0	0	0.000548751	0	0	0	0	0	0	0	0	0	0
OTU_67	0	0	0.00608297	0.000583778	0.00218333	0	0	0	0.00197317	0.000396969	0.00361942	0.00263868	0	0.000350267	0.00151782	0.00115588	0.00135436	0.000431996	0	0.000221836	0.0005254	0	0	0.00031524	0	0	0	0.00239349	0	0	0.00220668	0	0.0127497	0.00084064	0	0	0	0.000887343
OTU_3847	0	0	0	0	0	0	0	0	0	0	0	0	0	0	0	0	0	0	0	0	0	0	0	0	0	0	0	0	0	0	0	0	0	0	0	0	0.000163458	0
OTU_1862	0	0	0	0	0	5.83778e-05	0	0	0	0	0	0	0	0.000198485	0	0	0	0	0	0	0	0	0	0	0	0	0	0	0	0	0	0	0	0	0	0	0	0
OTU_1108	0	0	0	0	0	0.000922369	0	0	0	0	0	0	0	0	0	8.17289e-05	0	0	0	0	0	0	0	0	0	0	0	0	0	0	0	0	0	0	0	0	0	0.00010508
OTU_579	0	0	0	0	0	0	0	0	0	0	0.000712209	1.16756e-05	0	0	0	0	0	0	0	0	0.000373618	0	0	0	0	0	0	0	0	0	0	0.00142442	0	0	0.000747236	0	0	0
OTU_82	0.00704036	0	0	0.00281381	0	0.0015295	0.0316408	0	0	0	0	0.0072622	0	0	0.000992423	0	0.00190312	0	1.16756e-05	0	3.50267e-05	0	0	1.16756e-05	0	0	0.000221836	0	0.00301229	0	0	0	0	0.00374785	0	0	1.16756e-05	0.00021016
OTU_83	0	0	0.000502049	0	0	0	0	0	0	0	0.000560427	0.000128431	1.16756e-05	0	7.00534e-05	2.33511e-05	2.33511e-05	1.16756e-05	7.00534e-05	1.16756e-05	0.000186809	4.67022e-05	0.0273909	0	0	0	0	0.00465855	0	5.83778e-05	0.000186809	4.67022e-05	0	0	0	3.50267e-05	0	3.50267e-05
OTU_122	0	1.16756e-05	0	0.00021016	0	0	0	0	0	0	0	0	0	0	0	0	0.000163458	0	0	0.0317342	0	0	0	0	0	0	0	0	0	0	0	0	0	4.67022e-05	0	0	0.0047753	0.000128431
OTU_258	0.0103212	0	0	3.50267e-05	0	0	0	0	0	0	0	0	0	0	0	0	0	0	0	0	0	0	0	0	0	0	0	0	0.00021016	0	0	0	0	0	0	0	0	0
OTU_387	0	0	0	0	0	0	0	0	0	0	0	0	0	0	0	0	0	0	0	0	0	0	0	0	0	0	0	0	0.00304732	0	0	0	0	0	0	0	0	0
OTU_410	0	0	0	0	0	0	0	0	0	0	0	0.000175133	0	0	0.00293057	0	0	0.00063048	0	8.17289e-05	0	0	0	0	1.16756e-05	0	0	0.000583778	9.34045e-05	0	0.000863991	0	0	0	0	0	0	0.000268538
OTU_432	0	0	0	0	0	0	0	0	0	0	0	0	0	0	0.000245187	0	0	0.000712209	0	0.000291889	0	0	3.50267e-05	5.83778e-05	0	0	0	4.67022e-05	8.17289e-05	0	5.83778e-05	0	0	0	0.000537076	0	0	0
OTU_458	0.000653831	0	3.50267e-05	0	0	0	0	0	0	0	0	0.000245187	0	0	0	0	0	0	0	0	0	0	3.50267e-05	0	0	0	0	0	0.00150615	0	0	0	0	0	0	0	0	0
OTU_521	1.16756e-05	0	8.17289e-05	1.16756e-05	0	0	0	0	1.16756e-05	1.16756e-05	1.16756e-05	0	0.000326916	0.00180971	0.000140107	0	0	1.16756e-05	0.000198485	0	0.000502049	0	0.0105781	0.000828965	0	0	0	0.000863991	0	0	0.00042032	0	0	0.000396969	0	0.000385293	0	0.000537076
OTU_585	0	0	0	0	0	0	0	0	0	0	0	0	0	0	0.00321078	0	0	0	0	0	0	0	0	0	0	0	0	0	0	0	0	0	0	0	0	0	0	0
OTU_599	0	0	0	0	2.33511e-05	0.00298894	0	1.16756e-05	0	0	0	0	0	0	0	0	0	0	0	0	0	0	0	0	0	0	0	0	0	0	0	0	0	3.50267e-05	0	0	0	0
OTU_857	0	0	0	0	4.67022e-05	0	0	0	0	0	0	0	0	0	0.000467022	0	0	0.000361942	0	0	0.000431996	1.16756e-05	0	0	0	0	0	0	0	0	3.50267e-05	0.000653831	0	0	0	0	0	0
OTU_1085	0	0.000793938	0.000326916	0	0	0	0	0	0	0	0	0.000291889	0	0.000186809	0.000805614	0	0	0	0	0.000502049	0	0	0	0	0	0	0.000268538	0	3.50267e-05	0	0	0	0	0	0	0	0	0
OTU_1143	0	0	0	0	0	0	0	0	0	0	0	0	0	0	0	0	0	0	0	0	0	0	0	0	0	0	0	0	0.000828965	0	0	0	0	0	0	0	0	0
OTU_1279	0	0	0	0	0	0	0.00031524	0	0	0	0	0	0	0	0	0	0	0	0	0	0	0	0	0	0	0	0	0	0	0	0	0	0	0	0	0	0	0
OTU_1426	0	0	0	0.000163458	0	0	0	0	0.000922369	0	0	0	0	0	0	0	0	0	0	0	0	0	0	0	0	0	0	0	0	0	0	0	0	0	0	0	0	0
OTU_1505	5.83778e-05	0	0.000618805	0	0	1.16756e-05	7.00534e-05	0	0	0	0	0.00350267	0	0	1.16756e-05	0	0.000280213	0	0	0	0	0	0	0	0	0	1.16756e-05	0	0.000385293	0	0	0.000116756	0	2.33511e-05	0	0	0	0
OTU_1770	0.000455347	0	0	0	0	0	0	0	0	0	0	0	0	0	0	0	0	0	0	0	0	0	0	0	0	0	0	0	2.33511e-05	0	0	0	0	0	0	0	0	0
OTU_1978	0	0	0	0	0	0	0	0	2.33511e-05	0	0	0	0	0	0	2.33511e-05	0	0	0	0	0	0	0	8.17289e-05	0	0	0	0	0	0	0	0	0	0.000502049	0	0	0	0
OTU_2178	0	0	0	0	0	0	1.16756e-05	0	0	0	8.17289e-05	0	3.50267e-05	7.00534e-05	0.000875667	1.16756e-05	0.000186809	0	2.33511e-05	0	4.67022e-05	0	0.000758911	0	0	0	0	7.00534e-05	0	8.17289e-05	0.000116756	0	0	2.33511e-05	0	0	0	1.16756e-05
OTU_2375	0	0	0	0	0	0	0	0.000350267	0	0	0	0	0	0	0	0	0	7.00534e-05	0	0	0	0	0	0	0	0	0	0	0	0	0	0	0	0	0	0	0	0
OTU_3117	0	0	0	0	0	0	0	2.33511e-05	0	0	0	0	0	0	0	0	0	0	0	0	0	0	0	0	0	0	0	0	0	5.83778e-05	0	0	0	0	0	0	0	0
OTU_3376	0	0	0	0	0	0	0	0	0	0	0	0	0	0	0	2.33511e-05	0	0	0	0	4.67022e-05	0	1.16756e-05	0	0	0	0	0.000140107	0	0	0.000233511	0	0	0	0	0	0	0
OTU_3898	0	0	0	0	0	0	0	1.16756e-05	0	0	0	0	0	0	0	0	0	0	0	0	0	2.33511e-05	0	0	5.83778e-05	0	0	0	0	0	0	0	0	0	0	0	0	0
OTU_3919	0	0	0	0	0	0	0	0	0	0	0	0	0	0	0	0	0	0	0	0	0	0	0	0	0	3.50267e-05	0	0	0	0	0	0	0	0	0	0	0	0
OTU_4298	0	0	0	4.67022e-05	0	0	0	0	0	0	0	0	0	0	0	0	7.00534e-05	0	0	0	0	0	0	0	1.16756e-05	2.33511e-05	0	0	0	0	0	0	0	0	0	0	0	0
OTU_4675	0	0	0	0	0	0	0	0	0	0	0	0	0	0	0	0	0	0	0	0	0	0	0	0	0	0	0	0	0	0	0	0	0	0	0	0	0	0.000116756
OTU_4975	0.00010508	0	0	0	0	0	0	0	0	0	0	0	0	0	0	0	0	0	0	0	0	0	0	0	0	0	0	0	0	0	0	0	0	0	0	0	0	0
OTU_5253	0	0	0	0	0	0	0	0	0	0	0	0	0	0	0	0	0	0	0	0	0	0	0	0	0	0	0	0	0	0	4.67022e-05	0	0	0	0	0	0	0
OTU_5343	0	0	0	0	0	0	0	0.000245187	0	0	0	0	0	0	0	0	0	7.00534e-05	0	0	0	0	0	0	0	0	0	0	0	0	0	0	0	0	0	0	0	0
OTU_5389	0	0	0	0	0	0	0	0	0	0	0	0	0	0	0	0	0	0	0	0	0	0	0	0	0	0	0	0.000128431	0	0	0	0	0	0	0	0	0	0
OTU_1010	0	0	0	0	0	0	0	0	0	0	0	0	0	0	0	0	0	0	0	0.00144777	0	0	0	0	0	0	0	0	0	0	0	0	0	0	0	0	0	0
OTU_1834	0	0	0	0	0	0	0	0	0	0	0	0	0	0	0	0	0	0	0	0	0	0	0	0.000583778	0	0	0	0	0	0	0	0	0	0	0	0	0	0
OTU_1101	0	0	0	0	0	0	0	0	0	0	0	0	0	0	0	0	0	0	0	0	0	0	0	0	0	0	0	0	0	0.000361942	0	0	0	0	0	0	0	0
OTU_723	0.00136604	0	0	0	0	0	0	0	0	0	0	0	0	0	0	0	0	0	0	0	0	0	0	0	0	0	0	0	0	0	0	0	0	0	0	0	0	0
OTU_1509	0	0	0	0	0	0	0	0	0	0	0	0	0	0	0	0	0	0	0	0.000268538	0	0	0	0	0	0	0	0	0	0	0	0	0	0	0	0	0	0
OTU_1778	0	0	0	0	0	0	0	0	0	0	0	0	0	0	0	0	0	0	0	0.000618805	0	0	0	0	0	0	0	0	0	0	0	0	0	0	0	0	0	0
OTU_2820	0	0	0	3.50267e-05	0	0	0	0	0	0	0	0	0	0	0	0	0	0	0	0	0	0	0	0	0	0	0	0	0	0	0	0	0	0	0	0	0	0
OTU_1204	0	0	0	1.16756e-05	0	0	0	0	0	0	0	0	0.000186809	0	0	0	0	0	0	0	0	0	0	0	0	0	0	0	0	0	0	0	0	0.000572102	0	0	0	0
OTU_2816	0	0	0	0.000151782	0	0	0	0	0	0	0	0	0	0	0	0	0	0	0	0	0	0	0	0	0	0	0	0	0	0	0	0	0	0	0	0	0	0
OTU_2137	0	0	0	0	0	0	0	0.000198485	0	0	0	0	0	0	0	0	0	2.33511e-05	0	0	0	0	0	0	0	0	0	0	0	0	0	0	0	0	0	0	0	0
OTU_3279	0	0	0	0	0	0	0	0	0	0	0	0	0	0	0	0	0	0	0	0.000198485	0	0	0	0	0	0	0	0	0	0	0	0	0	0	0	0	0	0
OTU_2519	0	0	0	0	0	0	0	0	0	0	0	0	0	0	0	0	0	0	0	0.000163458	0	0	0	0	0	0	0	0	0	0	0	0	0	0	0	0	0	0
OTU_376	0	0	0	0	0	0	0	0	0	0	0	0	0	0	0	0	0	0	0	0.00532406	0	0	0	0	1.16756e-05	0	0	0	0	0	0	0	0	0	0	0	0.00143609	0.000350267
OTU_444	0	0	0	0	0	0	0	0	0	0	0	0	0	0	0	0	0	0	0	0	0	0	0	0	0	0	0	0	0	0	0	0	0.00356105	0	0	0	0	0
OTU_843	0	0	0	0	0	0	0	0	0	0	0	0	0	0	0	0.00176301	0	0	0	0	0	0	0	0	0	0	0	0	0	0	0	0	0	0	0	0	0	0
OTU_1575	0	0	0	0	0	0	0	0	0	0	0.000455347	0	0	0	0	0	0	0	0	0	0	0	0	0	0	0	0	0	0	0	0	0	0	0	0	0	0	0
OTU_823	0	0	0	0	0	0	0	0	0	0	0	0	0	0	0	0	0	0	0	0	0	0	0	0	0	0	0.000957396	0	0	0	0	0	0	0	0	0	0	0
OTU_60	0	0.00654999	0.0120492	0.000163458	0	0.0120025	0	0.000665507	0	0	0.0105197	0.01094	0	0	0.000618805	0.000899018	0	0.00414482	0.000408645	1.16756e-05	0.00175133	0	0	0	0	0.00128431	0.000373618	0.00328083	0.00173966	0.00427325	0	0.0117339	0.0297844	0.00323413	0.0031524	0.00290721	0	0.000595454
OTU_709	0	0	0	0	0	0	0	0	0	0	0	0.00180971	0	0	0	0	0	0	0	0	0	0	0	0	0	0	0	0	0	0	0	0	0	0	0	0	0	0
OTU_130	0	0	0.00317575	4.67022e-05	0.0104613	0.00150615	0.000969071	0.00663172	1.16756e-05	0	0	0	0	0.000700534	0.000198485	0	0.000583778	0.00221836	0	0	0	0.0145711	0.000151782	0.000478698	0.0031057	0.00309402	0.000128431	0	0	2.33511e-05	0.000770587	0.000677182	0	0.000303565	0	0	0.000443671	0.000677182
OTU_738	0	0	5.83778e-05	0	0	0	0	0	0.000642156	0	0	0	0.000793938	0	0	0.000478698	0	0	0	0.000175133	0	0.000140107	0	0	0	0.000618805	8.17289e-05	0	0	0	0	0.000186809	0	1.16756e-05	0	0	0	0
OTU_280	0	0	0.000385293	0	0	0	0	0	0	0	0.00166961	0	0	0.000303565	0	0	0	0	0	0	0.00010508	0	0	0	0	0	1.16756e-05	1.16756e-05	0.00277878	0	0	0	0	0	0.00385293	0	0	0
OTU_24	0.000396969	0.00486871	0.00679518	0.000548751	0.00282549	3.50267e-05	0.0611449	0.000572102	0.000607129	7.00534e-05	0.00164625	0	0	0	0	0	0.0053007	0.00198485	2.33511e-05	0	0	0.00010508	1.16756e-05	9.34045e-05	0	0	0.000326916	0.00538243	0.000175133	0.0164275	0.000256862	0.0252075	0.00617637	0.0010975	0.00854651	0.014069	0	0.000665507
OTU_1769	0.000128431	0	0	0	0	0	0.00138939	0	0	0	0	0	0	0	3.50267e-05	0	0	0	0	0	0	0	0	0	0	3.50267e-05	0.000443671	0	0	0	0	0.000151782	0	0.000443671	1.16756e-05	0.00010508	0	0
OTU_95	0	0	0	0	0	0	0.000817289	0	0	0	7.00534e-05	0	0	0	0	0	0	0	0.00031524	0	0	0	0	0	0	0	0	1.16756e-05	0.00481033	0.00377121	0	0	0	0.00225338	0	0	0	0
OTU_338	2.33511e-05	2.33511e-05	0	0	0	0.000934045	1.16756e-05	0.000128431	0	0	0.000128431	0	0	0	0	0	0	0.000303565	0	0	0	0	0	0	0	0	0	0.000980747	0	0	0	0	0	0	0.000537076	0	0.00128431	0
OTU_899	0	0	0	0	0	0	0	0	0	0	0	0	0	0	0	0	0	1.16756e-05	0	0	0	0	0	0	0	0	0	0	0	0	0.00184474	0	0	0	0	0	0	0
OTU_5325	0	0	0	0	0	2.33511e-05	0	0	0	0	0	0	0	0	0	0	0.00010508	0	0	0	0	0	0	0	0	0	0	2.33511e-05	0	0	0	0	0	0	0	0	3.50267e-05	0
OTU_506	0	0	0	0	0	0	0	0	0.00227673	0	0	0	0	0	0	0	0	0	0	0	0	0	0	0	0	0	0	0	0	0	0	0	0	0	0	0	0	0
OTU_671	0	0	0	0	0	0	0	0	0	0	0	0	0	0	0	0	0	0	0	0	8.17289e-05	0	0	0	0	0	0	0	0	0	0	0	0	0.00170463	0	0	0	0
OTU_255	0	0	0	0	0	0	0	0	0	0	0	0	0	0	0	0	0	0.000396969	0	0	0	0	0	0	0	0.000443671	0	0	0	0	0	0	0	0	0.00547584	0	0	0
OTU_44	0.0031991	0.00377121	0.00141274	0.00414482	0.00193814	0.00772922	0.00423823	0.00063048	0.000175133	0	0.00126096	0	0.00184474	0.00182139	0.0161823	0.00619972	0.000350267	0.00156452	0	0.000758911	0	1.16756e-05	1.16756e-05	0.000385293	1.16756e-05	0.00177469	0.000618805	8.17289e-05	0	0.0176651	0.00270873	0.00859321	0.00382958	0.00127264	0.0269822	0.00749571	0.00186809	0.00206657
OTU_920	0	0	0	0	0	0	0	0	0	0	8.17289e-05	0	0	0	0	0	1.16756e-05	2.33511e-05	0	0	0	0	0	0	0	0	2.33511e-05	0	0	0	0.000350267	1.16756e-05	0	0	0.00284884	1.16756e-05	0	0
OTU_31	0.00364277	0.0121309	0.00694696	0.0117806	0.0586697	0.00122593	0.0224521	0.105687	0.00371283	3.50267e-05	0.0115471	0.0056393	0.000537076	0.000688858	0.00276711	0.00664339	0.0052073	0.028465	0.000256862	0.00073556	0.00198485	1.16756e-05	8.17289e-05	0.00347932	0	0.000326916	0.000326916	0.00245187	0.00179804	0.00471693	0.00208993	0.0072155	0.01533	0.0413432	0.0150031	0.000396969	0.00136604	0.0179687
OTU_5	0.00765917	0	0.00277878	0.0412498	0.0212612	0.0136487	0.0103679	0.0166377	0.0217866	2.33511e-05	0.000338591	0.000969071	0.00374785	0.00734393	0.00544081	0.00897851	0.00273208	0.0162757	0	0.00401639	0.00652664	2.33511e-05	3.50267e-05	0.0125979	0	0.00168128	0.000396969	0.00637486	0.00583778	0.0149447	0.143971	0.013999	0.00127264	0.00638653	0.00010508	0.00389964	0.00291889	0.108396
OTU_4998	0	0	0	0	1.16756e-05	0	0	0	0	0	0	0	0	0	0	0	0	0	0	0	0	0	0	0	0	0	0	0	0	0	0	0	0	0	0	0	0	0
OTU_278	3.50267e-05	0	0	0	0	0	0	0	0	0	0	0	2.33511e-05	0.000478698	0	0	0	0	0	0	0	0	0	0.00875667	0	0	0	0	0	0	0.000934045	0.000175133	0	7.00534e-05	0	0.000128431	0	0
OTU_861	0	0	0	4.67022e-05	0	0	0	0	0	0	0	0	0	8.17289e-05	0	0	0.000163458	0	0	0	0	0	0	0.000502049	0	0	0	0	0	0.000490374	0	0	0	4.67022e-05	0	0	0	0
OTU_783	0	0	0	0	0	0	0	0	0	0	0	0	0	0	0	0	0	0	0	0	0	0	0	0	0	0.00134269	0	0	0	0	0	0	0	0	0	0	0	0
OTU_174	0	0	1.16756e-05	0.00217165	0.0166377	0	0.00063048	0.000653831	0.00171631	0.000502049	0	0	0.000642156	5.83778e-05	0.000443671	0	0.000163458	0.000980747	0	0	0.000116756	0	0	0.000116756	4.67022e-05	0	0.00272041	0	0	0.0014828	1.16756e-05	0.000361942	0	0.000373618	4.67022e-05	0.000478698	0	0.00252192
OTU_2658	0	0	0	0.000163458	0.00308235	0	0.00010508	0	0.000163458	1.16756e-05	0	0	0	0	0	0	0	0.000233511	0	0	2.33511e-05	2.33511e-05	0	0	4.67022e-05	0	0.00063048	0	0	0.000361942	0	0	0	0	0	0	0	1.16756e-05
OTU_780	0	0	0	0	0	0	0	5.83778e-05	0	0	0	0	1.16756e-05	0	0	0	0	0	0	0.000128431	0	0	0	1.16756e-05	0	0	0	0	0	2.33511e-05	0	0.00131934	0	0	0	0	0	2.33511e-05
OTU_405	0	0	0.000163458	0	0	0.00412147	0	0	0	0	0	0	0	0	0	0	0	5.83778e-05	0	0	0	0	0	0	0	0	0	0	5.83778e-05	0	0	4.67022e-05	0	0	0	0	0	0
OTU_1321	0	0	0	0.000326916	0	0	0	0	0	0	0.000280213	0	0	0	0	0	0	0	0	0	0	0	0	0	0	0	0	0	0	0	0	0	0	1.16756e-05	0	0	0	0
OTU_3765	0	0	0	0	0	0	0	0	0	0	0	0	0	0	0	0	0.000326916	0	0	0	0	0	0	0	0	0	0	0	0	0	0	1.16756e-05	0	0	0	0	0	0
OTU_4033	0	0	0	0	0	0	0	0	0	0	0	0	0	0	0	0	0.000140107	0	0	0	0	0	0	0	0	0	0	0	0	0	0	0	0	0	0	0	0	0
OTU_4942	0	0	0	0	0	0	0	0	0	0	0	0	0	0	0.00010508	0	0	0	0	0	0	0	0	0.000116756	0	0	0	0	0	0	0	0	0	0	0	0	0	0
OTU_5139	0	0	0	0	0	0	0	0	0	0	0	0	0	0	0	0	0	0	0	0	0	0	0	0	0	0	0	0	0	0	0	0	0	8.17289e-05	0	0	0	0
OTU_2359	0	0	0	4.67022e-05	0	0	0	0	0	0	0	0	0	0.000350267	0	0	4.67022e-05	0	0	0	1.16756e-05	0	0	0	0	0	0	0	0	0	0	5.83778e-05	0	1.16756e-05	0	0	0	5.83778e-05
OTU_201	0	0.000116756	2.33511e-05	0.00311737	0	0	0.00144777	0	0	0	7.00534e-05	0	0	2.33511e-05	0	0	0.0037245	8.17289e-05	0	0	0.000326916	0	0	0.000175133	1.16756e-05	0	0	0	0.00042032	0	0	0.000443671	0	0.0134736	0	0	0	0.000151782
OTU_133	0	0	0.00112085	0	0	0.00819624	0	0	0.00231176	0	0	2.33511e-05	0	0	0.00161123	0	0	0	0	0	0	0	0	0	0	0	0	0.000758911	0	0	0	0	0.00247522	0	0	0	0	0.00225338
OTU_435	0	0	0	0	0	0	0	0	0	0	0.000163458	0	0	0	0	0	0	0	0	0	0	0	0	0	0	0	0	0	0	0	0	0.00295392	0	0	0	0	0	0
OTU_1355	0	0	0	0	0	0	0	0	0	0	0	0	0	0	0	0	0	0	0	0	7.00534e-05	0	0	0	0	0	0	0	0	0	0	0	0	0	0	0.000537076	0	0
OTU_85	0	0	0.00345597	0	0	0	0	0.0005254	0	0	0	0	0	0	0	0	0	0	0	0	0	0	0	0	0	0	0	0	0	0	0	1.16756e-05	0.0219851	0.00130766	0	0.00321078	0	0
OTU_4337	0	0	0.00171631	0	0	0	0	0.000350267	0	0	0.00646826	0	0	0	0	0	0	0	0	0	0.00021016	0	0	0	0	0.000758911	0	0	0	0	0.000852316	0.000712209	0	0	0	0	0	0
OTU_1620	0.000350267	0	0	0	0	0	0	0.000175133	0	0	0	0	0	0	0	0	0	0	0	0	0	0	0	0	0	0	0	0	0.000198485	0	0	0	0	0	0	0	0	0
OTU_2397	0	0	0	0	0	0	0	0	0	0	0	0	0	0	0	0	0	0	0	0	0	0	0	0	0	0.000116756	0	0	0	0	0	0	0	0	0	0	0	0
OTU_4945	0	0	0	0	0	0	0	0	0	0	3.50267e-05	0	0	0	0	0	0	0	0	0	0	0	0	0	0	0	0	0	3.50267e-05	0	7.00534e-05	0	0	0	0	0	0	0
OTU_74	0	0	0.000361942	0	0.00489206	0.000268538	0	0.00467022	0	0	0	0	0	0.000175133	0	0	0	0.00693528	0	0	0	0	0	0	0	0.000198485	0	0.000221836	0	0	0	2.33511e-05	0	1.16756e-05	0.000291889	0	0	0
OTU_2156	1.16756e-05	0	1.16756e-05	0	0.00995925	0.00344429	0	0.0063515	0	0.000128431	0	0	0	0.000303565	0	0	0	0.0133335	0	0	0	0	0	0	0	0.000326916	0.000268538	0.0021016	0.00122593	1.16756e-05	0	0.000233511	0	0	0.000233511	0	0.00021016	3.50267e-05
OTU_2815	0	0	0	0	0	0	0	0	0	0	0	0	0	0	0	0	0	0	0	0	0	0	0	0.000116756	0	0	0	0	0	0	0	0	0	0	0	0	0	0
OTU_86	0	0	0.0112552	0	0	0	0	0	0	0	0	0	0	0	0	0	0	0.00142442	0	0	0	0	0	0	0	0	0	0.00375953	0	0	0	0.000256862	0.0116289	0	0.00144777	0	0	0
OTU_379	0	0	0	0	0	0	0	0	0	0	0	0	0	0	0	0	0	0	0	0	0	0	0	0	0	0	0	0	0	0.0021483	0	0	0	0	0	0	0	0
OTU_993	0	0	0	0	0	0	0	0	0	0	0	0	0	0	0	0	0	0	0	0	0	0	0	0	0	0	0	0	0	0	0	0	0	0.00124928	0	0	0	0
OTU_1290	0	0	0	8.17289e-05	0	0	0	0	0	0	0	0	0	0	0	0	0	0	0	0	0	5.83778e-05	0	0	2.33511e-05	0.00042032	0	0	0	0	0	0	0	0	0	0	0	0
OTU_2748	0	0	0	0.000128431	0	0	0	0	0	0	0	0	0	0	0	0	0	0	0	0	0	0	0	0	0	5.83778e-05	0	0	0	0	0	0	0	0	0	0	0	1.16756e-05
OTU_643	0	0	0	0	0	0	0	0	0	0	0	0	0	0	0	0	0	0	0	0	0	0	0	0	0	0	0	0	0	0	0	0	0	0.00196149	0	0	0	0
OTU_2154	0	0	0	0	0	0	0	0	0	0	0	0	0	0	0	0	0	0	0	0	0	0	0	0	0	0	0	0	0	0	0.000280213	0	0	0	0	0	0	0
OTU_1829	0	0	0	0	0	0	0	0	0	0	0	0	0	0	0	0	0	0	0	0	0	0	0	0	0	0	0	0	0	0	0	0	0	0.000455347	0	0	0	0
OTU_1212	0	0	1.16756e-05	4.67022e-05	0	0	0	2.33511e-05	3.50267e-05	0	0	0	1.16756e-05	1.16756e-05	0.000431996	0	0	4.67022e-05	1.16756e-05	0	0	0	0	0.0020549	0	8.17289e-05	0	0	0	0.000291889	2.33511e-05	1.16756e-05	0	5.83778e-05	0	0	1.16756e-05	5.83778e-05
OTU_113	0.000490374	0	0	0.00164625	0.00758911	0.00716879	0.000770587	0.0082663	0.00115588	0	0	0	0	0.000373618	0.000361942	0	7.00534e-05	0.0127497	0	0.00117923	0.00140107	0	0	8.17289e-05	0	0	0.000385293	2.33511e-05	0.000852316	8.17289e-05	4.67022e-05	0.000396969	0	0.000922369	0.000828965	1.16756e-05	0.000782262	0.00601291
OTU_889	8.17289e-05	0	0	3.50267e-05	0.00150615	0.0011442	0.000373618	0.00198485	4.67022e-05	0	0	0	0	0.00010508	0	0	0	0.00261533	0	0.000326916	0.000385293	0	0	0	0	0	2.33511e-05	0	0.000572102	0	0	0	0	4.67022e-05	7.00534e-05	0	0	0.00116756
OTU_543	0	0	0	0	0	0	0	0	0	0	0	0.00176301	0	0	0	0	0	0	0	0	0	0	0	0	0	0	0	0	0	0	0	0	0	0	0	0	0	0
OTU_679	0	0	0	0	0	0	0	0	0	0	0	0.00190312	0	0	0	0	0	0	0	0	0	0	0	0	0	0	0	0	0	0	0	0	0	0	0	0	0	0
OTU_1520	9.34045e-05	0	0	0	0	0	5.83778e-05	0	2.33511e-05	0	0	0	0	0	2.33511e-05	0	0	0	0	0	0	0	0	1.16756e-05	0	0	0	0	0	0	0	0	0	0	0	0.000478698	0	0
OTU_128	0	0.000396969	0	1.16756e-05	0.00413315	0	0	0.00605962	0.000198485	0	0	0.0005254	0.000175133	2.33511e-05	0	9.34045e-05	0.000233511	0.00311737	2.33511e-05	0.000151782	3.50267e-05	1.16756e-05	0	0	1.16756e-05	3.50267e-05	0	0.000128431	0.000537076	0	0	4.67022e-05	0	0.000268538	0.000350267	0.00312905	4.67022e-05	2.33511e-05
OTU_4840	7.00534e-05	0.00231176	0	0	1.16756e-05	0	0.000151782	3.50267e-05	0.000817289	0	9.34045e-05	0	0.0015295	0	0	0.000548751	0.00094572	2.33511e-05	1.16756e-05	9.34045e-05	0.000163458	1.16756e-05	1.16756e-05	0	3.50267e-05	0.00010508	5.83778e-05	0.000992423	0.00345597	0	0	9.34045e-05	0	0.000548751	0.000770587	0.00142442	0.000396969	0
OTU_337	0	0	0	0	0	0	0	0	0	0	0	0	0	0	0	0	0	0	0	0	0	0	0	0	0	0.00385293	0.000116756	0	0	0	0	0	0	0	0	0	0	0
OTU_538	0	0	0	0	0	0	0	0	0	0	0	0	0	0	0	0	0	0	0	0.00394634	0	0	0	0	0	0	0	0	0	0	0	0	0	0	0	0	0	0
OTU_736	0	0	0	0	0	0	0.00010508	2.33511e-05	0	0	0	0	0	0	0	0	0	0	0	0.00238181	0	0	0	0.000140107	0	0	0	0	0	0	0	0.000478698	0	0	0	0	0.000373618	0.000116756
OTU_818	0	0	0	0	0	0	0	0	0	0	0	0	0	0	0	0	0	0	0	0	0	0	0	0	0	0	0	0	0	0	0	0	0.00295392	0	0	0	0	0
OTU_961	0	0	0	0	0	0	0	0	0	0	0	0	0	0	0	0	0	0	0	0	0	0	0	0	0	0.000116756	0.00116756	0	0	4.67022e-05	0	0	0	0	0	0	0	0
OTU_991	0	0	0.00127264	0	0	0	0	0.000303565	7.00534e-05	0	0	0	0	0	0	0	0	0	0	0.00021016	0	0	0	0	0	0	0	0	0	0	3.50267e-05	0	0	0	0	0	0	0
OTU_1226	0	0	0	0	0	0	1.16756e-05	0	0	0	0	0	0	0	0	0	0	0	0	0	0	0	0	0	0	0.00233511	3.50267e-05	0	0	0	0	0	0	0	0	0	0	0
OTU_1270	0.000723885	0	0.000163458	0	0	0	0	0	7.00534e-05	0	0	0	0	0	0	0	0	0	0	0	0	0	0	0	0	0	0	0	0	0	0	0	0	2.33511e-05	0	0	0.000186809	0.000245187
OTU_1296	0	0	0	0	0	0	0	0	0	0	0	0	4.67022e-05	0	0	0	0	0	0	0.000151782	0	0	0	0	0	0	0.000513725	0	0	0	0	0	0	0	0	0.000478698	0	0
OTU_1387	0	0	0	0	0.000128431	0	0	0.000186809	0	0	0	0	0	0	0	0	0	0	0	0.000233511	9.34045e-05	0	0	0	0	0	0	0	0	0	0	8.17289e-05	0	0	0	0	0	5.83778e-05
OTU_1581	0	0	0	0	0	0	0	0	0	0	0	0	0	0	0	0	0	0	0	0.000934045	0	0	0	0	0	0	0	0	0	0	0	0	0	0	0	0	0	0
OTU_1710	0	0	0	0	0	0	0	0	0	0	0	0	0	0	0	0	0	0	0	0.000583778	0	0	0	0	0	0	0	0	0	0	0	0	0	0	0	0	0	0
OTU_1768	0	0	0	1.16756e-05	0	0	0	0	0	0	0	0	0	0	0	0	0	0	0	0	0	0	0	0	0	0	0	0	0	0	0.000455347	0	0	0	0	0	0	2.33511e-05
OTU_2001	0.000268538	0	0	0	0	0	0	0	0	0	0	0	0	0	0	0	0	0	0	0	0	0	0	0	0	0	0	0	0	0	0	0	0	0	0	0	0	0
OTU_2157	0	0	0	0	0	0	0	0	0	0	0	0	0	0	0	0	0	0	0	0	0	0	0	0	0	0	0	0	9.34045e-05	0	0	0	0	0	0	0	0	0
OTU_2903	0	0	0	0	0	0	0	0	0	0	0	0	0	0	0	0	0	0	0	0.000934045	0	0	0	0	0	0	0	0	0	0	0	0	0	0	0	0	0	0
OTU_2982	0	0	0	0	0	0	0	0	0.00010508	0	0	0	0	0	0	0	0	0	0	0	0	0	0	0	0	0	3.50267e-05	0	0	0	0	0	0	0	0	0	0	5.83778e-05
OTU_3295	0	0	0	0	0	0	0	0	0	0	0	0	0	0	0	0	0	0	0	0.000910694	0	0	0	0	0	0	0	0	0	0	0	0	0	0	0	0	0	0
OTU_3666	0	0	0	0	0	0	0	0	0	0	0	0	0	0	0	0	0	0	0	3.50267e-05	0	0	0	0	0	0	0	0	0	0	0	0	0	0	0	0	0	0
OTU_3813	0	0	4.67022e-05	0.00010508	0	0	0	0	0	0	0	0	5.83778e-05	0	0	0	0	0	0	0	0	0	0	0	0	0	0	0	0	0	0	0	0	0	0	0	0	0
OTU_4244	0	0	0	0	1.16756e-05	0	0	0	0	0	0	0	0	5.83778e-05	0	0	0	0.000116756	0	0.00010508	0	0	0	0	0	0	0	0	0	0	0	0	0	0	0	0	0	0.000186809
OTU_4381	0	0	0	0	0	0	0	0	0	0	0	0	0	0	0	0	0	0	0	0	0	0	0	0	0	0	0	0	0	0	0	0	0.000140107	0	0	0	0	0
OTU_1291	0.00303565	0	0	2.33511e-05	0.000245187	7.00534e-05	0	3.50267e-05	3.50267e-05	0	4.67022e-05	0.000537076	4.67022e-05	0	0	0	0	0	0	7.00534e-05	1.16756e-05	0	1.16756e-05	3.50267e-05	2.33511e-05	0.000186809	0.000326916	0.000350267	0.00154117	3.50267e-05	5.83778e-05	0	0	0	0.00010508	0.000291889	0.000665507	0.000268538
OTU_3896	0.000560427	0	0	0	0	0	0	0	0	0	0	0	0	0	0	0	0	0	0	0	0	0	0	1.16756e-05	0	0	0	0	9.34045e-05	0	2.33511e-05	0	0	0	0	0	0	0
OTU_1368	0	0	0	0	0	0	0	0	0.000700534	0	0	0	0	0	0	0	0	0	0	0	0	0	0	0	0	0	0	0	0	0	0	0	0	0	0	0	0	0
OTU_1541	0	0	0	1.16756e-05	0	0	0	0	0	0	0	0	0	0	0	0	0	0	0	0	0	0	0	0	0	0	0	0	0	0	0	0.000163458	0	0	0.000478698	0	0	0
OTU_343	0.00266203	0	0	0	0	0	0	0	0	0	0	0	0	0	0	0	0	0	0	0	0	0	0	0	0	0	0.000828965	0	0	0	0	0	0	0	0	0	0	0
OTU_168	0.00010508	0.000548751	0.00203155	0.000770587	3.50267e-05	0.000653831	0.00165793	0.00094572	0.0010041	0	7.00534e-05	0.000385293	0.000560427	0	0.000151782	3.50267e-05	0.000151782	1.16756e-05	3.50267e-05	2.33511e-05	0	1.16756e-05	4.67022e-05	0.000151782	1.16756e-05	0	5.83778e-05	0.00124928	0.000899018	0.00290721	0.00102745	0.00115588	0.00277878	0.000583778	0.00273208	0.00113253	0.00010508	0.000175133
OTU_1210	2.33511e-05	0	4.67022e-05	1.16756e-05	0	0.000140107	5.83778e-05	2.33511e-05	1.16756e-05	0	0	0	1.16756e-05	0	0	0.000618805	0	1.16756e-05	0.000116756	0	0	0	0	1.16756e-05	0	0	0	0.000116756	3.50267e-05	9.34045e-05	1.16756e-05	0	1.16756e-05	1.16756e-05	0.000431996	0.000618805	0	0
OTU_272	0.0016229	0	0.00031524	5.83778e-05	0.000969071	0	0.000863991	0.000116756	0	0	0	0	0	0.00010508	0.000361942	0	8.17289e-05	1.16756e-05	0	0.00010508	3.50267e-05	0	0	7.00534e-05	0	5.83778e-05	0	0.000665507	0	0.000560427	2.33511e-05	0.000922369	0	0.00010508	0.00112085	0.00312905	4.67022e-05	0
OTU_678	0.000245187	0	0	0	0.000233511	0.00021016	0	0	0	0	0	0	0	0	0	0	0	0	0	0	0	1.16756e-05	0	0	0	0	0	0.000467022	1.16756e-05	0	0	0	0	0.000198485	0	0	0	0
OTU_1823	0	0	0	0	0	0	0	0	0	0	0	0	0	0	0	0	0	0	0	0	0	0	0	0	0	0	0	0	0	0	0	0	0.000373618	0	0	0	0	0
OTU_3437	0	0	0	0	0	0	0	0	0	0	0	0	0	0	0	0	0	0	0	0	0	0	0	0	0	0	0	0.000350267	0	0	0	0	0	0	0	0	0	0
OTU_46	0	1.16756e-05	0.00277878	0	0.00972574	0.00204322	0	0.00804446	0.00443671	0	0	0	3.50267e-05	0.0057327	8.17289e-05	1.16756e-05	0.000455347	0.0168245	0	0	0.00221836	5.83778e-05	0	0.000233511	0	0.000642156	3.50267e-05	0.00021016	0.00256862	2.33511e-05	0.000408645	0.0010975	0.000373618	0.000758911	5.83778e-05	4.67022e-05	0	0.0239466
OTU_416	0.000116756	0	0.000875667	0.000326916	0	0.000221836	0	0.000140107	0	0	0	0	3.50267e-05	0	7.00534e-05	0	9.34045e-05	7.00534e-05	0.000140107	0.000431996	0	0	0	5.83778e-05	0	0.000256862	0	0	0	4.67022e-05	0.000128431	0.000151782	0	0.00172798	0.00131934	0	0.000221836	0
OTU_870	0	0	0	0	0	0	0	0	0	0	0	0	0	0	0	0	0	0	0	0.000186809	0	0	0	0	0	0.000863991	0	0	0	0	0	0	0	0	0	0	0	0
OTU_1121	0	0.000817289	1.16756e-05	4.67022e-05	0	0	0	2.33511e-05	0	0	0	0	0	0	0	0	0	0	0	0	0	0	0	0	0	0	0	0	0	0	0	0	0	0	0	0	0.00073556	0
OTU_1752	0	0	0.00021016	0	0	0	0	0	0	0	0	0	0	0	0.000642156	0	0	0	0	0	0	0	3.50267e-05	0.00031524	0	0	0	0	0	0	0	7.00534e-05	0	9.34045e-05	0	0	0	0
OTU_1914	0	0	0.000163458	0	0	0	0	0	0	0	0	0	0	0	0	0	0	0	0	0	0	0	0	0	0	0.000326916	0	3.50267e-05	0	0	0	0	0	0	0	0	0	0
OTU_4283	0	0	0	0	0	0	0.000151782	0	0	0	0	0	0	0	0	0	0	0	0	0	0	0	0	0	0	0	0	0	0	0	0	0	0	0	0	0	0	0
OTU_1979	0	0	0	0	0	0	0	0	0	0	0	0	0	0	0	0	0	0	0	0	0	0	0	0	0	0	0	0.000233511	0	0	0	0	0	0	0	0	0	0
OTU_4519	0	0	0	0	0	0	0	0	0	0	0	0	0	0	0	0	0	0	0	0	0	0	0	0	0	8.17289e-05	0	0.000116756	0	0	0	0	0	0	0	0	0	1.16756e-05
OTU_1157	0	0	0.000245187	0.00042032	0	0	0	0	0	0	0.000186809	0	0	0	0	0	0	0.000151782	0	0	0	0	0	0	0	0	0	0	0	0	0	0	0	0	0	0	0	0
OTU_1068	0	0	0.00400472	0	0	0.000245187	0.00349099	0	0	0	3.50267e-05	0	0	0	0	0	0	0.00031524	0	0	1.16756e-05	0	0	0	0	0	0	0.00490374	0	0	0	0	0	0.000642156	0	0	0	0
OTU_340	0	0	0	0	0	0	0	0	0	0	0	0	0	0	0	0	0	0.00063048	0	0	0	0	0	0	0	0	0	0	0	0	0	0	0.00498546	0	0	1.16756e-05	0	0
OTU_787	0	0	0	0	0	0	0	0	0	0	0	0	0	0	0	0	0	0	0	0	0	0	0	0	0	0	0	0.00145944	0	0	0	0	0	0	0	0	0	0
OTU_225	0.00311737	0.00042032	2.33511e-05	0.00112085	0.00073556	0	0	0	0.000151782	0.000128431	8.17289e-05	4.67022e-05	1.16756e-05	0.000151782	0.000198485	0.00483368	0.000373618	0.000140107	0.00021016	9.34045e-05	0	0	0	0	1.16756e-05	0.000373618	0.000268538	0.000140107	0.000396969	0.000817289	0	0.000852316	0	0.00123761	0.000163458	0.00186809	0	0.000326916
OTU_247	0.000467022	0	2.33511e-05	0.00010508	0.00221836	0.000303565	0	0.00405142	0.000163458	3.50267e-05	0	0	0.000280213	0.000548751	3.50267e-05	0	0.0035844	0.00441336	0	4.67022e-05	0	5.83778e-05	2.33511e-05	0.000175133	8.17289e-05	5.83778e-05	0	0.000151782	0	0	0.000128431	0.000431996	0	0.000490374	0	0.000431996	7.00534e-05	0.000782262
OTU_917	0.000361942	0	0	0.000198485	0.00161123	3.50267e-05	0	1.16756e-05	0	0	4.67022e-05	0	0	0	0	5.83778e-05	7.00534e-05	1.16756e-05	2.33511e-05	0.000186809	0	0	0	0	0	0	1.16756e-05	0	3.50267e-05	0.000116756	0	0	0	2.33511e-05	0	1.16756e-05	0	0.000151782
OTU_1040	0	0	0	0	0	0	0	0	0	0	0	0	0	0.000560427	0	0	0.000910694	0	0	0	0.00010508	0	0	0	0	0	0	0	0	0	0	0	0	0	0	0	0	0
OTU_4063	0	0	0	0	0	0	0	0	0	0	0	0	0	0	0	0	7.00534e-05	0	0	0	0.000151782	0	0	0	0	0	0	0	0	0	0	0	0	0	0	0	0	0
OTU_55	1.16756e-05	0.00379456	0.00265035	0.000502049	0	0	0.000677182	0	0	0	0.0113486	0	0	0	0	0	0	0.000607129	0.000163458	0	0.00212495	1.16756e-05	0	0	0	0	0	0.0037245	0	0.00743733	0	0	0.0134619	0.0031991	0	0	0.00384126	0
OTU_4051	0	0	0	0	0	0	0	0.000175133	0	0	0	0	0	0	0	0	0	0	0	0	0	0	0	0	0	0	0	0	0	0	0	0	0	0	0	0	0	0
OTU_745	0	0	0	0	0	0	0	0	0	0	0	0	0	0	0	0	0	0	0	0	0	0	0	0	0	0	0	0	0	0.00137772	0	0	0	0	0	0	0	0
OTU_2668	0	0	0	0	0	0	0	0	0	0	4.67022e-05	0	0	0	0	0	2.33511e-05	0	0	0	0	0	0	0	0	0	0	0	0	0	7.00534e-05	0	0	0	0	0	0	0
OTU_5331	0	0	0	0	0	0	0	0	0	0	0	0	0	0	0	0	0	9.34045e-05	0	0	0	0	0	0	0	0	0	0	0	0	0	0	0	0	0	0	0	0
OTU_851	0	0	0.0005254	0	0	0	0	0	0	0	0	0	0	0	0	0	0	0	0	0	0	0	0	0	0	0	0	0	0	0	0	0.00063048	0	0	0	0	0	1.16756e-05
OTU_68	0.00230009	0	0.00638653	0	0	0.00295392	0.0195332	0	0.00223003	0	0.00291889	1.16756e-05	0	0	0	0	0	0.000560427	0	1.16756e-05	0	8.17289e-05	0.000116756	2.33511e-05	0	0.000303565	0	0	1.16756e-05	2.33511e-05	0	0.000887343	0.0102395	0.00189144	0.012703	0.00777592	1.16756e-05	0.000863991
OTU_277	0	0	0	0	0	0	0.00144777	0	0	0	0	0	0	0	0	0	0	0	1.16756e-05	0	0	0	0	0	0	0	0	0	0	0.00295392	0	4.67022e-05	0	0	0	0	0	0
OTU_419	0	0	0	0	0	0	0	3.50267e-05	0.00298894	0	0	0	0	0	0	0	0	0.000385293	0	0	0	0	0	0	0	0	0	0	0	0	0	0	0	0	0	0	0	0
OTU_549	0	0	0	0	0	0	0	0	0.00133101	0	0	0	0	0	0	0	0	0	0	0	0	0	0	0	0	0	0	0	0	0	0	0	0	0	0	0	0	0
OTU_169	0	0	9.34045e-05	0.000467022	4.67022e-05	0	0	0.000116756	0.000385293	0	0	0	2.33511e-05	0.000116756	0.00398137	0	0.00031524	0.0021483	0	0	7.00534e-05	0	1.16756e-05	3.50267e-05	0	0	0	7.00534e-05	0	0	0	0	0	0.0120725	0	2.33511e-05	0	0.0010975
OTU_1437	1.16756e-05	0.000665507	0.000980747	0.00010508	2.33511e-05	0.000607129	0.000198485	0.000443671	0.000268538	4.67022e-05	2.33511e-05	1.16756e-05	0	1.16756e-05	0.00317575	0	7.00534e-05	0.000128431	4.67022e-05	0.00147112	0	0	0	4.67022e-05	0	0.000747236	0.000408645	0.000256862	0.000291889	0	0.000163458	1.16756e-05	0	0.0016229	0.00199652	0.000653831	0	8.17289e-05
OTU_1893	0	0	0	8.17289e-05	0	0	0	0	0	0	0	0	0	0	0	0	0	0	0	0	0	0	0	0	0	0	0	0	0	0	0	0	0	0	0	0	0	0
OTU_2452	0	0	0	0	0.000198485	0	0	0	0	0	0	0	0	0	0	0	0	0	0	0	0	0	0	0	0	0	0	0	0	0	0	0	0	0	0	0	0	7.00534e-05
OTU_2536	0.00021016	0	0	0	0	0	0	0	0	0	0	0	0	0	0	0	0	0	0	0	0	0	0	0	0	0	0	0	0	0	0	0	0	0	0	0	0	0
OTU_3761	0	0	0	0	0	0	0	0	0	0	0	0	0	0	0	0	0	3.50267e-05	0	0	0	0	0	0	0	0	0	0	0	0	0	0	0	0	0	0	0	0
OTU_1260	0	0	0	0	0	0	0	0	0	0	0	0	0	0	0	0	0	0	0	0	0	0	0	0	0	0	0.00042032	0	0	0	0.000408645	0	0	0	0	0	0	0
OTU_23	0.000969071	0.000221836	0.000922369	0.000128431	0.00827797	0.00226506	0.000828965	0.00101577	0.012738	0.000408645	1.16756e-05	0	0.00165793	0.000572102	0.00309402	1.16756e-05	0.0020082	0.00293057	0	2.33511e-05	0.00443671	0.000723885	3.50267e-05	0.000677182	0.0011442	9.34045e-05	0.00112085	0.000221836	0.00127264	0.00191479	0.000467022	0.00180971	0	0.00124928	0.000198485	0	1.16756e-05	0.0711976
OTU_25	0.000607129	0	0.00129599	0.000642156	0.00297727	0.00297727	0	0.000303565	0.000385293	0	0.000513725	0	5.83778e-05	0.00136604	0	0.000805614	0.000875667	0.000140107	0.00398137	0.00106248	0.000338591	0.000116756	4.67022e-05	0.00155285	0.000256862	3.50267e-05	0.000116756	0.00540578	1.16756e-05	0.000268538	0.0889794	0.0010508	0	0.00129599	0	1.16756e-05	0.000502049	0.002627
OTU_34	0	0.00325748	0	0	0.000303565	0	0	0.000443671	2.33511e-05	0	0	0	0.0047753	0.00094572	0.000747236	0.00031524	4.67022e-05	0.00303565	5.83778e-05	0.000992423	0	0	2.33511e-05	0.00122593	7.00534e-05	0	0	0.00771754	0	0.000175133	0.0652664	1.16756e-05	0	9.34045e-05	0	2.33511e-05	1.16756e-05	0.00422655
OTU_71	0	0	0	0	0	0	0	0.000151782	0	0	0.00010508	0	0.000140107	5.83778e-05	0.00938715	0.00010508	0	0.000291889	0	0.000373618	0	0	3.50267e-05	3.50267e-05	0	0	0	0.0237247	0	0.000770587	0.00586113	0	0	0	0	0	0	0
OTU_138	0	0.00155285	0	0.000151782	8.17289e-05	0.000723885	7.00534e-05	0.0005254	0.000595454	0.000396969	0.000770587	0.000478698	0.000969071	0.000116756	0.000805614	0.00357272	0.000396969	0.000747236	0.00273208	0.000256862	4.67022e-05	0.000969071	2.33511e-05	0.000233511	0.000653831	0.000326916	2.33511e-05	0.00314073	0.000116756	0.00108583	0.012738	0	0	0.00203155	1.16756e-05	0.000396969	0	0.00509054
OTU_245	0.00537076	0	0	3.50267e-05	0	0	0	0	1.16756e-05	0	0	0.00138939	0	0	0	0	0	0	0	0	7.00534e-05	0	0	0	0	9.34045e-05	0.000140107	1.16756e-05	0.00252192	0	0	0	0	0	0	0	0	0.00073556
OTU_430	0.000537076	0	0	0	0	2.33511e-05	0	0	0	0	0	0.000653831	0	0	0	0	0	0	0	1.16756e-05	0	0	0	0	0	0	0	0	0.00266203	0.000151782	0	0	0	0	1.16756e-05	0	1.16756e-05	0.000198485
OTU_477	0.0014828	0	0	0	0	0	0	0	0	0	0	0.00140107	0	0	0	0	0	0	0	0	0	0	0	0	0	0	0	0	0.000899018	0	0	0	0	0	0	0	0	0
OTU_544	0	2.33511e-05	1.16756e-05	4.67022e-05	3.50267e-05	2.33511e-05	0	0.000385293	0.00240517	1.16756e-05	0	0	8.17289e-05	0.000116756	0	0	5.83778e-05	0.000221836	0	0	0	0.00010508	0	0.000128431	7.00534e-05	1.16756e-05	0	0.000385293	1.16756e-05	1.16756e-05	0.00031524	0	0	0.000688858	0	0.000186809	0	0.000490374
OTU_590	0	0	0.000151782	0	0.000221836	8.17289e-05	0	0.000396969	0	0	1.16756e-05	0	0	0.000128431	0.000677182	0.00386461	0	0.000303565	9.34045e-05	0.000396969	0	7.00534e-05	0	0.000291889	0.000116756	0.000572102	0	2.33511e-05	0	7.00534e-05	0.00190312	0	0	0	0	0	0.000163458	0.000163458
OTU_719	0	0	0	0	0	0	0	0	0	0	0.000128431	0	1.16756e-05	0	0	0.000431996	4.67022e-05	5.83778e-05	0.000151782	0	0	0	0.0005254	0	0	0	0	0.00374785	0	0	0.000385293	0	0	3.50267e-05	0	0	0	0.000677182
OTU_1166	0	0	0	0	0	0	0	0	0.000607129	0	0	0	0	0	0.000175133	0	2.33511e-05	0	0	8.17289e-05	0	0	0	0	0	0	0	0	0	0	0	0	0	0	0	0	0	0
OTU_1258	0	0	0	0	0	0	0	0	0	0	0.00010508	0	0	0	0	0	0	0	0	0	0	0	0	0	0	0	0	0	0	0	0	0	0	0	0.0010975	0	0	0
OTU_1345	0.000548751	0	0	0	0	0	0	0	0	0	0	0	0	0	0.000116756	0	1.16756e-05	0	0	5.83778e-05	0	0	8.17289e-05	0	0	0	0	2.33511e-05	0	0	0	0	0	0	0	0	0	0.000478698
OTU_1532	0.000303565	0	0	0.000140107	0	0	0	0	0	0	0	0	0	0	0	0	0	0	0	0	0	0	0	0	0	0	0.000782262	0	0	0	0	8.17289e-05	0	1.16756e-05	0	0	0	0
OTU_1897	0.000642156	0	0	0	0	0	0	0	0	0	0	0	0.000338591	0	0	0	0	0	0	8.17289e-05	0	0	0	0	0	0	0	0.00010508	0	0.00010508	0	0	0	0	0	0	0	0
OTU_2067	0	0	0	0	0	0	0	0	0	0	0	0	0	0.000396969	0	0	0	0	0	0	0	0	0	0	0	0	0	0	0	0	0	0	0	0	0	0	0	0
OTU_2356	0	0	0	0	1.16756e-05	0	0	0.000151782	0	0	3.50267e-05	0	0.000163458	0	9.34045e-05	0.000408645	0	0.00031524	0	9.34045e-05	2.33511e-05	0	0	1.16756e-05	0	0.000396969	0	3.50267e-05	1.16756e-05	0	0.00042032	0	0	0	0	0	0	0
OTU_2651	0.000140107	0	0	0	0	0	0	8.17289e-05	0	0	0	1.16756e-05	0	0	0	0	0	0.00042032	0	0	0	0	0	0.00021016	0	0	0	0	0	0	0	0	0	0	0	0	0	0
OTU_3211	0	0	0	0	0	0	0	0	0	0	0.000385293	0	0	0	0	0.000723885	0	0	0	0	0	0	0	0	0	0	0	0	0	0	0	0	0	1.16756e-05	0	0	0	0
OTU_4091	0	0	0	0	0	0	0	0	0	0	0	0	0	0	0	0	0	0	0	0	0	0	0	0	0	0	0	0	0	3.50267e-05	0	0	0	0	0	0	0	0
OTU_5011	1.16756e-05	0	0.00192647	0.000245187	0.00094572	0	0	0.000233511	0.00154117	7.00534e-05	0	0	0.000502049	0.00581443	0	0	0.000116756	2.33511e-05	0.000303565	0.000268538	0.000455347	0.000513725	0	0.000572102	0.00094572	0	0.000128431	2.33511e-05	0	3.50267e-05	0.00135436	0.00329251	0	0	0	0	0.000116756	0.00838305
OTU_555	0	0	0	0	0	0	0	0	0	0	0	0	0	0	0	0	0	0	0	0	0	0	0	0	0	0	0	0	0	0	0	0	0.00232344	0	0	0	0	0
OTU_441	0	0	0	0	0	0	0	0	0	0	0	0	0	0	0	0	0	0	0	0	0	0	0	0	0	0	0	0	0	0	0	0	0	0	0.00207825	0	0	0
OTU_1435	0	0	0.000723885	0	0	0	0	0	0	0	0	0	0	0	0	0	0	0	0	0	0	0	0	0	0	0	0	0	0	0	0	0	0	0	0	0	0	0
OTU_1630	0	0	0	0	0	0	0	0	0	0	0	0	0	0	0	0	0	0	0	0	0	0	0	0	0	0	0	0	0.000140107	0	0	0	0	0	0	0	0	0
OTU_2303	0	0	0	0	0	0	0	0	0	0	0	0	0	0	0	0	0.000385293	0	0	0	0	0	0	0	0	0	0	0	0	0	0	0	0	0	0	0	0	0
OTU_1386	0.00010508	0	0	0	0	0	0	0	0	0	0	4.67022e-05	0	0	0	0	0	0	0	0	0	0	0	0	0	0	0	0	0	0	0	0	0	0	0	0	0	0
OTU_1653	0	0	0	1.16756e-05	0	0.000385293	0	0	0	0	0	0	0	0	0	0	0	1.16756e-05	0	0	0	0	0	0	0	0	0	0	0	0	0	0	0	0	0	0	0	0
OTU_1723	0	0	0	0	0	0	0	0	0	0	0	0	0	0	0	0	0	0	0	0.000233511	0	0	0	0	0	0	0	0	0	0	0	0	0	0	0	0	0	0
OTU_2860	0	0	0	0	0	0	0	0	0	0	0	0	0	0	0	0	0	3.50267e-05	0	0	0	0	0	0	0	0	0	0	0	0	0	0	0	0	0	0	0	0
OTU_4139	0	0	0	0	0	0	0	0	0	0	0	0	0	0	0	0	0	0.000163458	0	0	0	0	0	0	0	0	0	0	0	0	0	0	0	0	0	0	0	0
OTU_3882	0	0	0	0	0	0	0	0	1.16756e-05	0	0	0	0	0	0	0	0	0	0	0	0	0	0	0	0	0	0	0	0	0	0	0	0	0	0	0.000338591	0	0
OTU_1060	0.00010508	0.000245187	0	0	0	0.000350267	0	8.17289e-05	0	0	0	0.000607129	0.000922369	9.34045e-05	0	0	0.000326916	0	0	0	0	0	0	0	1.16756e-05	0	1.16756e-05	2.33511e-05	0	0	0	3.50267e-05	0	0	0	1.16756e-05	0	0.000303565
OTU_4818	0	0	0	3.50267e-05	0	0	0	0	0	0	0	0	0	0	0	0	0	0	0	0	0	0	0	0	0	0	0	0	0	0	0	0	0	0	0	1.16756e-05	0	0
OTU_81	0	0	0.00347932	0	0	0	0	0.000467022	0	0	0	0	0	0	0	0	0.00143609	0	0	0	0	0	0	0	0	0	0	0	0	0	0	0	0.0167311	0	0	0.00338591	0	0
OTU_1989	0	0	0	0	0	0	0	0	0	0	0.000350267	0	0	0	0	1.16756e-05	0	0	0	0	0	0	0	0	0	0	0	0	0	0	0	0	0	0	0	0	0	0
OTU_27	3.50267e-05	0	0.000618805	0.00869829	0.000140107	0	0.000887343	0.00135436	0.000607129	0.000490374	0	0.000373618	0.000770587	0.000537076	0.0279046	0	0	0.000245187	0.000408645	2.33511e-05	0.00010508	0	9.34045e-05	0	0	0.0026737	0	3.50267e-05	1.16756e-05	0.0261182	0.00180971	0.000303565	0	0.000233511	0	1.16756e-05	0.00281381	0.00605962
OTU_1088	0	0	0	0	0	0	0	0	0	0	0	0	0.000618805	0	0	0	0	0	0	0	0	0	0	0	0	0	0	0	0	0.000677182	0	0.000233511	0	0	0	0	0	0
OTU_807	0	0	0	0	0	0	0	0	0	0	0	0	0	0.000385293	0	0	0.0010041	0	0	0	0	0	0	0	0	0	0	0	0	0	0	0	0	0	0	0	0	0
OTU_1061	0	0	0	0	0	0	0	0	0	0	0.000431996	0	0	0	0	0	0	1.16756e-05	0	0	0	0	0	0	0	0.000572102	0	0	0	0	0	0	0	0	0	0	0	0
OTU_4125	0	0	0	0	0	0	0	0	0	0	0	0	0	0	0	0	0	0.0005254	0	0	0	0	0	0	0	2.33511e-05	0	0	0	0	0	0	0	0	0	0	0	0
OTU_966	0	0	0	0	0	0	0	0	0.000665507	0	0	0	0	0	0	0	0	0	0	0	0	0	0	0	0	0	0	0	0	0	0	0	0	0	0	0	0	0
OTU_615	0	0	0	0	0	0	0	0	0	0	0	0	0	0	0	0	0	0	0	0	0	0	0	0	0	0	0.000431996	0.000805614	7.00534e-05	0	0	0	0	0	0	0	0	0
OTU_2692	0.000140107	0	0	0	0	0	0	0	0	0	0	0	0	0	0	0	0	0	0	0	0	0	0	0	0	0	0	0	2.33511e-05	0	0	0	0	0	0	0	0	0
OTU_3327	0	0	0	0	0	0	0	0	0	0	0	0	0	0	0	0	0	0	0	0	0	0	0	0	0	0	0	0	7.00534e-05	0	0	0	0	0	0	0	0	0
OTU_2045	0	0	0	0	0	0	0	0	0	0	0	0	0	0	0	0	0.000443671	0	0	0	0	0	0	0	0	0	0.00010508	0	0	0	0	0	0	0	0	0	0	0
OTU_2184	0	0	0	0	0	0	0	0	0	0	0	0	0	0	0	0	0	0	0	0	0	0	0	0	0	0	0	0	0.00021016	0	0	0	0	0	0	0	0	0
OTU_629	0	0	0	0	0	0	1.16756e-05	0	0	0	0	0	0	0	0.000256862	0	0	0	0	0	0	0	0	0	0	0.00107415	0	0	0	0	0	0	0	0	0.00170463	0	0	0
OTU_3579	0	0	0	0	0	0	0	0	0	0	0	0	7.00534e-05	0	0	0	0	0	0	0	0	0	0	0	0	0	0	0	0	0	0	0	0	0	0	0	0	0
OTU_836	0	0	0.000805614	0	0	0	0	0	0	0	0	1.16756e-05	0	0	0	0	0	0	0	0	0	0	0	0	0	0	0	0	0	0	0	0	0	0	0	0	0.00108583	0
OTU_1552	0	0	0	0	0	0	0	0	0	0	0	0	0	0	0	0	0	0	0	0	0	0	0	0	0	0	0	0	0	0	0	0	0.000560427	0	0	0	0	0
OTU_1109	0	0	0	0	0	0.000607129	0	0	0	0	0	0	0	0	0	0	0	0	0	0	0	0	0	0	0	0	0	0	0	0	0	0	0	0	0	0	0	0
OTU_2398	0	5.83778e-05	0.00010508	0.0146295	0.000758911	0	0.0005254	0.000934045	0	0	0	0	3.50267e-05	0.000163458	1.16756e-05	2.33511e-05	3.50267e-05	0.000537076	0	0	0	0	0	0.000151782	0	0	0.000408645	4.67022e-05	0	0	8.17289e-05	5.83778e-05	0	0.000338591	3.50267e-05	0.000572102	0	1.16756e-05
OTU_1346	0	0	0	1.16756e-05	0	0	0	0	0.0005254	0	0	0	0	0	0	0	0	0	0	0	0	0	0	0	0	0	0	0	0	0	0	0	0	0	0	0	0	1.16756e-05
OTU_2952	0	0	0	0	0	0	0	0	0	0	0	0.000198485	0	0	0	0	0	0	0	0	0	0	0	0	0	0	0	0	0	0	0	0	0	0	0	0	0	0
OTU_1999	0	0	0	0	0	0	0	0	0	0	0.000175133	0	0	0	0	0	0	0	0	0	0	0	0	0	0	0	0	0	0	0	0	0	0	0	0	0	0	0
OTU_2079	0	0	0	0	0	0	0	0	0	0	0.000478698	0	0	0	0	0	0	0	0	0	0	0	0	0	0	0	0	0	0	0	0	0	0	0	0	0	0	0
OTU_270	0	0	0	0	0	0	0.0015762	0	0	0	0	0	0	0	0	0	0	0	0	0	0	0	0	0	0	0	0	0	0	0	0	0	0.0031524	0	0	0	0	0
OTU_1286	0	0	0	0	0	0	0	0	0	0	0	0	0	0	0	0	0	0	0	0	0	0	0	0	0	0	0	0	0	0	0	0	0	0.000899018	0	0	0	0
OTU_3307	0	0	0	0	0	0	0	0.000326916	0	0	0	0	0	0	0	0	0	0	0	0	0	0	0	0	0	0	0	0	0	0	0	0	0	0	0	0	0	0
OTU_103	0.000572102	0.00247522	0.00116756	0	0.000980747	0	0.000502049	0	0	2.33511e-05	0	0	0.000969071	0.000175133	0.000478698	0	0.0010975	0.00010508	0	0	2.33511e-05	0	1.16756e-05	0.000140107	0	0	0.00042032	3.50267e-05	0.000408645	0.000817289	0.000116756	0.000163458	0.000828965	0.000537076	0.000548751	0.00241684	0	1.16756e-05
OTU_776	0	0	0	0	0	0	0	0	0	0	0	0	0.00361942	0	0	0	0	0	0	0	0	0	0	0	0	0	0	0	0	0	0	0	0	1.16756e-05	0	0	0	0
OTU_779	0	0	0	0	0	0	0	0	0	0	0	0	0	0.00112085	0	0	0	0	0	0	0	0	0	0	0	0	0	0	0	0	0.000186809	0	0	0	0	0	0	0
OTU_2624	0.000280213	0.00142442	0.000863991	0	0.000537076	0	0.00042032	0	0	1.16756e-05	0	0	0.000478698	0.00010508	0.000256862	0	0.00084064	4.67022e-05	0	0	0	0	0	8.17289e-05	0	0	0.000245187	2.33511e-05	0.000431996	0.000513725	4.67022e-05	0.00031524	0.00094572	0.000163458	0.000373618	0.00161123	0	1.16756e-05
OTU_339	0	0	0	0	0	0	0	0	0	0	0	0	0	0	0	0	0	0.000747236	0	0	0	0	0	0	0	0	0.00084064	0	0.00215998	0	0	0	0	0.00199652	0	0	0	0
OTU_28	0.00356105	0	0	0.0112085	0.00715712	0.00342094	0.00141274	0.00274376	0	0.000618805	0.000467022	0.000268538	0.0078343	0.00249857	0.0067368	0	0.000186809	0.00121426	0.00552254	0.00261533	7.00534e-05	0	0.00650329	0.000934045	0.000151782	0.00311737	0.0057327	0.00314073	9.34045e-05	0.0104146	0.00010508	0	0	0.00885007	0	0	9.34045e-05	0.00163458
OTU_73	0.000245187	0.000350267	0.000408645	0.000338591	0.000712209	0.00246354	0.000817289	0.00335089	0.000478698	1.16756e-05	0	0	0.00158788	0.00031524	0.000502049	0.00031524	0	0.000642156	7.00534e-05	0.00117923	1.16756e-05	0.000116756	9.34045e-05	0.000817289	0.000116756	0.00192647	0.00031524	0.000396969	0	0.00347932	0.000373618	8.17289e-05	0.000642156	0.000595454	0.00136604	0.000478698	0	0.000899018
OTU_597	0.000198485	0.000326916	0.000151782	0.000163458	0.000361942	0.00194982	0.000291889	0.0015762	0.000326916	3.50267e-05	1.16756e-05	0	0.000899018	7.00534e-05	0.000361942	0.000163458	5.83778e-05	0.000595454	3.50267e-05	0.000642156	1.16756e-05	0.000233511	7.00534e-05	0.000712209	0.000280213	0.00201987	0.000256862	0.00110918	8.17289e-05	0.00246354	0.000233511	2.33511e-05	0.000537076	0.000712209	0.00103912	0.000443671	0	0.000863991
OTU_979	0	0	0	4.67022e-05	0	0	0	0.000233511	0	0	0	0	0	0	0.00031524	0	0	3.50267e-05	0	4.67022e-05	0	0.000256862	1.16756e-05	0	0.000221836	0.0005254	0	0	0	0	0	4.67022e-05	0	0	0	0.000490374	0.000140107	0
OTU_1693	0	0	9.34045e-05	2.33511e-05	0	0.000175133	0	0	0	0	0	0	0	0	0	0	0.000175133	0	0	0	1.16756e-05	0.000361942	0	0	0.000128431	0.00119091	0	0.000116756	0	0.000326916	0.000770587	0	0	0.000303565	0	3.50267e-05	0	0.000140107
OTU_3424	0	0	1.16756e-05	0	0	0	0	1.16756e-05	1.16756e-05	0	0	0	0	0	0	0	0	0	0	0	0	0	0	0	0	0	0	0	0	0	0	0	0	0	0	0	0	0.000116756
OTU_87	0	0	0	0	0.00457682	0.0015762	0	0.0112669	0	0	0	0	0	0.000140107	0	0	0	0.0160772	0	0	0	1.16756e-05	0	0.000151782	0	0	0	0	0	0	0	0	0	0.000607129	0.000338591	0	0	0
OTU_598	0	0	0.00203155	0	3.50267e-05	0	0	5.83778e-05	8.17289e-05	0	2.33511e-05	0	0	0.000198485	0	0	0.000326916	0.000128431	0	0	0	2.33511e-05	0	0	2.33511e-05	0.00108583	0.000642156	0.000163458	0.00137772	3.50267e-05	2.33511e-05	0	0.00112085	2.33511e-05	0	0.000408645	0	7.00534e-05
OTU_2094	0	0	0	0	0	0.000140107	0	0	0	0	0	0	0	3.50267e-05	0	0	0	0	0	0	0	0	0	0	0	0	0	0	0	0	0	0	0	0	0	0	0	0
OTU_1259	0	0	0	0	0	0	0	0	0	0	0	0	0	0	0	0.00115588	0	0	0	0	0	0	0	0	0	0	0	0	0	4.67022e-05	0	0	0	5.83778e-05	0	0	0	0
OTU_1643	0	0	0	0	0	0	0	0	0	0	0	0	0	0	0	0	0	0	0	0	0	0	0	0	0	0.000245187	0	0	0	0	0	0	0	0	0	0	0	0
OTU_977	0	0	0	0	0.000140107	0	0	0.00042032	0	0	0	0	0	1.16756e-05	0	0	0	0.000385293	0	0	0	0	0	0	0	0	0	0	0	0	0	0	0	0	0	0	0	0
OTU_36	0.00073556	0	0	0	0.0153183	0.0084064	0	0.0162874	0.000747236	0	0	0	0	0.000256862	0	0	0.000198485	0.0501232	0	0	0	0	0	0	0	2.33511e-05	0	0	0.000817289	0	0	0	0	0	0.00503217	0	0	0.000291889
OTU_1460	1.16756e-05	0	0.000186809	0	5.83778e-05	0.00021016	2.33511e-05	0.000408645	4.67022e-05	0	0	0	5.83778e-05	0.00010508	0	0	0	0.00124928	0	0	0	0	2.33511e-05	0	0	0	0	0	0	3.50267e-05	0.0020549	0	0	0.000116756	1.16756e-05	0	0	2.33511e-05
OTU_2025	0.00158788	0	0	9.34045e-05	0.00294224	0.00175133	0	0.00295392	0.00063048	0	0	0	1.16756e-05	0.000151782	0	0	0.000175133	0.00614134	0	0	0	0	0	0	0	0.000385293	0	0	0.00144777	0	4.67022e-05	0	0	0.000116756	0.000688858	0	0	0.000221836
OTU_308	0	0	0	0.000303565	0.000618805	0.000116756	0.000467022	0	1.16756e-05	0	0	1.16756e-05	0.000957396	0.000233511	0	0	2.33511e-05	0	0	0.00129599	1.16756e-05	9.34045e-05	0	1.16756e-05	4.67022e-05	0.00173966	0	0	0	0.00356105	0.000186809	0	0	2.33511e-05	0	0.00143609	3.50267e-05	2.33511e-05
OTU_59	0.00113253	0.00700534	0.00527735	0.000233511	0	0.00462352	0.00615302	0.000455347	0.00136604	0	0.0185058	0.00219501	0	0.000910694	0.000607129	0	0	0.000828965	0.00021016	0	0.00336256	0	0	0.000175133	0	0	0	0.00430828	1.16756e-05	0.0031057	0.00113253	0	0.000712209	0	0.00303565	0	0	0.000548751
OTU_141	0.000875667	0.0115121	0	1.16756e-05	0	0	0.000221836	0	0	0	0.00701701	0	0	0	0	0	0	1.16756e-05	0.000175133	0	0.00073556	0	0	1.16756e-05	0	0	0	0	0	0.000361942	0.000887343	2.33511e-05	0.0015762	0	7.00534e-05	0.00156452	0	0
OTU_152	0	1.16756e-05	0.000910694	0	0	0	0.000186809	0	0	0	0.00374785	0.00353769	0	0.00021016	0	0	0	0.000361942	0	0	0.000245187	0	0	0	0	0	0	2.33511e-05	0	0.00301229	0	0.0015762	0	0	0	0.00309402	0	0
OTU_672	3.50267e-05	1.16756e-05	0.000572102	0	0	0	0.000467022	0	1.16756e-05	0	0.00189144	0	0	0.000151782	0	0	0	0.000455347	0	0	0.000863991	0	0	0.000350267	0	0	0	2.33511e-05	0	0.0036311	1.16756e-05	0.000887343	0.00465855	0	0.00168128	0.0015762	0	0
OTU_913	0	0	0	0	0	0	0.000268538	0	0	0	0	0	0	1.16756e-05	0	0	0	0	0	0	0	0	0	0	0	0	0	0	0	0	0.000607129	0	0	0	0	0	0	0
OTU_1324	0	0	0	0	0.000887343	0	0	0	2.33511e-05	0	0	0	0	0	0	0	0	0	0	0	0	3.50267e-05	0	0	0	0	0	0	0	0	0	0	0	0	0	0	0	0
OTU_1773	0	0	0	0	0	0	0	0	0	0	0.000245187	0	0	0	0	0	0	0	0	0	0.000280213	0	0	0	0	0	0	1.16756e-05	0	0	0	0	0	0	0	0	0	0
OTU_3960	0.000233511	0	0	0	0	0	0.000805614	0.000607129	0	0	0	0	0	0	0	0	0	0.000291889	0	0	0	0	0	1.16756e-05	0	0	0	0	0	0.00190312	0	0	0	0	0.00141274	2.33511e-05	0	0
OTU_550	0	0	0	0	0	0	0	0	0	0	0	0	0	0	0	0	0	0	0	0	0	0	0	0	0	0	0.000256862	0	0	0	0	0.00395801	0	0	0	0	0	0
OTU_1298	0	0	0	0	0	0	0	0.00031524	0	0	0	0.000396969	0	0	0	0	0	0	0	0.000408645	5.83778e-05	0	0	0	0	3.50267e-05	0	0	0	0	0	0	0	0	0	0	4.67022e-05	0
OTU_1963	0	0	0	0	0	0	0	0	0	0	0	0	0	0	0	0.000548751	0	0	0	0	0	0	0	0	0	0	0	0	0	0	0	0	0	0	0	0	0	0
OTU_150	0	0	0	0	0	0	0	0	0	0	0	0	0	0	0	0	0	0	0	0	0	0	0	0	0	0	0	0	0.00289554	0	0	0.0189961	0	0.00154117	0	0	0	0
OTU_4533	0	0	0	0	0	0	0	0	0	0	0	0	0	0	0	0	0	0	0	0	0	0	0	0	0	0	0	0	0	0	0	2.33511e-05	0	0	0	0	0	0
OTU_30	0.00147112	0	0	2.33511e-05	0	0.000175133	0.00979579	0.000455347	0	0	0.00117923	0	0	0.000607129	0	9.34045e-05	0.000992423	0.000548751	0.000805614	0	0.000338591	0	0	0.000175133	1.16756e-05	0	0	0.000490374	2.33511e-05	0	0	0.104508	0	0	0.00326916	0.000256862	1.16756e-05	0
OTU_106	0	0.0053007	0.00660837	0.000455347	0	0	0.0101461	0	0.00244019	0	0.00921202	0	0	0	0	0.00337424	0	0.000782262	0	0	0.000910694	2.33511e-05	0	0	0	0	0	0.00907191	0	0	0	0	0	0	0	2.33511e-05	0	1.16756e-05
OTU_311	0	0	0.00489206	0	0	0	0	0	0	0	0.000607129	0	0	0	0	0.00101577	0	0	0	0.000537076	0	0	0	0	0	0	0	0.00112085	0	0.00241684	0	0	0	0	0.00103912	0	0	0
OTU_403	0	0	0	0	0	0	0	0	0	0	0	0	0	0	0	0	0	0.000268538	0.000373618	0	0	0	0	0	0	0	0	0.00194982	0	0	0	1.16756e-05	0	0	0	0.00189144	0	0
OTU_789	0	0	0	0.000233511	0	0.0015295	2.33511e-05	9.34045e-05	0	0	0	0	0	0	0	0.000957396	0	0.000443671	0.000326916	0	0	0	0	0	0	0	0	0.00596621	0.000467022	0	0	0.000969071	0	0	3.50267e-05	0.00300062	0	0
OTU_3998	0	0	0	0	0	0	0	0	0	0	0	0	0	0	0	0	0	0	0	0	0	0	0	0	0	0	0	0	0	0	0	2.33511e-05	0	0	0	0	0	0
OTU_922	0	0	7.00534e-05	9.34045e-05	0	0	0	0	0.000186809	0	0	0	0	0	0	0	0	0.000268538	0	0.00010508	0	1.16756e-05	0	0	0	0.000280213	0	0.000280213	0	0	1.16756e-05	0	0	0	0	0	0	0.000163458
OTU_1236	0	0	0	0	0	0	0	0.000116756	0	0	0	0	0	0	0	0	0	0	0	3.50267e-05	0	0	0	0	2.33511e-05	0.000863991	0	0	0	0	0	0	0	0	0	0	0	0
OTU_1250	0	0	0	0	0	0	0	0	0	0	0	0	0	0	0	0	0	0	0	0.0010975	0	0	0	0	0	0.000431996	0	0	0	0	0	0	8.17289e-05	0	2.33511e-05	0	0	0
OTU_1868	0	0	0	0	0	0	0	0	0	0	0	0	0	0	0	0	0	0	0	0	0	0	0	0	0	0	0	0	0	0	0	0	0.00042032	0	0	0	0	0
OTU_2180	0	0	0	0	0	0	0	0.000198485	0	0	0	0	0	0	0	0	0	0	0	0.000875667	0	0	0	0	0	0	0	0	0	0	0	0	0	0	0	0	0	0
OTU_2192	0	0	0	0	0	0	0	0	0	0	0	0	0	0	0	0	0	0	0	0	0	0	0	0	0	0.000233511	0	0	0	0	0	0	0	0	0	0	0	0
OTU_2504	0	0	0	0	0	0	0	0	0	0	0	0	0	0.000303565	0	0	0	0	0	0	0	0	0	0	0	0	0	0	0	0	0	0	0	0	0	0	0	0
OTU_2735	0	0	0	0	0	0	0	0	0	0	0	0	0	0	0	0	0	0	0	0	0	0	0	0	0	0.00031524	0	0	0	0	0	0	0	0	0	0	0	0
OTU_3322	0	0	0	0	0	0	0	0	0	0	0	0	0	0	0	0	0	0	0	0.00021016	0	0	0	0	0	0	0	0	0	0	0	0	0	0	0	0	0	0
OTU_3434	0	0	0	0	0	0	0	0	0	0	0	0	0	0	0	0	0	0	0	0	0	0	0	0	0	0	0	0	0	0	0	0	0	0	0	0.000163458	0	0
OTU_3910	0	0	0	0	0	0	0	0	0	0	0	0	0	0	0	0	0	0	0	0	0	0	0	0	0	0.000175133	0	0	0	0	0	0	0	0	0	0	0	0
OTU_4936	0	0	0	0	0	0	0	0	0	0	0	0	0	0	0	0	0	0	0	0	0	0	0	0	0	1.16756e-05	0	0	0.000175133	0	0	0	0	0	0	0	0	0
OTU_5288	0	0	0	0	0	0	0	0	0	0	0	0	0	0	0	0	0	0	0	0	0	0	0	0	0	0	7.00534e-05	0	0	0	0	0	0	0	0	0	0	0
OTU_271	0	0	0	0	0	0	0	0	0.00108583	0	0.000408645	0	0	0	0	0	0	0	0	0	0	0	0	0	0	0	0	0	0	0	0	0	0.00340926	0	0	0	0	0.000396969
OTU_37	0	0.00110918	0.00821959	1.16756e-05	0	0	0.00147112	0	0	0	0.00609464	1.16756e-05	0	0	0.000583778	0	0.0015762	0	0	0	0.0015762	5.83778e-05	0	0	0	0	0	0.0134969	0	0	0	0.0749337	0	0	0.00356105	0.00301229	0.000817289	0.000256862
OTU_48	0.00304732	0	0.00579108	1.16756e-05	0	0.00211328	0.00768252	0	0	0	0.0151666	0.00612967	0	0.000455347	0	0.00275543	0	0.0021483	0.000712209	0.00127264	0.00444839	0	1.16756e-05	1.16756e-05	0	0	1.16756e-05	0.00665507	0	0.00154117	0.000688858	0.00259197	0.00270873	0.00444839	0.0131233	0.00406309	0	0.000338591
OTU_63	0.00302397	0.0133802	0.00407477	0.00094572	0.000934045	0.00455347	0.00844143	0	0.00142442	0	0.00862824	0.00817289	0.00212495	0.0016229	0.00182139	0.00806781	0	0.00698198	0.00137772	0	0.00329251	0.000373618	0	0.00063048	0	0.000863991	0	0.0224171	1.16756e-05	0.010543	0.000805614	0	0.00286051	0.00179804	0.0100994	0.0140807	0.00440169	0.00294224
OTU_77	0	0	0.00329251	0	0	0	0	0.000396969	0	0	0	0.00218333	0	0	0.00137772	0.00128431	0	0.00129599	0	0	0.000128431	0	0	0	0	0	0	0	1.16756e-05	0.0015762	0.000887343	0	0.00733225	0	0.0036778	0	0	0.00108583
OTU_126	0	0	0.0015762	0	0	0	0.00136604	0	0	0	0.0020082	0.00218333	0	0	0	0	0	0.0041098	0	0	0.000560427	0	0	0	0	0.000140107	0	0.00163458	0	0.00434331	0	0.00129599	0	0.00251025	0.00784598	0	1.16756e-05	0.000712209
OTU_139	0	0	0.00260365	0	0	0	0	0	0	0	0	0	0	0	0.0020549	0.00170463	0	0.00360775	0	0	0	0	0	0	5.83778e-05	0.00110918	0	0.00161123	0	0.00503217	0	0.00103912	0.00795106	0	4.67022e-05	0.00469357	0	0.000817289
OTU_143	1.16756e-05	0	0	0	0	0	0.00161123	0	0	0	0.00149447	0	0	0	0	0.00094572	0	0	0	0	0	1.16756e-05	0	0	0	0	0	1.16756e-05	0.00693528	0	0.00158788	0	0.00346764	0	0.00269705	0	0	0
OTU_163	0.00145944	0	0	0	0	0.00580275	0.00276711	0	0	0	0.00346764	0	0	0	0	0	0	0	1.16756e-05	0	0.000478698	0	0.000116756	0	0	0	1.16756e-05	0.000560427	2.33511e-05	0	1.16756e-05	2.33511e-05	0	0	0	0.00163458	0.0052073	0.000467022
OTU_248	0	0	0.00347932	0	0	0	0.00124928	0	0.0015762	0	0	0	0	0	0	0	0.000688858	0.00073556	0	0	0	0	0	0	0	0	0	0	0.0046819	0.00301229	0	0.00275543	0.00391131	0	0	0.000140107	0	0.00042032
OTU_253	0	0	0.00359607	0	0	0	0	0	0	0	0.00151782	0	0	0	0	0	0	0.00073556	0	0	0.000443671	0	0	0	0	0	0	2.33511e-05	7.00534e-05	0.00608297	0.000245187	4.67022e-05	0	0	0.00164625	0.00119091	1.16756e-05	0.000852316
OTU_366	0	0	0.00489206	0	1.16756e-05	0	0.00371283	0	0	0	0	1.16756e-05	0	0	0.000280213	2.33511e-05	0	2.33511e-05	0	0	0	0	0	0	0	0	0	0	0	1.16756e-05	0	1.16756e-05	0.00328083	0	0	0	0	0
OTU_384	0	0	0	0	0	0	0	0	0	0	0	0	0	0	0	0	0	0	0	0	0	0	0	0	0	0	0	0.00201987	0	0	0	0	0	0	0	0	0	0
OTU_512	0.00231176	0	0.00151782	0	0	0	0.00140107	0	0	0	0	0	0	0	0	0	0	0.000560427	0	0	0	2.33511e-05	0	0	0	0.000607129	0	0.00142442	0.000922369	0	0	0	0	0	0	0	0	0.00223003
OTU_518	0	0	0	0	0	0.00228841	0	0	0	0	0	0	0	0	0	0	0	0	0	0	0	0	0	0	0	0	0	0	0	0	0	0	0	0	0	0	0	0
OTU_642	0	0	0.00161123	0	0	0	0	0	0	0	0	0	0	0	0	0	0	0.000513725	0	0	0	0	0	0	0	0	0	0	0	0	0	0	0	0.00203155	0	0	0	0
OTU_1145	0	0	0	0	0	0	0	0	0	0	0	0	0	0	0	0	0	0.000992423	0.000361942	0	0	0	0	0	0	0	0	0	0	0	0	0	0	0	0	0	0	0
OTU_1197	0	0	0	0.000548751	0	0	0	0	0	0	0.000700534	0	0	0	0	0	0	0	0	0	0	0	0	0	0	0	0	0	0	0	0	0	0	0	0	0	0	0
OTU_1333	0	0	0.00138939	0	0	0	0	0	0	0	0	0	0	0	0	0	0	0.00042032	0	0	0	0	0	0	0	0	0	0	0	0	0	0	0	0	0	0.00021016	0	0
OTU_1529	0	0	0	0	0	0	0	0	0	0	0	0	0	0	0	0	0	0	0	0	0	0	0	0	0	0	0	0	0	0	0	0	0	0	0	0	0	0.000396969
OTU_1779	0	0	0	0	0	0	0	0	0	0	0	0	0	0	0	0	0.000490374	0	0	0	0	0	0	0	0	0	0	0	0	0	0	0	0	0	0	0	0	0
OTU_1941	0	0	0	0	0	0	0	0	0	0	0	0	0	0	0	0	0	0.000361942	0	0	0	0	0	0	0	0	0	0	0	0	0	0	0	0	0	0	0	0
OTU_1994	0	0	0	0	0	0	0	0	0	0	0.000385293	0	0	0	0	0	0	0	0	0	0	0	0	0	0	0	0	0	0	0	0	0	0	0	0	0	0	0
OTU_1391	0	0	0	0	0	0	0	0	0	0	0	0	0	0	0	0	0	0	0	0	0	0	0	0	0	0	0	0	0	0.000221836	0	0	0	0	0	0	0	0
OTU_1931	0	0	0	0	0	0	0	0	0	0	0	0	0	0	0	0	0	0	0	0	0	0	0	0	0	0	0	0.000233511	0	0	0	0	0	0	0	0	0	9.34045e-05
OTU_56	0.000548751	0.00269705	0.00230009	0.000116756	0.00248689	0.00385293	0.000478698	0	0.00151782	0.000233511	0.000396969	0.00124928	0.000385293	0.000326916	0.000221836	0.000116756	0.00121426	0.000396969	0.000163458	0.00107415	0.000175133	0	0	0	0	0.000828965	0.000887343	8.17289e-05	0.00252192	0.00771754	0.000513725	0.0020082	0.00684188	0.000338591	0.00469357	0.00446006	0.002627	0
OTU_173	8.17289e-05	0.00084064	0.000899018	0.000700534	0.000233511	0.00107415	0.00031524	0	0.000151782	1.16756e-05	0.00010508	0.00198485	0.00112085	0.000922369	0.000747236	0	0.00031524	8.17289e-05	0.000712209	0.000268538	0.000175133	0	0	0.00010508	0	3.50267e-05	0.000175133	0.00272041	5.83778e-05	2.33511e-05	0.000723885	0.00226506	0.00245187	1.16756e-05	0	0.00255695	0.00307067	1.16756e-05
OTU_191	0	0	0.00094572	0	0	0	0	4.67022e-05	0	0	0	0	0	0	0	0.00155285	0	0	0	0.000140107	0	0	0	0	0	0	0.000572102	0	0.000151782	0	0	0	0	0	0.00760079	0	0	0
OTU_240	0	0	0.00127264	1.16756e-05	0	0	0.00134269	0	0	0	0	0	1.16756e-05	0	0	0	0.000186809	0	0	0	0	9.34045e-05	0	7.00534e-05	0	0	0	0	0	0.0025336	0	0	0.00553422	0.0011442	0	0	0	0
OTU_263	0	0	0.00042032	8.17289e-05	0	0	0	0.000443671	1.16756e-05	0	0	0	0	0	0	0	0	0	0	0	0	0	0	5.83778e-05	0	0	0.000537076	0	0	0	0	2.33511e-05	1.16756e-05	0	0.00900186	0	0	0
OTU_290	0	0	0	0	0	0	0	0	0	0	8.17289e-05	0	0	0	0	0	0	0	0	0	0	0	0	0	0	1.16756e-05	0	1.16756e-05	0	0	0	1.16756e-05	0	0	0.00849981	0	0	0
OTU_1765	0	0	0	2.33511e-05	0	0	0	0.000431996	0	0	0	0	0	0	0	0	0	0	0	0	0	0	0	0	0	0	0	0	0	0	0	0	0	0	0	0	0	0
OTU_2250	0	0	0	0	0	0	0	0	0	0	0	0	0	0	0	0	0	0	0	0	0	0	0	0	0	0.000198485	0	0	0	0	0	0	0	0	0	0	0	0
OTU_3678	0	0	0	8.17289e-05	0	0	0	0	0	0	0	0	0	0	0	0	0	0	0	0	0	0	0	0	0	0	0	0	0	0	0	0	0	0	0	0	0	4.67022e-05
OTU_5018	0	0	0	0	0	0	0	3.50267e-05	0	0	0	0	0	0	0	0	0	0	0	0	0	0	0	0	0	0	0	0	0	0	0	0	0	0	0	0	0	0
OTU_5207	0.000245187	0.00121426	1.16756e-05	0	9.34045e-05	1.16756e-05	0	0	0.00073556	0	0.000233511	0	0	2.33511e-05	0.000198485	0.000513725	3.50267e-05	0.000431996	0	0.000221836	0	0	0	0	0	0	4.67022e-05	0.00084064	0	0.000186809	1.16756e-05	0.000233511	0.00269705	0	0.000502049	0.00031524	0	0
OTU_1445	0	0	0	0	0	0	0	0	0.000490374	0	0	0	0	0	0	0	0	0	0	0	0	0	0	0	0	0	0	0	0	0	0	0	0	0	0	0	0	0.000291889
OTU_1451	0	0	0	0	0	0	0	0	0	0	0	0	2.33511e-05	0	0	0	0.00010508	3.50267e-05	0	0	0	0	0	0	0	0	1.16756e-05	0	0	0.000268538	0	0	0	1.16756e-05	0	0	0	0
OTU_4564	0	0	0	0	0	0	0	0	0	0	0	0	0	0	0.000140107	0	0	0	0	0	0	0	0	0	0	0	0	0	0	0	0	0	0	0	0	0	0	0
OTU_5140	0.000186809	0	0	0	0	0	0	0	0	0	0	0	0	0	0	0	0	0	0	0	0	0	0	0	0	0	0	0	0	0	0	0	0	0	0	0	0	0
OTU_4248	0	0	0	0	0	0	0.00010508	0	0	0	0	0	0	0	0	0	0	0	0	0	0	0	0	0	0	0	0	0	0	0	0	0	0	0	0	0	0	0
OTU_415	0	0	0	0	0.000770587	0	0	0.00373618	0	0.000140107	0	0	0	0	0	0	0	0.00129599	0	5.83778e-05	0	0	0	0.000233511	2.33511e-05	0.000548751	0.000175133	0	0	0	0	0	0	0.000245187	0	0	0	0
OTU_744	0	0	0	0	0.000396969	0	0	0.000350267	0	0	0	0	0	0	0	0	0	0.000128431	0	0.000186809	0	0	0	1.16756e-05	1.16756e-05	0.000291889	0	0	0	0.00130766	0	0	0	0	0	0	0	2.33511e-05
OTU_1600	0	0	0	0	1.16756e-05	0	0	0.000922369	0.00122593	0	0	9.34045e-05	0	3.50267e-05	0	0	1.16756e-05	0.00010508	0	1.16756e-05	0	0	0	0	0	0	0	0	0	0	4.67022e-05	0	0	0	4.67022e-05	0	0	1.16756e-05
OTU_4983	0	0	3.50267e-05	0	0	0	0	0	0	0	0	0	0	0	0	0	0	0	0	0	0	1.16756e-05	0	0	0	0	0	3.50267e-05	0	0	1.16756e-05	0	0	0.000140107	0	0	0	0
OTU_157	0	0.00342094	0.00176301	0	0.00140107	0	0.00307067	0	0	0	0	0	0	0	0	0	0	0	0	0	0	0	0	0	0	0	0	0.00124928	0	0	0	0	0	0.000502049	0.00544081	0	0	0.00042032
OTU_185	0.000326916	0.000560427	0	0.000431996	0.000116756	0.00031524	0.000502049	0.000140107	3.50267e-05	0	0	0	0.000116756	9.34045e-05	0.000396969	0	0.000245187	2.33511e-05	0	0.00658502	0	0.000163458	8.17289e-05	0	2.33511e-05	0	0	0.000140107	0.0073556	4.67022e-05	0.000151782	0.00021016	0	0.000268538	0	0	0.00266203	0.000828965
OTU_4306	0	2.33511e-05	0	2.33511e-05	0	0	0	1.16756e-05	0	0	0	0	1.16756e-05	0	1.16756e-05	0	7.00534e-05	1.16756e-05	0	0.00021016	1.16756e-05	0	0	9.34045e-05	1.16756e-05	0	1.16756e-05	0.000140107	0	0	4.67022e-05	1.16756e-05	0	7.00534e-05	0	0	0.000186809	0
OTU_1726	0	0	0	0	0	0	0	0	0	0	0	0	0	0	0	0	0	0	0	0.000490374	0	0	0	0	0	0	0	0	0	0	0	0	0	0	0	0	0	0
OTU_633	0	0	0	0	0	0	0	0	0	0	0.000303565	0	0	0	0	0	0.00394634	0	0.000233511	0	0	0	0	0	0	4.67022e-05	0	0	0	0	0	2.33511e-05	0	1.16756e-05	0	0	0	0.000116756
OTU_1194	0	0	0	0	0	0	0	0	0	0	0	0	0	0	0	0	2.33511e-05	0	0	0.000385293	0	0	0	0	0	0	0	0	0	0	0	0	0	0	0	0	0.000712209	0
OTU_2226	0	0	0	0	0	0	0.000163458	0	0	0	0	0	0	0	0	0	0	0	0	0	0	0	0	0	0	0	0	0	0	0	0	0	0	0	0	0	0	0
OTU_3261	0	0	0	0	0	0	0	0	0	0	0	0	0	0	0	0	0	0	0	0	0.000116756	0	0	0	0	0	0	0	0	0	0	0	0	0	0	0	0	0
OTU_4034	0	0	0	0	0	0	0	0	0	0	0.000373618	0	0	0	4.67022e-05	0	5.83778e-05	0	0	0	3.50267e-05	0	2.33511e-05	0	0	0	0	0	0	0	0	0	0	2.33511e-05	0	0	3.50267e-05	0
OTU_4556	0	0	0	0	0	0	0	0	0	0	0	0	0	0	0	0	0.00010508	0	0	0	0	0	0	0	0	0	0	0	0	0	0	0	0	0.000128431	0	0	0	0
OTU_1211	0	0	0	3.50267e-05	0	0	0	0	0	0	0	0	0	0	0	0	0	2.33511e-05	0	0	4.67022e-05	0	0	0	0	0	0	0	0	0	0	0	0	0.00155285	0	0	0	0
OTU_2524	0	0	0.000408645	0	0	0	0	0	0	0	0	0	0	0	0	0	3.50267e-05	0	0	0	0	0	0	0	0	0	0	0	0	0	0	0	0	0	0	0	0	0
OTU_3114	0	0	0	0	0.000116756	0	0	0	0	0	0	0	0	0	0	0	0	1.16756e-05	0	0	0	0	0	0	0	0	0	0	0	0	0	0	0	0	0	0	0	0
OTU_727	0	0	0	0	0	0	1.16756e-05	0	0	0	0	0.0016229	0	0.000151782	0	0	0	0	0	0	0	0	0	0	0	0	0	5.83778e-05	0	0	0	0	0	0	0	0	0	0
OTU_3850	0	0	0	0	0.000186809	0	0	0	0	0	0	0	0	0	0	0	1.16756e-05	0	0	0.000128431	0	0	0	0	0	0	0	0	0	0	0	0	0	0	0	0	0	0
OTU_438	0	4.67022e-05	0	0.000140107	0	0	0	0	0	0	4.67022e-05	0	0	2.33511e-05	0	0	0	0	0	0	0	0	0	0	1.16756e-05	0	0	0	0.00124928	0.00182139	9.34045e-05	0.000233511	0	0	0	0	0	0
OTU_4007	0	0	0	0.000140107	0	0	0	0	1.16756e-05	0	2.33511e-05	0	0	0	0	9.34045e-05	0	0	0	0	0	0	0	0	0	0	0	0	0	0	0	0	0	0	0.0020082	0	0	0
OTU_434	0	0.00382958	0	0	0	0	0	0	0	0	0	0	0	0	0	0	0	0	0	0	0	0	0	0	0	0	0	0	0	0	0	0	0	0	0	0	0	0
OTU_944	0	0	0	0	0	0	0	0	0	0	0	0.00177469	0	0	0	0	0	0	0	0	0	0	0	0	0	0	0	0	0	0	0	0	0	0	0	0	0	0
OTU_375	0.00137772	0	0	0	0	0	0	0	0	0	0.00031524	0	0	0	0	0	0	0	0	0	0	0	0	0	0	0	0	0	0	0	0	0	0	0.000793938	0.00208993	0	0	0
OTU_646	0	0	0	0	0	0.00108583	0	0	0	0	0	0	0	0	0	0	0	0	0	0	0	0	0	0	0	0	0	0	0	0	0	0	0	0	0	0	0	0
OTU_1423	0	0	0	0	0	0	0	0	0	0	0.000490374	0	0	0	0	0	1.16756e-05	0	0	0	0	0	0	0	0	0	0	0	0	0	0	0	0	0	0	0	0	0
OTU_1569	0	0	0	0	0	0.000583778	0	0	0	0	0.000280213	0	0	0	0	0	0	0	0	0	0	0	0	0	0	0	0	0	0	0	0	0	0	0	0	0	0	0
OTU_162	0	0	0.00417985	0.000467022	0	0	0.003059	0	0	1.16756e-05	0.00400472	0.00380623	0	0	0	0.00186809	0.00173966	0.0016229	0.00120258	0.000490374	0.00042032	0	0	0.00073556	0	0	1.16756e-05	0.0011442	0	0	1.16756e-05	0.00374785	0.00298894	0	0.00614134	0.00469357	0.00159955	0
OTU_1208	0	0	0	0	0	0	0	0	0	0	0.000618805	0	0	0	0	0	0	0.000291889	0	0	0	0	0	0	0	0	0	0	0	0	0	0	0	0	0	0	0	0
OTU_645	0	0	0	0	0	0	0	0	0	0	0	0	0	0	0	0	0	0	0	0	0	0	0	0	0	0	0	0	0	0	0.00150615	1.16756e-05	0	0	0	0	0	0
OTU_5198	0	0	0	0	0	0	0	0	0	0	0	0	0	0	0	0	2.33511e-05	0	0	0	0	0	0	0	0	0	0	0	0	0	0	0	0	0	0	0	0	0
OTU_1360	0	0	0	0	0	0	0	0	0	0	0.000863991	0	0	0	0	0	0	0	0	0	0.000385293	0	0	0	0	0	0	0	0	0	0	0	0	0	0	0	0	0
OTU_3771	0	0	0	0	0	0	0	0	0	0	0	0	0	0	0	0	0	0.000116756	0	0	0	0	0	0	0	0	0	0	0	0	0	0	0	0	0	0	0	0
OTU_1388	0	0	0	0	0	0	0	0	0	0	0	0	0	0	0	0	0	0	0	0	0	0	0	0	0	0	0	0	0	0	0	0.000338591	0	0	0	0	0	0
OTU_2283	0	0	0	0	0	0	0.000198485	0	0	0	0	0	0	0	0	0	0	0	0	0	0	0	0	0	0	0	0	0	0	0	0	0	0	0	0	0	0	0
OTU_2313	0	0	0	0	0	0	0	0.000233511	0	0	0	0	0	0	0	0	0	0	0	1.16756e-05	0	0	0	0	0	0	0	0	0	0	0	0	0	0	0	0	0	0
OTU_40	0.00218333	0.0130416	0.000560427	0.000268538	0.00330418	0.0036311	0.002627	0.000537076	0.0073089	0.0011442	0.000303565	0.0142559	0.00505552	0.000653831	0.00107415	0.00171631	0.00825462	0.00143609	0.00249857	0.000198485	0.000770587	0	2.33511e-05	0.00101577	2.33511e-05	0.00203155	0.00166961	0.010905	0.0120959	0.00990087	0.00803278	0.00317575	0.0129949	0.0014828	0.0123177	0.0109867	0.00952726	0.00116756
OTU_1601	0	0	0	0.000151782	0	0	0	0	0	0	0	0	0	0	0	0	0	0	0	0	0	0	0	0	0	0	0	0	0	0	0	0	0	0	0	0	0	0
OTU_601	0.00142442	0	0	3.50267e-05	0	0	0	0	0	0	0	0.00113253	0	0	0	0	0	0	0	0	1.16756e-05	0	0	2.33511e-05	0	0	0.000128431	0	0.000642156	0	0	1.16756e-05	0	0	0	0	0	2.33511e-05
OTU_728	0	0	0	0.00010508	4.67022e-05	0	0	7.00534e-05	0.000326916	1.16756e-05	0	0	0	0	0	0	0	9.34045e-05	0	0	7.00534e-05	0	0	0	0	0	0.000910694	0	0	0.0011442	0	0	0	0	0	0	0	0.000361942
OTU_1376	0	0	0	7.00534e-05	0	0	0	0.000128431	0	0	0	0	0	0	0	0	0	0.000128431	0	0	4.67022e-05	3.50267e-05	0	0	0	0	0.00042032	0	1.16756e-05	0	0	0	0	1.16756e-05	0	3.50267e-05	0	1.16756e-05
OTU_330	0	0	3.50267e-05	0	0	0.00346764	0	0	0	0	0	0	0	0	0	0	0	0.000221836	0	0	0	0	0	0	0	0	0	0.000467022	0	0	0.000175133	0	1.16756e-05	0.000221836	0.00228841	0	0	0
OTU_154	0.000910694	4.67022e-05	0.00103912	0.00239349	0.00110918	2.33511e-05	4.67022e-05	0.000163458	0.00182139	1.16756e-05	0	0.000116756	0.00128431	9.34045e-05	0.000151782	0.00248689	0.00021016	0.000151782	0	0.000140107	2.33511e-05	0.000163458	4.67022e-05	4.67022e-05	4.67022e-05	0.000548751	0	0.00168128	0.000128431	0.00112085	9.34045e-05	1.16756e-05	0	0.000478698	8.17289e-05	0.00166961	0	0.000700534
OTU_871	0	0.000116756	0.00108583	9.34045e-05	0.00238181	0.00172798	1.16756e-05	0.00121426	0.000723885	0.000116756	0	0.000502049	0	2.33511e-05	0.000712209	0	0.000245187	0.00142442	0	0.000116756	2.33511e-05	3.50267e-05	1.16756e-05	0.000653831	9.34045e-05	0.000140107	0.00021016	0.00108583	0	0.000140107	0.000793938	0.000408645	0	0.000408645	0	0	0	0.000723885
OTU_904	0.000326916	0	0.000116756	0.000151782	0	0	0.000583778	0	0	0	0	0	0	0	0	0	0	0	0	0.000221836	0	8.17289e-05	0	0	3.50267e-05	0.000747236	2.33511e-05	0.00021016	0	0	0	0	0	0	0	0	0	2.33511e-05
OTU_3971	0	0	7.00534e-05	5.83778e-05	0.000128431	0	0	0.00010508	5.83778e-05	1.16756e-05	0	0	2.33511e-05	0	1.16756e-05	9.34045e-05	0	7.00534e-05	0	0	1.16756e-05	2.33511e-05	0	1.16756e-05	0	4.67022e-05	2.33511e-05	3.50267e-05	0	0.000595454	1.16756e-05	0	0	2.33511e-05	0.000572102	4.67022e-05	0	5.83778e-05
OTU_212	0	0	0	0	0	0	0	0	0	0	0	0	0	0	0	0	0	0.000455347	0	0	0	0	0	0	0	0	0	0	0	0	0	0	0.00287219	0	0	0.00203155	0	0
OTU_287	0	0	0	0	0	0	0	1.16756e-05	0	0	0	0	0	0	0	0	0	0	0	0	0	0	0	0	0	0	0	0	0	0.00280213	0	0.00252192	0	0	0	0	0	0
OTU_1699	0	0	0	0	0	0	0	0	0.000443671	0	0	0	0	0	0	0	0	0	0	0	0	0	0	0	0	0	0	0	0	0	0	0	0	0	0	0	0	0
OTU_1824	0	0	0	0	0	0	0	0.000303565	0	0	0	0	0	0	0	0	0	0	0	0	0	0	0	0	0	0	0	0	0	0	0	0	0	0	0	0	0	0
OTU_3665	0	0	0	0	0	0	0	5.83778e-05	0	0	0	0	0	0	0	0	0	0	0	0	0	0	0	0	0	0	0	0	0	0	0	0	0	0	0	0	0	0
OTU_1220	0	0	0	0	0	0	0	0	0	0	0	0	0	0	0	0	0	0	0	0	0	0	0	0	0	0	0	0	0	0	0	0	0	0.00176301	0	0	0	0
OTU_900	0	0	0	0	0	0	0	0	0	0	0	0	0	0	0	0	0	0	0	0	0	0	0	0	0	0	0	0	0	0	0	0	0.000875667	0	0	0	0	0
OTU_692	0	0.00184474	0	0	0	0.000852316	0	0	0	0	0	0	0	0	0	0	0.000163458	0	0	0.000256862	0	0	0	0	0	0	0	0	0	0	0	0	0	0	0	0	0	2.33511e-05
OTU_827	0	0	0	0	0	0	0	0	0	0	0	0	0	0	0	0	0	0	0	0	0	0	0	0	0	0	0	0	0	0.0010508	0	0	0	0	0	0	0	0
OTU_1738	0	0	0	0	0	0	0	0	0	0	0	0	0	0	0	0	0	0	0	0	0	0	0	0	0	0	0	0	0	0	0	0	0	0.000478698	0	0	0	0
OTU_2293	0	0	0	0	0	1.16756e-05	0	0	0	0	0	0	0	0	0	0	0	1.16756e-05	0	0.000852316	0	0	0	0	0	5.83778e-05	0	0	0	0	0	0	0	0	0	0	0	0
OTU_2564	0	0	0	0	0	0	0	0	0	0	0	0	0	0	0	0	0	0	0	0.000326916	0	0	0	0	0	0	0	0	0	0	0	0	0	0	0	0	0	0
OTU_3015	0.000361942	0	0	0	0	0	0	0	0	0	0	0	0	0	0	0	0	0	0	0	0	0	0	0	0	0	0	0	0	0	0	0	0	0	0	0	0	0
OTU_3828	0	1.16756e-05	0	0	0	0	0	0	0	0	0	0	0	0	0	0	0	0	0	0	0	0	0	0	0	0	0	0	0	0	0	0	0	0.000268538	0	8.17289e-05	0	0
OTU_192	0	0	0.000350267	0	0	0	0.00159955	0	0	0	0	0	0	0	0	0	0	0	0	0	0	0	0	0	0	0	0	0	0	0	0	0	0.00389964	0	0	0	0	0
OTU_209	0	0	0	0	0	0.00663172	0	0	0	0	0	0.00141274	0	0	0	0	0	0	0	0	0	0	0	0	0	0	0	0	0	0	0.00212495	0	0	0	0	0	0	0
OTU_440	0	0	0	0.000443671	0	0	0.00343261	0	0	0	0.00177469	0	0	0	0	0	0	0	0	0	0.000221836	0	0	0	0	0	0	0	0	0	0	0	0	0	0	0	0	0
OTU_448	0	0	0	0	0	0	0	0	0	0	0	0	0	0	0	0	0	0	0	0	0	0	0	0	0	0	0	0	0	0	0	0	0	0	0	0.00239349	0	0
OTU_457	0	0	0	0	0	0	0	0	0	0	0	0	0	0	0	0	0	0	0	0	0	0	0	0	0	0	0	0	0	0	0	0	0.00336256	0	0	0	0	0
OTU_468	0.00135436	0	0.000899018	0	0	0	0.00147112	0	0	0	0.000642156	3.50267e-05	0	0	0	0	0	0.000373618	0	0	0	0	0	0	0	0	0	0.00212495	0	0	0.00010508	0	0	0	0	0	0	0
OTU_499	0	0	0	0	0	0.00248689	0	0	0	0	0	0	0	0	0	0	0	0	0	0	0	0	0	0	0	0	0	0	0	0	0	0	0	0	0	0	0	0
OTU_677	0	0	0.00107415	0	0	0	0	0	0	0	0.00131934	0	0	0	0	0	0	0	0	0	0	0	0	0	0	0	0	0	0	0	0	0	0	0	0	0	0	0
OTU_932	0	0	0	0	0	0	0	0	0	0	0	0	0	0	0	0	0	0.000700534	0	0	0	0	0	0	0	0	0	0	0	0	0	0	0	0	0	0	0	0
OTU_1127	0	0	0	0	0	0	0	0	0	0	0.000700534	0	0	0	0	0	0	0	0	0	0	0	0	0	0	0	0	0	0	0	0	0	0	0	0	0	0	0
OTU_4639	0	0	0	0	0	0	0	0	0	0	0.000221836	0	0	0	0	0	0	0	0	0	0	0	0	0	0	0	0	0	0	0	0	0	0	0	0	0	0	0
OTU_610	0	0.00166961	0	0	0	0	0	3.50267e-05	0	0	0	0	0	0	0	0	0	0	0	0	0	1.16756e-05	0	0	0	0	0	0	0	0	0	0	0	0	0	0.00102745	0	0
OTU_1363	0	0	0	0	0	0	0	0	0	0	0	0	0	0	0	0	0	0	0	0	0	1.16756e-05	0	0	2.33511e-05	0	0	0	1.16756e-05	0	0	1.16756e-05	0	0	0	0.000863991	0	0
OTU_50	0	0	0	0	1.16756e-05	0.00010508	2.33511e-05	0	0	0.000396969	0	0	0	0.0145127	0.00643323	0.00558092	0.00196149	0	4.67022e-05	0.00010508	0.087485	0	2.33511e-05	1.16756e-05	2.33511e-05	0	0.000817289	0	4.67022e-05	0	8.17289e-05	0	0	7.00534e-05	0	0	0	0
OTU_2052	0	0	0	0	0	0	0	0	0	0	0	0	0	0	0	0.00176301	0	0	0	0	5.83778e-05	0	0	0	0	0	0	0	0	0	0	0	0	0	0	0	0	0
OTU_2141	0	0	0	0	0	0	0	0	0	0	0	0	0	0	0	0	0	0	0	0	0	0	0	0	0	5.83778e-05	0	0	0	0	0	0	0	0	0	0.000396969	0	0
OTU_2341	0	0	0	0	0	0	0	0	1.16756e-05	0	0	0	0	0	0	0	0	0	0	0	0	0	0	0	0	0	0	0	1.16756e-05	0	0.000233511	0	0	0	0	0	0	0
OTU_3653	0	0	0	0	0	0	0	0	4.67022e-05	0	0	0	0	0	0	0	0	0	0	0	2.33511e-05	0	0	0	0	0	0	0	0	0	0	0	0	0	0	0	0	0
OTU_97	0	0	0	0	0	0	0	0	0	0	0.000233511	0	0	0	0.000502049	0.000128431	0	0.000163458	9.34045e-05	0	0	3.50267e-05	0.020619	0	2.33511e-05	0	0	0.00194982	0	0	0	0	0	0	0	0	0	0
OTU_4632	0	0	0	0	0	0	0	0	0	0	0	0	0	0	0	0	0	0	0	0	0	0	0	0	0	0.000163458	0	0	0	0	0	0	0	0	0	0	0	0
OTU_428	0.00101577	0.000256862	9.34045e-05	0.000128431	0	0.000151782	0.000502049	0	0.000443671	5.83778e-05	0	0.000233511	0	0.000116756	0	5.83778e-05	0.00177469	0.000233511	0.00021016	0	0.00010508	0	0	0	0	0	0	0.00021016	0	0	0	0	0	0	0.00159955	3.50267e-05	0	0
OTU_3124	0.000875667	7.00534e-05	0	7.00534e-05	0.000256862	0.000140107	0	0.000151782	3.50267e-05	0	0	0.000490374	1.16756e-05	0	0	0	0	0	1.16756e-05	4.67022e-05	7.00534e-05	0.000186809	1.16756e-05	3.50267e-05	0.000385293	0.00451844	0.000291889	0.00166961	0.000957396	0.00010508	0.000175133	0	0	0.000245187	0	0.000665507	0.000712209	0.000361942
OTU_115	0	0	0.000618805	1.16756e-05	0	0.00171631	0.00701701	0	0	1.16756e-05	0.00207825	0.00368948	0	0	0	0	0	0.000595454	0.00151782	0	0	1.16756e-05	1.16756e-05	0	0	0.00106248	0	0.00357272	0	0	0.00113253	0.00308235	0	0.00333921	0.0102862	1.16756e-05	0.00342094	0
OTU_2030	0	0	0	0	0	0	0	0.000221836	0	0	0	0	0	0	0	0	0	0	0	0	0	0	0	0	0	0	0	0	0	0	0	0	0	0	0	0	0	0
OTU_2354	0	0	0	9.34045e-05	0	0	0	0	0	0	0	0	0	0	0	0	0	0	0	0	0	0	0	0	0	0	0	0	0	0	0	0	0	0	0	0	0	0
OTU_2667	0	0	0	0	0	0	0	0.000163458	0	0	0	0	0	0	0	0	0	0	0	0	0	0	0	0	0	0	0	0	0	0	0	0	0	0	0	0	0	0
OTU_4965	0	0	0	0	0	0	0	0.000128431	0	0	0	0	0	0	0	0	0	0	0	0	0	0	0	0	0	0	0	0	0	0	0	0	0	0	0	0	0	0
OTU_3331	0	0	0	0	0	0	0	0	0	0	0	0	0	0	0	0	0	0	0	0	0	0	0	0	0	0	0	0	0	0.00010508	0	0	0	0	0	0	0	0
OTU_120	0	0	0.00725052	0.000291889	0	0	0.00115588	0	0	0	0.00249857	0.000338591	0	0	0	0	0	0.00231176	0	0	0.000256862	0	0	0	2.33511e-05	0	0.000618805	1.16756e-05	0	1.16756e-05	0	0.00373618	0.0067835	0.00339759	0.00442504	0	0	0
OTU_38	0	0.00972574	0.00170463	0.00377121	0.0105197	0.00172798	0.00408645	0.00917699	0.00232344	0.000513725	0.00332753	0	0.00786933	0.00042032	0.0011442	0	0.00456514	0.0281381	0.000700534	0.0518862	0.00161123	0.000198485	9.34045e-05	0.000782262	7.00534e-05	0.000151782	0.000490374	0.00395801	0.000221836	0.00145944	5.83778e-05	3.50267e-05	0	0.0208642	0.000373618	0.000350267	0.197259	0.0162524
OTU_184	0	0	0	0.000396969	0.00354937	0	0	0.00406309	0	0	0	0	0	0	0	0	0.000116756	0.00772922	0	0	0	0	0	0.00010508	0	0	0	0	0	0	0	0	0	0.0011442	0	0.00130766	0	0
OTU_288	0	0	0	0.00221836	1.16756e-05	0	0.00123761	0	0	0	0	0	0	0	0	0	0.000467022	0	0	0	0	0	0	0	0	0	0	0	0	0	0	0	0	0.0117456	0	0	0	0
OTU_1961	2.33511e-05	0	0	0.000256862	0	0	0.000677182	0	0	0	0	0	0	0	0	0	0.000326916	0	0	0	0	0	0	0	0	0	0	0	0	0	0	0	0	0.00108583	0	0	0	0
OTU_2494	0	0	0	0.00010508	2.33511e-05	0	0	0	0	0	0	0	0	0	0	0	0	0	0	0	0	0	0	0	0	1.16756e-05	0.000151782	0	0	0	0.000221836	0	0	0	0	0	7.00534e-05	0
OTU_698	0	0	0	0	0	0	0	0	0.000642156	0	0	0	0	9.34045e-05	0	0	0	0	0	0	0	0	0	0	0	0	3.50267e-05	5.83778e-05	0	0.000478698	0	0	0	0	0	0	0	0.000175133
OTU_662	0	0	0	0	0	0	0	0	0	0	0	0	0	0	0	0	0	0	0	0	0	0	0	0	0	0	0	0	0	0	0	0	0.00102745	0	0	0	0	0.000548751
OTU_911	3.50267e-05	0	1.16756e-05	0	0	0	0	0	0	0	0	0	7.00534e-05	0	0	0	0	0	0	0	0	0	0	0	0	0	0	0	0	0	0	0.000186809	0	2.33511e-05	0.000723885	0	0	0
OTU_1318	0	0	0	0	0	0	0	0	0	0	0	0	0	0	0	0	0	0	0	0.000151782	0	0	0	0	0	0	0	0	0	0	0	0.000221836	0	0	0	0	0	0
OTU_100	0.000198485	0	0	0	0.0057794	0	0	0.020619	0	0	0	0	0	0	0	0	2.33511e-05	0.00932877	0	0	0	0	0	0	0	0	0	0	3.50267e-05	0	0	0	0	0	0.00295392	0	0	1.16756e-05
OTU_853	0	0	0	0	0.000980747	0	0	0.000969071	0.000151782	0	0	0	0	0	0	0	0	0.00094572	0	0	0	0	0	0	0	0	0	0	0	0	0	0	0	7.00534e-05	0	0	0	0
OTU_2149	0	0	0	0	0	0	0	0	0.000163458	0	0	0	0	0	0	0	0	0	0	0	0	0	0	0	0	0	0	0	0	0	0	0	0	0	0	0	0	0
OTU_2308	0	0	0	0	0	0	0	0.000256862	0	0	0	0	0	0	0	0	0	0	0	0	0	0	0	0	0	0	0	0	0	0	0	0	0	0	0	0	0	0.000151782
OTU_2629	0	0	0	0	0	0	1.16756e-05	0	0	0	0	0	0	0	0	0	0	0	0	0	0	0	0	0	0	0.000373618	0	0	0	0	0	0	0	0	0	0	0	0
OTU_2648	0	0	0	0	0	0	0	0	0	0	0	0	0	0	0	0	0	0	0	0	0	0	0	0	0	0	0	0	0	0.000291889	0	0	0	0	0	0	0	0
OTU_14	0.000303565	0.000688858	0.000163458	1.16756e-05	0	0.000221836	1.16756e-05	2.33511e-05	0.000116756	0.000478698	0.00698198	0.000116756	0.00145944	0.00156452	0.00084064	0	0	0.00010508	0.00398137	0.000361942	0	0	0.000828965	0.000875667	0	0.000618805	0.00010508	0.000980747	0.000560427	0.00102745	0.00042032	0.000910694	0	2.33511e-05	0	0	0.000291889	4.67022e-05
OTU_21	0.00555757	0.00301229	0.00268538	0.00124928	0.00911861	0.00807949	0.00138939	0.0014828	0.000537076	0.000163458	0.000502049	0.00166961	0.000350267	0.000455347	0.0181905	0.000782262	0.00218333	0.00336256	0.000175133	0.0838772	0.0010041	0.00168128	7.00534e-05	0.000221836	0.000828965	0.000385293	0.000782262	0.00154117	0.00158788	0.00848813	0.00226506	0.00324581	0.0110568	0.00094572	0.00226506	0.00364277	0.00771754	0.00391131
OTU_41	0.028827	0	0.0235963	0.00112085	0.023141	0.0198952	0.00280213	0.00650329	1.16756e-05	0.000852316	0.00889678	0.00277878	0.00042032	1.16756e-05	4.67022e-05	0.000245187	4.67022e-05	0.00920034	0	0.0182723	0.000186809	2.33511e-05	4.67022e-05	0.000280213	4.67022e-05	0.000770587	0.00844143	2.33511e-05	0.0195215	0.00084064	4.67022e-05	0.00666674	0	0.0031991	0.000770587	2.33511e-05	0.00219501	0.00042032
OTU_54	0.000291889	0.0016229	0	0.000268538	0	0	0.000268538	1.16756e-05	0.000245187	0.00535908	0.0419036	0	0.00357272	0.00491541	0.000175133	0.00143609	0.0014828	8.17289e-05	0.0454296	0	0.000268538	0	0.00155285	0.0183073	3.50267e-05	0	7.00534e-05	0.000396969	2.33511e-05	0	0.0178753	0.000793938	0.00031524	0.000175133	0	0.00010508	0	0.000338591
OTU_79	9.34045e-05	0.00434331	0.000595454	0.00859321	0.00303565	0.000116756	0.00750738	0.000758911	0.000770587	2.33511e-05	0.000863991	4.67022e-05	0.00232344	0.000116756	0.00123761	0.000186809	0.00280213	0.00179804	5.83778e-05	0.0133335	0.000560427	0.0120375	0.000957396	0.00294224	0.010473	0.0031524	0.000572102	0.000373618	0	0.0101227	0.0005254	0.0010975	1.16756e-05	0.0244136	1.16756e-05	0.00276711	0.00699366	0.00270873
OTU_102	0.00287219	0.00395801	0.00314073	0.0217399	0.0635968	0.00513725	0.00581443	0.00227673	0.000373618	0.000490374	0.00283716	0.000361942	0.00330418	0.00660837	0.00142442	0.00379456	0.00532406	0.00183306	0.00170463	0.000723885	0.000280213	0.000350267	0.00112085	0.00259197	0.00360775	0.00642156	0.000805614	0.00247522	0.00316408	0.00849981	0.040701	0.00296559	0.0072622	0.00184474	0.00145944	0.0025803	0.00572102	0.000548751
OTU_109	1.16756e-05	0	0	0	0.000291889	1.16756e-05	0.000221836	5.83778e-05	0	5.83778e-05	0.00247522	0	0	0	1.16756e-05	1.16756e-05	1.16756e-05	1.16756e-05	0.0042032	2.33511e-05	7.00534e-05	0	0.105582	2.33511e-05	0	0	0	0.0273442	0	0	1.16756e-05	4.67022e-05	0	0	0	2.33511e-05	0.000502049	0.000151782
OTU_121	0	0	0	0.00121426	0.000116756	0	0.0020082	1.16756e-05	0	0	0	0	8.17289e-05	1.16756e-05	0	0	1.16756e-05	3.50267e-05	0	9.34045e-05	2.33511e-05	0.000198485	1.16756e-05	2.33511e-05	0.000151782	0.000116756	0.000175133	7.00534e-05	0	0.000338591	0.00340926	0	0	0.00239349	0	2.33511e-05	0.000128431	0
OTU_127	0.000245187	0	0.0128781	0.000361942	0.00528903	0.00914196	0.000770587	0.000770587	0.00458849	1.16756e-05	0.000280213	0.00031524	0.000140107	9.34045e-05	0.000502049	1.16756e-05	0.00110918	0.00164625	0	0.000490374	0.00187977	0	0.000186809	0.00221836	2.33511e-05	0.000128431	0.00134269	0.00414482	0.00237014	0.00490374	9.34045e-05	0.00242852	0	0.00159955	0	0.000513725	0	0.010975
OTU_146	0.000478698	0	0.000140107	4.67022e-05	0.000396969	0.000934045	0	0.000431996	5.83778e-05	0	0.0231293	0.00010508	0	0.000186809	0.000478698	1.16756e-05	0	0.000490374	0	0.00130766	4.67022e-05	0	0.000221836	0	0	0	0.00031524	0.00333921	3.50267e-05	1.16756e-05	0.00935212	4.67022e-05	1.16756e-05	1.16756e-05	1.16756e-05	7.00534e-05	0.000338591	0.000163458
OTU_206	0.00507887	0.000303565	0.00297727	0.00117923	0.00351434	0.00856986	0.00021016	0.00351434	0.000268538	0.000665507	0.0079277	0.00224171	0.000268538	0.000291889	0.00293057	0.00129599	0.000140107	0.0047286	0.00409812	0.0104496	0.000175133	1.16756e-05	2.33511e-05	7.00534e-05	1.16756e-05	0.00010508	3.50267e-05	0.00194982	0.00208993	0.000548751	0.00374785	0.00189144	0.00031524	0.000186809	0	0.00010508	0.00175133	0.000583778
OTU_216	0.00031524	0.000385293	0.000128431	0.000186809	0.000361942	0.000653831	0.000431996	0.000128431	2.33511e-05	1.16756e-05	4.67022e-05	0	0.000128431	0.000700534	0.000140107	0.000361942	0.000291889	0.000256862	7.00534e-05	2.33511e-05	5.83778e-05	1.16756e-05	0.000338591	0.000303565	0	0.000175133	0.000175133	0.000373618	0.000326916	0.00073556	0.000361942	0.000326916	0.000618805	0.000770587	0.000186809	0.00832467	0.000712209	5.83778e-05
OTU_345	0.00300062	0.00693528	0.00123761	0.000455347	0.000595454	0.00211328	0.000116756	0.000163458	0.00150615	0.00379456	0.0677649	0.00103912	0.0139173	0.0150148	0.00924704	0.00103912	0.000163458	0.000899018	0.0329134	0.000910694	0.000140107	0.00235846	0.031092	0.00402807	0.00094572	0.00535908	0.00138939	0.0182372	0	0.00844143	0.00449509	0.00749571	0	0.000245187	0	1.16756e-05	0.00263868	0.000817289
OTU_436	0.000618805	0.000887343	0	0.000396969	1.16756e-05	0	1.16756e-05	0	0	0	0	0	0	0	0	0	0	0.000198485	1.16756e-05	5.83778e-05	0	5.83778e-05	0	0	0	0.000128431	2.33511e-05	0.00010508	0	0	2.33511e-05	0	0	5.83778e-05	0	0.00495044	0.000128431	0
OTU_486	0	9.34045e-05	0	0.000245187	5.83778e-05	8.17289e-05	1.16756e-05	1.16756e-05	0	8.17289e-05	0.00108583	4.67022e-05	2.33511e-05	9.34045e-05	0	0.000198485	2.33511e-05	0	0.000583778	0	2.33511e-05	2.33511e-05	0	2.33511e-05	0	0	1.16756e-05	9.34045e-05	3.50267e-05	0.00115588	0.000700534	0.00263868	0.000140107	1.16756e-05	0	0	7.00534e-05	2.33511e-05
OTU_731	0	0	0	0	0.000280213	0	0	0	0	0	0	0	0	0	0	0	0	0	0	0	3.50267e-05	0	0	0	0	0	0	0	0	0	0	0	0	0	0	0.00142442	1.16756e-05	2.33511e-05
OTU_1493	3.50267e-05	0	7.00534e-05	2.33511e-05	5.83778e-05	0	9.34045e-05	3.50267e-05	0	2.33511e-05	5.83778e-05	0	0	0	0	0	0	4.67022e-05	1.16756e-05	5.83778e-05	0	1.16756e-05	1.16756e-05	0	0	0	4.67022e-05	0	1.16756e-05	0	1.16756e-05	0	0	0.000198485	0	0.000338591	0	0
OTU_1545	0	0	0.00784598	0.00143609	1.16756e-05	0	0.00144777	0	0	0	0	0	0	0.000140107	0	0	0.00031524	1.16756e-05	0	0	7.00534e-05	0	0	0	0	0.000467022	0.000828965	0	0	0	0	0.00119091	0	0.00852316	0	0.00693528	0	0.00084064
OTU_2866	0.00124928	3.50267e-05	0.00073556	0.0320144	0.0122243	0.000385293	0.0404091	0.00203155	0.00242852	0.0005254	0.00876835	0.000408645	0.0015295	0.00129599	0.00213663	0.000934045	0.00739063	0.00659669	0.0015295	0.049411	0.00166961	0.128209	0.00750738	0.0313372	0.098857	0.0266203	0.00391131	0.0020549	0.00073556	0.00481033	0.00461185	0.00192647	1.16756e-05	0.0438184	0.000712209	0.0189027	0.0769419	0.00691193
OTU_3419	0	0	0	0.00201987	0.000151782	0	0.00270873	0	0	9.34045e-05	1.16756e-05	0	0.00021016	0	0	0.000431996	1.16756e-05	0.000128431	4.67022e-05	0.00150615	0.000128431	0.00293057	3.50267e-05	9.34045e-05	0.00175133	0.000361942	0.00010508	0.000688858	0	0.000665507	0.0053007	0.00126096	0	0.00339759	0	1.16756e-05	0.00338591	0.00021016
OTU_3831	0	0	0	0	2.33511e-05	0	0	0	0	0	0	0	0	0	0	0	0	0	0	0	0	0	0	0	0	0	0	0	0	0	0	0	0	0	0	0	0	0
OTU_4727	0.000455347	0	0.000385293	0	0.00164625	0.000817289	0	0.000280213	2.33511e-05	0	5.83778e-05	0.000291889	0	1.16756e-05	0.000280213	1.16756e-05	0	0.000537076	0	0.00112085	0	0	0	1.16756e-05	0	0	0.000151782	9.34045e-05	0.000221836	0.000221836	3.50267e-05	9.34045e-05	0	0	0	0	0.000175133	1.16756e-05
OTU_4954	1.16756e-05	0	0	0.000186809	0	0	0	0	0	0	0	0	0	0	0	0	1.16756e-05	1.16756e-05	0	3.50267e-05	0	3.50267e-05	0	0	1.16756e-05	0	1.16756e-05	0	0	0	0	0	0	1.16756e-05	0	3.50267e-05	0	0
OTU_5213	5.83778e-05	0	0.000326916	0.00964401	0.0020549	4.67022e-05	0.00427325	0.00010508	0.000583778	7.00534e-05	0.00154117	0	0	0.000233511	0.000326916	7.00534e-05	0.003059	0.000887343	0.000128431	0.0130533	0.000408645	0.0866327	0.000688858	0.00537076	0.0874266	0.0124111	0.00149447	0.0015762	1.16756e-05	0.00208993	0.00135436	0.00119091	0	0.00782262	0	0.0115004	0.0174783	0.00150615
OTU_659	3.50267e-05	0	0	1.16756e-05	1.16756e-05	0.000280213	0	5.83778e-05	5.83778e-05	0	0.000233511	9.34045e-05	0	0	0.000863991	0	0	0	0	2.33511e-05	0.000221836	3.50267e-05	0	0.00010508	2.33511e-05	0.000151782	0	1.16756e-05	0.000116756	0	0.00455347	0.000256862	0	0	0	0	0	0.00102745
OTU_2458	0.000490374	2.33511e-05	0	0	0.000572102	0.000245187	0	1.16756e-05	0	0	0.000128431	0.000116756	0	0	0.000163458	0	0	0	1.16756e-05	4.67022e-05	1.16756e-05	0	0	4.67022e-05	0	0.00031524	0	7.00534e-05	1.16756e-05	0	9.34045e-05	0.000221836	0	0	0	0.000116756	0	0.000455347
OTU_3638	0	0	0	0	0	0	0	0	0	0	0	0	0.000221836	0	0	0	0	0	0	0	0	0	0	0	0	0	0	0	0	0	0	0	0	0	0	0	0	0
OTU_1203	0	0	0	0	0	0	0	0	0	0	0	0	0	0	0	0	0	0	0	0	0	0	0	0	0	0	0	0	0	0	0	0	0.000805614	0	0	0	0	0
OTU_716	0	0	0	0	0	0	0.00031524	0	0	0	0	0	0	0	0	0	0	0	0	0	0	0	0	0	0	0	0.000863991	0	0	0	0	0	0	0	0.000268538	0	0	0
OTU_84	0.00110918	0	0	0.000502049	0	0	0.00647994	0	0	0	0.00666674	0	0	0	0	0	0.00123761	0	0	0	0.000467022	0	0	0	0	0	0	0	0	0	1.16756e-05	0	0.00680685	0	0.00249857	0.00378288	0	0
OTU_355	0	0	0	0	0	0	0	0	0	0	0	0	0	0	0	0	0	0	0	0	0	0	0	0	0	0	0	0	0	0.00179804	0	0	0	0	1.16756e-05	0	0	0
OTU_648	0	0	0	0	0	0	0	0	0	0	0	0	0	0	0	0	0	0	0	0	0	0	0	0	0	0	0	0	0	4.67022e-05	0	0	0	0.00203155	0	0	0	0
OTU_3981	0	0	0	0	0	0	0	0	0	0	0	0	0	0	0	0	0	0.00031524	0	0	0	0	0	0	0	0	0	0	0	7.00534e-05	0	0	0	0	0.00154117	0	0	0
OTU_3409	0	0	0	0	0	0	0	0	0	0	0	0	0	0	0	0	0	0	0	0	0	0	0	0	0	0	0	0	0	0	0.000151782	0	0	0	0	0	0	0
OTU_1271	0	0	0.000350267	0.00063048	3.50267e-05	0	0	0.000128431	0	0	0	0.00031524	1.16756e-05	0	0	0.000782262	0	0	0	0	0.000175133	0	0	0	0	0	0	0	0	0	0	0	0	0	0	0	0.000408645	0
OTU_2577	0	0	0	0	0	0	0	0	0	0	0	0	0	0	0	0	0	0	0	0	0	0	0	0	0	0	0	0	0	0	0	0	0	0	0	0.000233511	0	0
OTU_1038	0	0	0	0	0	0	0	1.16756e-05	0	0	0	0	0	0	0	0	0	0	0	1.16756e-05	0	0	0	3.50267e-05	0	0.000899018	0	0	0	0	0	0	0	0	0	0.000467022	0	0
OTU_1917	0	0	0	0	0	0	0	0	0	0	0	0	0	0	0	0.000245187	0	0	0	0	0	0	0	0	0	0	0	0	0	0	0	0	0	0	0	0	0	0
OTU_1583	0.000595454	0	0	0	1.16756e-05	0	0	0	0	0	0	0	0	0	0	0	0	0	0	0	9.34045e-05	0	0	0	0	0	0	0	0	0	0	0	0	0	0	0	0	0
OTU_3552	0	0	0	4.67022e-05	0	0	9.34045e-05	0	0	0	0	0	0	0	0	0	0	0	0	0	0	0	0	0	0	0	0	0	0	0	0	0	0	0	0	0	0	0
OTU_2631	0	0	0	0	5.83778e-05	0	0	0	0	0	0	0	0	0	0	0	0	0	0	0	0	0	0	0	0	0	0.000116756	0	0	0	0	0	0	0	0	0	0	0
OTU_683	0	0.00719214	0	0	0	0	0	0	0	0	0	0	0	0	0	0	0	0	0	0	0	0	0	0	0	0	0	0	0	0	0	0	0	0	0	0	0	0
OTU_1294	0	0	0	0	0	0	0	4.67022e-05	0	0	0	0	0.00142442	0	0	0	0	0	0	0	0	0	1.16756e-05	0	0	0	0	0	0	0	0	0	0	0	0	0	0	0
OTU_181	0.000957396	0.00288386	0.00179804	0.000583778	0	0	0	0	0	0	0.00799776	0	0	0	0	0.00161123	0	0.00042032	0	0	0.00198485	0	0	0.000350267	0	0	0	0.00136604	0	0.00249857	0	0	0	0	0	0	0	0.000291889
OTU_934	0	0.00469357	0	0	1.16756e-05	0	0.00141274	0	0.0015762	0	0.000163458	0	0	0.000688858	0.00134269	0	0	1.16756e-05	0	0	0	0	0	0	0	0	0	0.00365445	0	0	0.00211328	0.00241684	0	4.67022e-05	9.34045e-05	0.00495044	0	0
OTU_824	0.000828965	0	0	0	0	0	0	0	0	0	0	0	0	0	0	0	0	0	0	0	0	0	0	0	0	0	0	0	0	0	0	0	0	0	0	0	0	0
OTU_919	0	0	0	0	0	0	1.16756e-05	0	0	0	0.000245187	0	0	0	0	0	1.16756e-05	0.000221836	0	0	0	0.000116756	0	0	0	0	0	0	0	0	0	0	0	1.16756e-05	0.00178636	0	0	0
OTU_396	0	0	0	1.16756e-05	0	0	0	0	0	0	0	0.00332753	0	0	0	0	0	0	0	0	0.000431996	0	0	0	0	0.00063048	0	1.16756e-05	0	0.00266203	0	0	0	0	0	0	0	0
OTU_208	0	0	0.00416817	0	0	0	0	0	0	0	0	0	0	0	0	0	0	0.000396969	0	0	0	0	0	0	0	0	0	0	0	0	0	0	0.00340926	0	0	0	0	0
OTU_519	0	0	0	0	0	0	0	0	0	0	0	0	0	0	0	0	0	0	0	0	0	0	0	0	0	0	0	0	0	0	0	0	0	0	0.0020549	0	0	0
OTU_144	0	0	0.00644491	0	0	0	0.00177469	0	0	0	0	0	0	0	0	0	0.0016229	0.000969071	0	0	0	0	0	0	0	0	0	0.00263868	0	0	0	0	0.00289554	0.00131934	0.00336256	0.00211328	0	0
OTU_210	0	0	0.000758911	0	0.000642156	0	0.00219501	0	0	0	0.000245187	0.00143609	0	0	0.00184474	0	0	0	0	0	0	0	0	0	0	0	0	0	0	0	0	0	0.00254527	0.000175133	0.00220668	0	0	0
OTU_279	0	0	0.00321078	0	0	0	0	0	0	0	0	0	0	0	0	0	0	0.000373618	0	0	0	0	0	0	0	0	0	0	0	0	0	0	0.00393466	0	0	0	0	0
OTU_297	0	0	0.00147112	0	0	0	0	0	0	0	0	0	0	0	0	0	0	0.000805614	0	0	0	0	0	0	0	0	0	1.16756e-05	0	0	1.16756e-05	1.16756e-05	0	0	0.00426158	0	0	0
OTU_577	0	0	0.000852316	0	0	0	0	0	0	0	0	0	0	0	0	0	0	0	0	0	0	0	0	0	0	0	0	0	0	0	0	0	0	0	0.00197317	0	0	0
OTU_820	0	0	0	0	0	0	0	0	0	0	0	0	0	0	0	0	0	0	0	0	0	0	0	0	0	0	0	0	0	0	0	0	0	0	0	0	0	0.000665507
OTU_930	0	0	0	0	0	0	0	0	0	0	0	0	0	0	0	0	0	0.000408645	0	0	0	0	0	0	0	0	0	0	0	0	0	0	0	0	0	0.00063048	0	0
OTU_2463	0	0	1.16756e-05	0	0	0	0	0	0	0	9.34045e-05	0	0	0	0	0	0	0	0	0	0.000163458	0	0	0	0	0	0	0	0	0	0	0	0	0	0	0	0	0
OTU_3	0.138531	0.0107182	0.002627	0.37433	0.058693	0.0375953	0.0120258	0.124321	0.000618805	0.0262116	0	2.33511e-05	0.00164625	0.0121776	0.000782262	0.0666558	0.00226506	0.0606896	1.16756e-05	0.137071	9.34045e-05	0.000350267	0.000852316	0.00184474	0.000852316	4.67022e-05	0.0461885	3.50267e-05	0.0810868	0.000548751	0.0010975	0.000291889	1.16756e-05	0.00793938	0.0107999	7.00534e-05	0.0448458	0.00255695
OTU_7	0	0	0	0	0	1.16756e-05	0.000361942	0	0	0.00361942	0.0101227	0.10501	0.0477414	0.0263634	0.0495978	0.105664	0.115191	0.0396268	0.0166961	0.0236197	0.0164625	0	0	0	0	0	0	0	0	0	0	0	0	0.00031524	0	0	0	0
OTU_8	2.33511e-05	0	0.0529253	0.000350267	3.50267e-05	3.50267e-05	0.00283716	0.000163458	0	3.50267e-05	0.00566265	0	0	0.000396969	0.00427325	0	0.00532406	9.34045e-05	0.00010508	2.33511e-05	5.83778e-05	1.16756e-05	0.435277	0.00172798	8.17289e-05	4.67022e-05	0	0.0505201	0	0.00136604	0.000747236	0.00286051	0	0.00189144	0	1.16756e-05	0	0.000408645
OTU_20	0	0.00667842	0.00639821	0.000583778	0.00686523	0.000805614	0.00063048	0.00435498	0.000256862	0.00112085	0.000233511	0	0.00680685	0.0154351	0.000537076	0.000291889	0.00134269	0.0104146	3.50267e-05	0	0	3.50267e-05	0	0.0026737	7.00534e-05	0.000583778	0.0206891	0.00129599	2.33511e-05	0.000677182	0.0109166	0.000361942	0	0.00765917	0.000782262	0.0309869	1.16756e-05	0
OTU_33	0.00106248	0.0144777	0.00392299	0	0	0	0.00547584	0	0.00700534	0	0	0	0	0	0	0	0	0.00197317	1.16756e-05	0	0	0.000233511	0	0.000502049	0	0	0	0.00885007	0	0.00560427	0.000396969	0	0.0139406	0.00204322	0.0193698	0.00136604	0.00349099	0.00042032
OTU_39	1.16756e-05	0.00328083	0.00653831	0	0.00440169	0.00252192	0.00429661	0.000572102	0.00925872	0	0.00141274	2.33511e-05	1.16756e-05	0	0	0.00762414	0.00197317	0.00412147	0	0	0	0	0	0.000513725	0	0.00155285	0.000793938	0.00595454	0	0.00288386	0.000875667	1.16756e-05	0.0113837	0.00576773	0.0291772	0.00499714	0	0
OTU_43	0	0	0	0	0	0.00276711	0	0	0	0.00772922	1.16756e-05	1.16756e-05	0.0189378	0.00937547	0.000712209	0	0	0	0	0	0	8.17289e-05	0	0.00120258	0.000233511	0	0.0764983	2.33511e-05	0	0.000747236	0.00646826	2.33511e-05	1.16756e-05	8.17289e-05	0	0.0186575	2.33511e-05	0
OTU_51	0	0.00729722	0.00366613	0.000280213	0	0	0.00194982	0.000490374	0.00482201	0	0	0	0	0	0.00173966	0	0	0.00141274	0	0	0	0.000175133	0	0	0	0	0.00149447	0.00751906	1.16756e-05	0.00123761	0.000863991	1.16756e-05	0.00365445	0.00554589	0.00398137	0.00294224	0.00131934	0
OTU_53	0	0	0	0.000852316	0	0	0	0	1.16756e-05	0	0	0	0	0	0	0	0	0	0	0	0	0	0	0	0	0	0.000326916	0.00145944	0.00021016	0.00220668	0	0.0061647	0.00339759	0.0404908	0	0.0110568	0.00161123	0.000980747
OTU_58	0	0	0	0	0	0.0177702	0.0172448	0.003059	0.00144777	0	0	0	0	0	0	0	0	0	0	1.16756e-05	0	0	0	0	0	0	0	0	0	0	0	0	0	0	0	0	0	2.33511e-05
OTU_62	0	0.000723885	0.00227673	0.00130766	0.00554589	0	0.00232344	0.0104496	0	0.00124928	0	1.16756e-05	0.00120258	0.00545249	0.0005254	0.000221836	0.000922369	0.00700534	1.16756e-05	0	0	0	0	0.000899018	1.16756e-05	0.000175133	0.0121309	0.00224171	0	0.00010508	0.00483368	0.000455347	0	0.0037245	0	0.0165559	1.16756e-05	0.000116756
OTU_66	0	0	0	0	0	0	0	0	0	0.00128431	0.00228841	0.00802111	0.00986585	0.00335089	0.00375953	0.0113136	0.00574438	0.00189144	0.0020082	0.0041565	0.00337424	0	0	0	0	0	0	0	0	0	0	0	0	0	0	0	0	1.16756e-05
OTU_72	0.00702869	0.00426158	0.0031991	0	0.0005254	0.00166961	0.00597789	0	0.00314073	0	0.0005254	0	0	0.000537076	0	0	0	0.00119091	0.000198485	0	1.16756e-05	0.000373618	0	0.000350267	4.67022e-05	0.000793938	0	0.00476363	0	0.00133101	0.000665507	0	0.00479865	0.00242852	0.0126563	0.00340926	0.000280213	0
OTU_75	0.012668	0.000618805	0.0110217	0.00370115	0.00211328	0	0	0	0	0	0	0	0	0	0	0	0	0	0	0	0	0	0	0	0	0	0	0	0	0	0	0	0	0	0	0	0	0
OTU_80	0	0	0.00226506	0	0	0.000548751	0	0	0	0	0	0	0	0	0	0	0.000653831	0	0	0	0	0.00010508	0	0	0	0	0	0	0	0.0031991	0	0	0.0207475	0	0	0.0100176	0	0
OTU_92	0	0	0	0	0	0	0	0	0	0	0.000116756	0.00763582	7.00534e-05	0.000233511	0.00240517	0.00474028	0.00781095	0.00197317	0.000116756	0.00107415	4.67022e-05	0	0	0	0	0	0	0	0	0	0	0	0	1.16756e-05	0	0	0	0
OTU_94	0	0	0	0	0	0	0	0	0	0.00010508	0.000350267	0.00748403	0.00123761	0.00127264	0.00252192	0.00558092	0.00595454	0.00268538	0.000863991	0.00122593	0.000338591	0	0	0	0	0	0	0	0	0	0	0	0	0	0	0	0	0
OTU_98	0.0319093	0	0.0307067	0.0133452	0.00841808	0	0	0	0	0	0	3.50267e-05	0	0	0	0	0	2.33511e-05	0	0	0	0	0	0	0	0	0	0	0	0	0	0	0	0	0	0	0	0
OTU_99	0	0	0	0	0	0	0	0	0	0.00021016	0.00108583	0.00559259	0.00166961	0.00150615	0.00251025	0.00647994	0.00748403	0.00395801	0.00135436	0.00103912	0.000875667	0	0	0	0	0	0	0	0	0	0	0	0	1.16756e-05	0	0	0	0
OTU_105	0	0	0	0	0	0	0	0	0	0	0	0	0	0	0	0	0	0	0	0	0	0	0	0	0	0	0	0	0	0	0	0	0	1.16756e-05	0	0.0164158	0	0
OTU_107	0	0	0	0	0	0	0	0	0	0	0	0	0	0	0	0	0	0	0	1.16756e-05	0	0	0	0	0	0	0.000361942	5.83778e-05	0.000280213	0.00405142	0.000502049	0.00393466	1.16756e-05	0.00395801	0	0.00268538	0.00303565	2.33511e-05
OTU_112	0	0	0	0	0	0	0	0	0	0	0	0	0	0	0	0	0	0	0	0	0	0	0	0	0	0	0	0.000502049	0.00031524	0.000361942	0.000572102	0.000116756	1.16756e-05	0.0124345	0	0.000723885	0.000665507	0
OTU_116	0	0	0.00150615	0.000268538	0	0.00208993	0.00283716	2.33511e-05	0.00113253	0	0.000291889	0	0	0	0	0	0	0	0	0	0.000513725	2.33511e-05	0	0	0	0	0	0	0	0.00347932	0	0.00145944	0	0.00126096	0.00284884	0	0	3.50267e-05
OTU_123	0	0.0127264	0	0	0.000128431	0	5.83778e-05	0	1.16756e-05	0	0	0	0.00701701	0	0	0	0	0	2.33511e-05	0.000151782	3.50267e-05	0	0	0	0	0	0	0	0	0.000408645	0	0	0	0.000151782	0	0.00073556	0	0.000805614
OTU_132	0.00231176	0.0125396	0.00524233	0.000467022	0	0.00441336	0.00282549	0.00312905	0.00535908	0	0.000268538	0	0	0	0	0	0	0.000665507	0.000583778	0	0	3.50267e-05	0	0	0	1.16756e-05	0	0.00263868	0	0	0.000688858	0	0	0.0015295	0.00595454	0.00119091	0	0.000385293
OTU_140	0	0	0	0	0	0	0	0	0	0	0	0	0	0	0	0	0	0	0	0	0	0	0	0	0	0	0	0	0	0	0	0	0	0	0	0.01526	0	0
OTU_147	5.83778e-05	0	0.00231176	0	0	0.00294224	0	0	0	0	0.000280213	0	0	0	0	0	0	0.000618805	0	0	0	0	0	0	0	1.16756e-05	0	0	0	0.00481033	0	0	0	0	0	0	0	0.00192647
OTU_153	0	0	0	0	0	0	0	0	0	0.000163458	0.000502049	0.00643323	0.00192647	0.00108583	0.0042032	0.0052073	0.00656166	0.00343261	0.000899018	0.00183306	0.000782262	0	0	0	0	0	0	0	0	0	0	0	0	0	0	0	0	0
OTU_164	0	0	0	0	0	0	0	0	0	0	0	0	0.00190312	0	0	0	0.00807949	0.00311737	0	0.00144777	0	0	0	0	0	0	0	0	0	0	0	0	0	0	0	0	0	0
OTU_166	0	0.00611799	0.00421488	0	0.000770587	0.00439001	0.00108583	0.0010975	0.00252192	0	0.000221836	2.33511e-05	0	0	0	0	0.000828965	0.00126096	0	1.16756e-05	0	3.50267e-05	0	0.000186809	0	0	0	0.00409812	0	0	0.000782262	0	0	0.00124928	0.00464687	0.00133101	0.00197317	0.0010041
OTU_171	0.00482201	2.33511e-05	0.00144777	0	0	0.00136604	3.50267e-05	0.00145944	0.00189144	0	0	0	0	0	0	0	0	0	0.000793938	0	0	1.16756e-05	0	0	0	0.000537076	0	0.00142442	0	1.16756e-05	0.000116756	0	0	0.00145944	0.00326916	0	0.00127264	0
OTU_175	0	0.00312905	0	0	0	0	0	0	0	0	0.000618805	0	0	0	0	0.00123761	0.000490374	0	1.16756e-05	0	0	0	0	0	0	0.000513725	4.67022e-05	0	0	0.00375953	0.000805614	0	0	0.000712209	0.00158788	0.00144777	0	0.00031524
OTU_176	0	0	0	0	0	0	0	0	0	0	0	0	0	0	0	0	0	0	0	0	0	0	0	0	0	0	0.000502049	8.17289e-05	0.00120258	0.00353769	0.00126096	0.00481033	0	0.0074023	0	0.00510222	0.00430828	0
OTU_182	0	0	0	0	0	0	0	0	0	0	0	0	0	0	0	0	0	0	0	0	0	0	0	0	0	0	0	0	0	0.00413315	1.16756e-05	0	1.16756e-05	0	0	0	0	0
OTU_183	0	0	0	0	0	0	0	0	0	0	0	0	0	0	0	0	0	0	0	0	0	0	0	0	0	0	0	0.000175133	0	0	0	0.00215998	0	0	0	0.00407477	0	0
OTU_189	0	0	0	0	0	0	0	0	0	0	0	0	0	0	0	0	0.00154117	0.000198485	0	8.17289e-05	0	0	0	0	0	0	0	0	0	0	0	0	0	0	0	0	0	0
OTU_196	0	0.00277878	0.00135436	0	0	0	0	0	0	0	0.000350267	0	0	0	0	0	0.000747236	0	0	0	0	0	0	0	0	0	0	0	0	0	0	0	0	0	0.00490374	0	0	0
OTU_203	0	0	0	0	0	0	0	0	0	0	0	0	0	0	0	0	0.00144777	0	0	0	0	0	0	0	0	0	0	0	0	0	0	0	0	0	0	0	0	0
OTU_205	0.00094572	0	0	0	0.00343261	0.00308235	0	0.00149447	0	0	0	0.000198485	0	1.16756e-05	0	0	0	0.00161123	0	0.000128431	0	0	0	0	0	0	0	0	0.000583778	0	0	0	0	0	0.00021016	0	0	2.33511e-05
OTU_207	0	0	0.00156452	0	0	0	0.00136604	0	0	0	0.00221836	0	0	0	0.000221836	0	0	0	0	0	0	0	0	0	0	0	0	1.16756e-05	0.00198485	0	0	0	0	0	0.00612967	0	0	0
OTU_213	0	0	0	0	0	0	0.00915364	0	0	0	0.00141274	0	0	0	0	0	0	0	0	0	0	0	0	0	0	0	3.50267e-05	0	0	0	0	0	0	0	0.00226506	0	0	0
OTU_215	0	1.16756e-05	0	0	0	0	0.00102745	0	0	0	0.000326916	0	0	0	0	0	0	0	0	0	0	0	0	0	0	0.000723885	0	0	0.000583778	0	0	0	0	0	0.00428493	0	0	0
OTU_217	0	0.00255695	0	0	0.000245187	0	0	0	1.16756e-05	0	0	1.16756e-05	0	0	0	0	0	0	0	0	3.50267e-05	0	0	0	0	0	0	0	0	0	1.16756e-05	0.00117923	0	0.000758911	0.00213663	0	0.00443671	0
OTU_219	0	0	0	0	0	0	0	0	0	1.16756e-05	3.50267e-05	0.00206657	7.00534e-05	0.000221836	0.0005254	0.00138939	0.00261533	0.000478698	0.000175133	0.000221836	8.17289e-05	0	0	0	0	0	0	0	0	0	0	0	0	0	0	0	0	0
OTU_220	0	0	0	0	0	0	0	0	0	0	0	0	0	0	0	0	0	0	0	0	0	0	0	1.16756e-05	0	0	0	0	0	0	0	0	0.002627	0	0	0	0	0
OTU_221	0	0	0	0	0	0	0	0	0	0	0	0.000770587	0	0	0.000221836	0.000350267	0.00170463	7.00534e-05	0	1.16756e-05	0	0	0	0	0	0	0	0	0	0	0	0	0	0	0	0	0	0
OTU_226	0	0	0	0	0	0	0	0	0	0	0	0	0	0	0	0	0	0	0	0	0	0	0	0	0	0	0	0.000899018	0.000875667	0	0	0.000128431	0.00231176	0	0	0.0031524	0	0
OTU_227	0	0	0	0	0	0	0	0	0	0	0.00189144	0	0	0	0	0	0	0.00042032	0	0	0.000338591	0	0	0	0	0	0	0	0	0	0	0.00113253	0.00393466	0	0	0	0	0
OTU_230	0	0	0.000478698	0	0.000712209	0	0	0	0	0	0	0	0	0	0	0	0	0	0	0	0	0	0	0	0	0	0	0.00106248	0	0	0	1.16756e-05	0	0.00094572	0.00654999	0	0	0
OTU_231	0	0	0.00094572	0	0	0	0	0	0	0	0	0	0	0	0	0	0	0	0	0	0	0	0	0	0	0	0	0	0	0	0	0	0.00408645	0	0	0	0	0
OTU_233	0	0	0	0	0	0	0	0	0	0	0	0	0	0	0	0	0.00674847	0	0	0	0	0	0	0	0	0	0	0	0	0	0	0	0	0	0	0	0	0
OTU_234	0	1.16756e-05	0	0	0	0	0	0	0	0	0.000128431	0.00537076	0.000455347	0.000373618	0.002627	0.00499714	0.0073556	0.00184474	0.000245187	0.000817289	0.000128431	0	1.16756e-05	0	0	0	0	0	0	0	0	0	0	0	0	0	0	0
OTU_236	0	0	0	0	0	0	0	0	0	0	0	0	0	0	0	0	0	0	0	0	0	0	0	0	0	0	8.17289e-05	5.83778e-05	9.34045e-05	0.00134269	0.000268538	0.00248689	0	0.000910694	0	0.00269705	0.000688858	0
OTU_238	0.000980747	0	0.000723885	0.000548751	0	0.00298894	0.00249857	9.34045e-05	0	0	0.00245187	0	0	0	0	0.0005254	0	0	0	0	0	0	0	0	0	0.000186809	0.00010508	0.000922369	0	0.000747236	0.000385293	0.000233511	0.00123761	0	0.00561594	1.16756e-05	1.16756e-05	8.17289e-05
OTU_242	0	0	0	0	0	0	0	0	0	2.33511e-05	2.33511e-05	0.00275543	7.00534e-05	0.000245187	0.000467022	0.0014828	0.00201987	0.000653831	0.000163458	7.00534e-05	0.000186809	0	0	0	0	0	0	0	0	0	0	0	0	0	0	0	0	0
OTU_244	0	0	7.00534e-05	0	0	0	1.16756e-05	0	0	0	0.0031524	0	0	0	1.16756e-05	0	0.00220668	0	0	0	0	0	0	0	2.33511e-05	0	0	0	0.0031991	1.16756e-05	0.00141274	1.16756e-05	0	0.00161123	0.0041098	0	0.00194982	0.00147112
OTU_246	0	0	0	0	0	0	0	0	0	0	0.000396969	0	0.000665507	0	0	0	0.00368948	0.00154117	0	0.00126096	0	0	0	0	0	0	0	0	0	0	0	0	0	0	0	0	0	0
OTU_251	0	0	0	0	0	0	0	0	0	0	0	0	0	0	0	0	0	0	0	0	0	0	0	0	0	0	0	0	0	0	0	0	0	0	0	0.00336256	0	0
OTU_254	0	0	0	0	0	0.00406309	0.00777592	0.00116756	0.000361942	0	0	0	0	0	0	0	0	0	0	0	0	0	0	0	0	0	0	0	0	0	0	0	0	0	0	0	0	0
OTU_256	0	0	0.000817289	0.000303565	0	0	0	0.000116756	0	0	0	0	0	0	0	0	0	0	0.000373618	0	0	0	0	0	0	0	0	0	0	0.00400472	0	0.000560427	0	0.000887343	0	0	0	0.00031524
OTU_257	0	0	0	0	0	0	0	0	0	0	0	0	0	0	0	0	0	0	0	0	0	0	0	0	0	0	0	0.00273208	0	0	0	0	0	0	0	0	0	0
OTU_260	0	0	0	0	0	0	0	0	0	0	0	0.00241684	0	0	0.000583778	0.00165793	0.00456514	0.000618805	2.33511e-05	9.34045e-05	0	0	0	0	0	0	0	0	0	0	0	0	0	0	0	0	0	0
OTU_262	0	0	0.00232344	0	0	0	0.00203155	0	0	0	0.00276711	0	0	0	0	0	0	0	0	0	0	0.000128431	0	0	0	0	0	0	0	0	0	0	1.16756e-05	0	0.00761246	0	0	0
OTU_266	0	0	0.00140107	0	0	0	0	0	0	0	0	0	0	0	0	0	0	0	0	0	0	0	0	0	0	0	0.000221836	0.00359607	0	0	0.000887343	0	0	0	0	0	0	0.000128431
OTU_273	0	0	0	0	0	0	0	0	0	0	0	0	0	0	0	0	0	0	0	0	0	0	0	0	0	0	0	0	0	0	0	0	0	0	0	1.16756e-05	0.00946888	0
OTU_276	0	0	0	0	0	0	0	0	0	0	0	0	0	0	0	0	0	0	0	0	0	0	0	0	0	0	0.000128431	0	0	0.00219501	0.00010508	0.000770587	0	0.00143609	0	0.0015295	0	0
OTU_281	0	0.00161123	0	0	0	0	0.00094572	0.000723885	0	0	0	0	0	0	0	0	0	0.000828965	0	0	0	0	0	0	1.16756e-05	0	0.000408645	0	0	0	0	0	0	0.00116756	0.00178636	0.00199652	0	0
OTU_285	0	0	0	0	0	0	0	0	0	5.83778e-05	0.000233511	0.000350267	0.000618805	0.00063048	0	0.00294224	0.00302397	0.00063048	1.16756e-05	0.000502049	0.000186809	0	0	0	0	0	0	0	0	0	0	0	0	0	0	0	0	0
OTU_286	0	0	0	0	0	0	0	0	0	0	0	0	0	0	0	0	0	0	0	0	0	0	0	0	0	0	0	0	0	0	0	0	0.00282549	0	0	0	0	0
OTU_289	0	0	0	0	0	0	0	0	0	1.16756e-05	1.16756e-05	0.00107415	0	1.16756e-05	0.000653831	0.00073556	0.00136604	0.000455347	3.50267e-05	0.000350267	0	0	1.16756e-05	0	0	0	0	0	0	0	0	0	0	0	0	0	0	0
OTU_292	0	0	0.00159955	0.000408645	0	0.00173966	0	0	0	0	0.000502049	0	0	0	0	0.000980747	0.000490374	0.00115588	0	0	0	0	0	0	0.00010508	0	0	0	0	0	0	0	0	0.000408645	0	0	0	0
OTU_294	0	0	0.00268538	0	0	0	0.0011442	0	0	0	0	0	0	0	0	0	0	0	0	0	0	0	0	0	0	0	0	0	0	0	0	0	0	0.00182139	0	0	0	0
OTU_295	1.16756e-05	0.000513725	0	1.16756e-05	0.00163458	0	0	4.67022e-05	0	0	0	0	0	5.83778e-05	0	0	0	7.00534e-05	0	0	0	1.16756e-05	0	0	0	4.67022e-05	0	0	0	0	0.000863991	0.000128431	0.00254527	0	0	0	0	0
OTU_296	0	0	0.000712209	0	0	0	0	0	0	0	0	0	0	0	0	0	0	0	0	0	0	0	0	0	0	0	0	0	0	0.00311737	0	0	0	0	0	0	0	0
OTU_299	0	0	0	0	0	0	0	0	0	0	0	0	0	0	0	0	0	0	0	0	0	0	0	0	0	0	0	0	0	0	0	0	0.00254527	0	0	0	0	0
OTU_300	0	0	0	0	0	0.0015762	0.00255695	2.33511e-05	7.00534e-05	0	0	0	0	0	0	0	0	0	0	0	0	0	0	0	0	0	0	0	0	0	0	0	0	0	0	0	0	0
OTU_301	0	0	0	0	0	0	0	0	0	0	0	1.16756e-05	0.000198485	0	3.50267e-05	0	0.00225338	0.000396969	2.33511e-05	0.000233511	0	0	0	0	0	0	0	0	0	0	0	0	0	0	0	0	0	0
OTU_303	0	0.00203155	0	0	0	0	0	0	0	0	0.000163458	0	0	0	0	0	0	0	0	0	0	0	0	0	0	0	0	0	0	0.00190312	0	0	0.00199652	0	0	0	0	0
OTU_304	0	0	0	0	0	0	0	0	0	0	0	0.000758911	1.16756e-05	0	8.17289e-05	0.000303565	0.00113253	4.67022e-05	1.16756e-05	1.16756e-05	1.16756e-05	0	0	0	0	0	0	0	0	0	0	0	0	0	0	0	0	0
OTU_307	0	0	0	0	0	0	0	0	0	2.33511e-05	3.50267e-05	0.000875667	0.00031524	0.000186809	0.000910694	0.00235846	0.00106248	0.000396969	1.16756e-05	0.000595454	1.16756e-05	0	0	0	0	0	0	0	0	0	0	0	0	0	0	0	0	0
OTU_310	0	0.000140107	7.00534e-05	0	0	0	0	0	0	0	1.16756e-05	0	0	0	0	0	0	0.000303565	0	0	0	5.83778e-05	0	0	0	0	0	0	0	0.00476363	0	1.16756e-05	0	0.000688858	0.00170463	0	0	0
OTU_315	0	0	0	0	0	0	0	0	0	0	4.67022e-05	0.00309402	3.50267e-05	9.34045e-05	0.0010041	0.00394634	0.00461185	0.000805614	0	0.000233511	3.50267e-05	0	0	0	0	0	0	0	0	0	0	0	0	0	0	0	0	0
OTU_316	0	0	0.00166961	0	0	0	0	0.000747236	0	0	0	0	0	0	0	0	0	0	0	0	0	9.34045e-05	0	0	0	0	0	0	0	0.0052073	0	0	0	0	0	0	0	0
OTU_318	0	0	0	0	0	0	0	0	0	0	0	0	0	0	0	0	0	0	0	0	0	0	0	0	0	0	0	0.000350267	0	0	0	0	0	0	0.000758911	0.00395801	0	0
OTU_319	0	0	0	0	0	0	0	0	0	0	0	0	0	0	0	0	0.00416817	0.000828965	0	9.34045e-05	0	0	0	0	0	0	0	0	0	0	0	0	0	0	0	0	0	0
OTU_320	0	0.00365445	0.00183306	0	0	0	0.00112085	0	0	0	0	0	0	0	0	0	0	0	0	0	0	0	0	0	0	0	0.00173966	1.16756e-05	0	0	0	0	0	0	0	0	1.16756e-05	0
OTU_321	3.50267e-05	0.00117923	0.000793938	0.000478698	0.000163458	0	1.16756e-05	0	0	0	0.000163458	0	0.0037245	0.000175133	0.000700534	0	0	0.000151782	0	1.16756e-05	1.16756e-05	0	0	0	0	0.000828965	0	0.000280213	0.000992423	0.000198485	0	3.50267e-05	0.00010508	0.000128431	1.16756e-05	0.00131934	0.00344429	0.00010508
OTU_323	0	0	0	0	0	0	0	0	0	0	0	0	0	0	0	0	0	0	0	0	0	0	0	0	0	0	0.000128431	3.50267e-05	0	0.00143609	9.34045e-05	0.000116756	0	0.000665507	0	0.00238181	0.000502049	0
OTU_324	0	0	0	0	0	0	0	0	0	1.16756e-05	3.50267e-05	0.00426158	0	1.16756e-05	0.00110918	0.00136604	0.00591951	0.000677182	3.50267e-05	0.000128431	0	0	0	0	0	0	0	0	0	0	0	0	0	0	0	0	0	0
OTU_333	0	0	0	0	0	0	0	0	0	0	0	0	0	0	0	0	0	0	0	0	0	0	0	0	0	0	0	0	0.00542914	0	0	0	0	0	0	0	0	0
OTU_335	0	0	0	0	0	0	0	0	0	0	0	0	0	0	0	0	0	0	0	0	0	0	0	0	0	0	0.00010508	0.000116756	1.16756e-05	0.00171631	0.00021016	0.000805614	0	0.00117923	0	0.00145944	0.00182139	0
OTU_341	0	0	0.00184474	0	0	0	0.00265035	0	0.00131934	0	0.00190312	0	0	0	0	0	0	0	0	0	0	7.00534e-05	0	0	0	0	0	0	0	0	0	0	0	0	0.000887343	0	0	0
OTU_342	0	0	0	0	0	0	0	0	0	0	0	0	0	0	0	0	0	0	0	0	0	0	0	0	0	0	0	0	1.16756e-05	0.000175133	0	0.000116756	0	1.16756e-05	0	0.000163458	1.16756e-05	0
OTU_344	0	0	0	0	0	0	0	0	0	0	0	0	0	0	0	0	0	0	0	0	0	0	0	0	0	0	0.000198485	0.000805614	0.000151782	0.00460017	0.000712209	0.0005254	0	0.00460017	0	0.00122593	0.00361942	1.16756e-05
OTU_346	0	0	0	0	0	0	0	0	0	0	0	0	0	0	0	0	0	0	0	0	0	0	0	0	0	0	0	0	0	0	0	0	0	0	0	0.00629313	0	0
OTU_350	2.33511e-05	0.0103912	0.000467022	0.000957396	9.34045e-05	0	0	0	0	0	0	0	0	0	0	0	0	0	0	0	0	0	0	0	0	0	0	0	0	0	0	0	0	0	0	0	0	0
OTU_352	0	0	0	0	0	0	0	0	0	5.83778e-05	0.000268538	0.000548751	0.000992423	0.000361942	0.000396969	0.00180971	0.000957396	0.000618805	0.000175133	0.000268538	0.00063048	0	0	0	0	0	0	0	0	0	0	0	0	0	0	0	0	0
OTU_354	0	0	0	0	0	0	0	0	0	5.83778e-05	0.000151782	0.00681853	0.00042032	0.000607129	0.00172798	0.00252192	0.00259197	0.000828965	0.000431996	0.00134269	0.000338591	0	0	0	0	0	0	0	0	0	0	0	0	0	0	0	0	0
OTU_358	0	0	0	0	0	0	0	0	0	4.67022e-05	0.00031524	0.00244019	0.000350267	0.000642156	0.00115588	0.00303565	0.00163458	0.0011442	0.000747236	0.000361942	0.000361942	0	0	0	0	0	0	0	0	0	0	0	0	0	0	0	0	0
OTU_361	0	0	0	0	0	0	0	0	0	0	0	0	0	0	0	0	0	0	0	0	0	0	0	0	0	0	0	0.000116756	4.67022e-05	0	0	0.000980747	0	0	0	0.00121426	0	0
OTU_362	0	0	0	0	0	0	0	0	0.0011442	0	0	0	0	0	0	0	0	0	0	0	0	0	0	0	0	0	0	0.00164625	0	0	0.000548751	0	0	0.000373618	0	0	0	0
OTU_363	0	0	0	0	0.000560427	0	0	0.00540578	0	0	0	0	0	0	0	0	0	0.000256862	0	0	0	0	0	0	0	0	0	0	0	0	0	0	0	0	0	0	0	0
OTU_364	0.00108583	0	0	0	0	0	0.00073556	0	0.00206657	0	0	0	0	0	0	0	0	0	0.000431996	0	0	0	0	0.00031524	0	0	0	0.00201987	0	0	0	0	0	0	0.00293057	0	0	0
OTU_365	0	0	0	0	0	0	0	0	0	0	0	0	0	0	0	0	0.00173966	0.00021016	0	0	0	0	0	0	0	0	0	0	0	0	0	0	0	0	0	0	0	0
OTU_369	0	0	0	0	0	0	0	0	0	0	0	0.00521898	0	0	0	0	0	0	0	0	0	0	0	0	0	0	0	0	0	0	0	0	0	0	0	0	0	0
OTU_371	0	0	0	0	0	0	0	0	0	0	0	0	0	0	0	0	0	0	0	0	0	0	0	0	0	0	0	0	0.00371283	0	0	0	0	0	0	0	0	0
OTU_372	0	0	0	0	0	0	0	0	0	0	0	0	0	0	0	0	0	0	0	0	0	0	0	0	0	0	0	0	0.00255695	0	0	0	0	0	0.000326916	0	0	0
OTU_374	0.000443671	0	0	7.00534e-05	3.50267e-05	0	0.000431996	0.00010508	7.00534e-05	0	0	0	0	0	0.000198485	0	0	0.000163458	0	0	1.16756e-05	0	0	0	0	0	0	1.16756e-05	0	0.00304732	0	0	0	3.50267e-05	0	0	0	0
OTU_381	0	0	0	0	0	0	0	0	0	1.16756e-05	2.33511e-05	0.000887343	1.16756e-05	0.00010508	0.000233511	0.000642156	0.00120258	0.000490374	0.000128431	0.000537076	4.67022e-05	0	0	0	0	0	0	0	0	0	0	0	0	0	0	0	0	0
OTU_386	0	0	0	0	0	0	0	0	0	0	0	0	0	0	0	0	0	0	0	0	0	0	0	0	0	0	0	0	0	0	0.00437833	0	0	0	0	0	0	0
OTU_391	0.00010508	0	0	0	0.00021016	0	0	0.00116756	0.00010508	0	0	0	0	0	0	0	0	1.16756e-05	0	0	0	0	0	0	0	0	0	0	0	0	0.00272041	0	0	0	0	0	0	0
OTU_392	0	3.50267e-05	0.000700534	0.000396969	0.000747236	0	0	0.000280213	1.16756e-05	0.000116756	0	0	0	0	4.67022e-05	0.00108583	0.000863991	2.33511e-05	0	0.000607129	0	7.00534e-05	0	0.000268538	2.33511e-05	0.000560427	0	0.000431996	0	0.000770587	0.000116756	0.00185641	5.83778e-05	0.00172798	0.000326916	0	0	0.000992423
OTU_394	0	0	0	0	0	0	0	0	0	0	1.16756e-05	0.00159955	0	1.16756e-05	0.000396969	0.000490374	0.00247522	0.000186809	0	4.67022e-05	2.33511e-05	0	0	0	0	0	0	0	0	0	0	0	0	0	0	0	0	0
OTU_395	0	0	0	0	0	0	0	0	0	7.00534e-05	0.00010508	0.000712209	0.000140107	0.00031524	0.00084064	0.00138939	0.00156452	0.00119091	0.000233511	0.000186809	0.000140107	0	0	0	0	0	0	0	0	0	0	0	0	0	0	0	0	0
OTU_397	0	0	0	0	0	0	0	0	0	0	0	0	0	0	0	0	0.00499714	0	0	0	0	0	0	0	0	0	0	0	0	0	0	0	0	0	0	0	0	0
OTU_398	0	0	0	0	0	0	0	0	0	0	0	0	0.00120258	0	1.16756e-05	0	0.00213663	0.00272041	0	0	0	0	0	0	0	0	0	0	0	0	0	0	0	0	0	0	0	0
OTU_401	0	0	0	0	0	0	0	0	0	0	0	0	0	0	0	0	0.00339759	0	0	0	0	0	0	0	0	0	0	0	0	0	0	0	0	0	0	0	0	0
OTU_402	0	0	0.0010975	0	0	0	0	0	0	0	0	0	0.00113253	0.000396969	0	0.00227673	0	0	0.000245187	0	0	0	0	0	0	0	0	0	0	0	0	0	0	0	0	0	0	0.000221836
OTU_404	0	0	0	0	0	0	0	0	0	0.000221836	0.00191479	0	0	0	0	0	0	0	0	0	0.000163458	0	0	0	0	0	0	0	0.00256862	0.00187977	0	0	0	0	0	0	0	0
OTU_407	0	0	0	0	0	0	0	0	0	0	0	0.000116756	2.33511e-05	0	1.16756e-05	2.33511e-05	0.00339759	3.50267e-05	1.16756e-05	3.50267e-05	0	0	0	0	0	0	0	0	0	0	0	0	0	0	0	0	0	0
OTU_409	0	0	0	0	0	0	0	0	0	0.000361942	0	0	0	0.000560427	0	0	0.00010508	0	1.16756e-05	0	0	0	0	0.0063515	0	0	0	0	0	0	0.000291889	0	0	1.16756e-05	0	0	0	0
OTU_411	0	0	0	0	0	0	0	0	0	0	0	0	0	0	0	0	0	0	0	0	0	0	0	0	0	0	5.83778e-05	0.000385293	5.83778e-05	0.000163458	0	0.00142442	0	0.000910694	0	0.000747236	0.000688858	0
OTU_412	0	0	0	0	0	0	0	0	0	0	2.33511e-05	0	0	0	0	0	0	0	0	0	0	0	0	0	0	0	0	0	0	0.00159955	0	0	0.00204322	0.0005254	0.00147112	0	0	0
OTU_414	4.67022e-05	0.000560427	0	0.00124928	0.000303565	0	0.000758911	0.000245187	0.000350267	0	0.000151782	0	0.000350267	4.67022e-05	2.33511e-05	0	0.000782262	0.000163458	0	8.17289e-05	0.000128431	0	0	0.000373618	0	0.000560427	0.00042032	0.000980747	0.00063048	0.000245187	7.00534e-05	2.33511e-05	0	0.000653831	0.000350267	0	0	0.00215998
OTU_421	0	0	0	0	0	0	0	0	0	1.16756e-05	0.000198485	0.00165793	0.000198485	0.000326916	0.000642156	0.000980747	0.00192647	0.000642156	0.000175133	0.000431996	0.000233511	0	0	0	0	0	0	0	0	0	0	0	0	1.16756e-05	0	0	0	0
OTU_426	0	0	0	0	0	0	0.00302397	0	0	0	0	0	0	0	0	0	0	0	0	0	0	0	0	0	0	0	0	0	0	0	0	0	0	0	0	0	0	0
OTU_429	0	0	0	0	0	0	0	0	0	0	0.000186809	0.00103912	0.000268538	0.000268538	0.00073556	0.00135436	0.00169296	0.00131934	0.000116756	0.000922369	0.000128431	0	0	0	0	0	0	0	0	0	0	0	0	0	0	0	0	0
OTU_431	0	0	0	0	0	0	0	0	0	0	0	0.000350267	0	0	5.83778e-05	5.83778e-05	0.000385293	3.50267e-05	0	0	0	0	0	0	0	0	0	0	0	0	0	0	0	0	0	0	0	0
OTU_437	0	0	0	0	0	0	0	0	0	0	0	0	0	0	0	0	0.0037245	0	0	0	0	0	0	0	0	0	0	0	0	0	0	0	0	0	0	0	0	0
OTU_439	0	0	0	0	0	0	0	0	0	5.83778e-05	0.000186809	0.000116756	0.000817289	0.000256862	0.000268538	7.00534e-05	0.000712209	0.000537076	3.50267e-05	0.000198485	9.34045e-05	0	0	0	0	0	0	0	0	0	0	0	0	0	0	0	0	0
OTU_442	0	0	0	0	0	0	0	0	0	0	0	0	0	0	0	0	0	0	0	0	0	0	0	0	0	0	0	0	0	0	0	0	0	0	0.00180971	0	0	0
OTU_445	0	0	0	0	0	0	0	0	0	0	0	0	0	0	0	0	0	0	0	0	0	0	0	0	0	0	0	0	0	0	0	0	0	0	0	0.0021483	0	0
OTU_447	0	0	0	0	0	0	0	0	0.000502049	0	0.000256862	0	0	0	0	0	0	0	0	0	0.000186809	1.16756e-05	0	0	0	0	0	0.00225338	0	0	0	0	0	0	0	0	0	0
OTU_449	0	0	0	0	0	0	0	0	0	0	0.000128431	0.00198485	0.000291889	0.000163458	0.00101577	0.00124928	0.00378288	0.000700534	0.000140107	0.000583778	0.000198485	0	0	0	0	0	0	0	0	0	0	0	0	0	0	0	0	0
OTU_450	0	0.111572	0	0	0	0	4.67022e-05	0	0	0	0	0	0	0	0	0	0	0	0	1.16756e-05	0	0	0	0	0	0	0	0	0	0	0	0	0	0	0	0	0	0
OTU_451	0	0.000116756	0.000490374	9.34045e-05	0.00234679	0	0.00021016	0.00873332	0	0.00123761	0	0	0.000513725	0.000256862	9.34045e-05	2.33511e-05	0.00199652	0.00185641	0	0	0	1.16756e-05	9.34045e-05	1.16756e-05	3.50267e-05	0	0.00252192	5.83778e-05	0	0.0011442	0.000245187	0.000198485	0	0.00248689	1.16756e-05	0.000303565	0	3.50267e-05
OTU_452	0	0	0	0	0	0	0	0	0	0	0	0	0	0	0	0	0.00164625	0	0	0	0	0	0	0	0	0	0	0	0	0	0	0	0	0	0	0	0	0
OTU_455	0	0	0	0	0	0	0	0	0	0	0	0	0	0	0	0	0	0	0	0	0	0	0	0	0	0	0	0	0	0	0	0	0	0	0	0.00112085	0	0
OTU_460	2.33511e-05	0	0	1.16756e-05	0.000233511	0.00359607	0	9.34045e-05	1.16756e-05	0	0	0	0	0	0	0	0	1.16756e-05	0	0.000455347	0	0	0	1.16756e-05	0	8.17289e-05	4.67022e-05	0	0.000151782	0	0.00137772	0	0	4.67022e-05	5.83778e-05	5.83778e-05	0.0010041	0
OTU_461	0	0	0	0	0	0	0	0	0	0	0	0	0	0	0	0	0	0	0	0	0	0	0	0	0	0	0	0	0	0	0	0	0	0	0.00204322	0	0	0
OTU_463	0	0	0	0	0	0	0	0	0	0	0	0	0.000233511	1.16756e-05	0	0	0.00120258	0.000280213	0	8.17289e-05	0	0	0	0	0	0	0	0	0	0	0	0	0	0	0	0	0	0
OTU_466	0	0	0	0	0	0	0	0	0	0	0	0	0	0	0	0	0	0	0	0	0	0	0	0	0	0	0	0	0	0	0	0	0	0	0	0.000385293	0	0
OTU_467	0	0	0	0	0	0	0	0	0	0	2.33511e-05	0.000700534	1.16756e-05	0.000116756	0.000338591	0.000852316	0.00131934	0.000350267	7.00534e-05	0.000186809	1.16756e-05	0	0	0	0	0	0	0	0	0	0	0	0	8.17289e-05	0	0	0	0
OTU_473	0	0	0	0	0	0	0	0	0	3.50267e-05	3.50267e-05	0.000910694	0.000326916	2.33511e-05	0.00063048	0.00106248	0.00289554	0.00112085	4.67022e-05	0.000443671	0.000175133	0	0	0	0	0	0	0	0	0	0	0	0	0	0	0	0	0
OTU_474	0	0	0	0	0	0	0	0	0	0	0	0	2.33511e-05	0	0	0	0.00145944	0.000467022	0	0.000280213	0	0	0	0	0	0	0	0	0	0	0	0	0	0	0	0	0	0
OTU_475	0	0	0	0	0	0	0.0042499	0	0	0	0	0	0	0	0	0	0	8.17289e-05	0	1.16756e-05	0	0	0	0	0	0	0	0	0	0	0	0	0	0	0	0	0	0
OTU_480	0	0	0	0	0	0	0	0	0	3.50267e-05	0.000151782	0.000467022	0.00117923	0.000303565	0.000770587	0.00120258	0.00156452	0.000992423	0.000502049	0.000455347	0.000186809	0	0	0	0	0	0	0	0	0	0	0	0	0	0	0	0	0
OTU_481	0.00169296	8.17289e-05	0	1.16756e-05	0.00107415	0.00120258	0	4.67022e-05	0.000805614	2.33511e-05	0	0.000280213	0	0	0	0	0	0	0	0.000385293	0	0	0	0	1.16756e-05	0.00256862	0.000198485	0	0.00505552	1.16756e-05	0	0.000245187	0	0.000361942	0.00010508	1.16756e-05	0	3.50267e-05
OTU_482	0	0	0	0	0	0	0	1.16756e-05	0	0	0.000256862	0	0	0	0	0	0	0.000350267	0	0	0	0	0	0	0	0	0	0	0	0.00300062	0	1.16756e-05	0	0	0	0	0	0
OTU_484	0	0	0	0	0	0	0	0	0	0	1.16756e-05	0	0	0	0	0	0	0	0	0	0	0	0	0	0	0	0.000233511	9.34045e-05	0.000793938	0.0035844	0.000747236	0.0005254	0.00107415	0.00186809	0	0.00220668	0.00138939	0
OTU_485	0	0	0	0	0	0	0	0	0.00177469	0	0	0	0	0	0	0	0	0	0	0	0	8.17289e-05	0	0	0	0	0	1.16756e-05	0	0	0	0	0	0	0	0	0	0
OTU_487	0	0	0	0	0	0	0	0	0	0	0	0.00357272	0	0	0	0	3.50267e-05	0.000431996	0	0	0	0	0	0	0	0	0	0	0	0	0	0.0016229	0	0	0	2.33511e-05	0	0
OTU_488	0.000198485	0	0	0	0	0	0	0	0	0	0	0	0	0	0	0	0	0	0	0	0	0	0	0.000186809	0	0	1.16756e-05	0.00010508	0.00368948	0	0.00094572	0	0	0	0	0	0	0
OTU_491	0	0	0	0	0	0	0	0	0	0	0	0	0.000642156	0	0	0	0.00131934	0.0010041	0	0.000175133	0	0	0	0	0	0	0	0	0	0	0	0	0	0	0	0	0	0
OTU_496	0	0	0	0	0	0	0	0	0	0	0	0.000198485	3.50267e-05	4.67022e-05	4.67022e-05	0.000116756	0.000502049	4.67022e-05	0	3.50267e-05	2.33511e-05	0	0	0	0	0	0	0	0	0	0	0	0	0	0	0	0	0
OTU_500	0	0.00311737	0	0	0	0	0	0	0	0	0	0	0	0	0	0	0	0	0	0	0	0	0	0	0	0	0	0	0	0	0	0	0	0	0	0	0	0
OTU_501	0	0	0	0.000700534	4.67022e-05	0	0.000782262	0.00021016	0	0	0	0	0	0	0	0	0.000502049	0.000396969	0	0	0	0	0	0	0	0	0	0	0	0	0	0	0	0.00308235	0	0	0	0
OTU_504	0.00212495	0.00688858	0.000980747	0.00144777	0.0164742	0.000116756	0.00527735	0.01972	0.00031524	0	0.00535908	0.00094572	5.83778e-05	0.000303565	0.000245187	0.000443671	0.000910694	0.00722717	1.16756e-05	0.000186809	0.00031524	0.000326916	0.000140107	0.0140807	2.33511e-05	0.00240517	0.000747236	4.67022e-05	0.000326916	0.00259197	0.000350267	0.0015762	0.000863991	0.00434331	0.00443671	0.000712209	0.000256862	0.000817289
OTU_505	0	0.00215998	0	0	0	0	0	0	0	0	0	0	0	0	0	0	0	0	0	0	0	0	0	0	0	0	0	0	0	0	0	0	0	0	0	0	0	0
OTU_510	0	0	0.00172798	0	0	0	0	0	0	0	0	0	0	0	0	0	0	0.000163458	0	0	0	0	0	0	0	0	0	0	0	0	0	0	0	0.00168128	0	0	0	0
OTU_511	0	0	0	0.00031524	0	0	0.00108583	0	0	0	0	0	0	0	0	0	0	0	0	0	0	0	0	0	0	0	0	0	0	0	0	0	0	0	0.00323413	0	0	0
OTU_517	0	0	0	0	0	0	0	0	0	0	8.17289e-05	0.00133101	4.67022e-05	0.000116756	0.000245187	0.00021016	0.00282549	0.000443671	1.16756e-05	9.34045e-05	0.000116756	0	0	0	0	0	0	0	0	0	0	0	0	0	0	0	0	0
OTU_522	0.0010508	0	0	0	0	0	0	0	0	0	0	0	0	0	0	0	0	0	0	0	0	0	0	0	0	0	0	0	0	0	0.00247522	0	0	0	0	0	0	0
OTU_524	0	0	0	0	0	0	0	0	0	0	0	0	3.50267e-05	0	0	0	0.00176301	0.000560427	0	0.000303565	0	0	0	0	0	0	0	0	0	0	0	0	0	0	0	0	0	0
OTU_525	0	0	0	0	0	0	0	0	0	0	0	0	0	0	0	0	0	0	0	0	0	0	0	0	0	0	0	0	0	0	0	0	0	0	0.00221836	0	0	0
OTU_527	0	0	0	0	0	0	0	0	0	1.16756e-05	0.000116756	0.00084064	0.000326916	0.000373618	0.00031524	0.00172798	0.000758911	0.000245187	0.000326916	0.000875667	4.67022e-05	0	0	0	0	0	0	0	0	0	0	0	0	0	0	0	0	0
OTU_528	0	0	0	0	0	0	0	0	0	0	0	0	0	0	0	0	0	0	0	0	0	0	0	0	0	0	0.000653831	0	0	0.00439001	0.00110918	0.000618805	0	0	0	0.00482201	0	0
OTU_530	0	0	2.33511e-05	9.34045e-05	0.00130766	0	0	0.00094572	0.00021016	1.16756e-05	0	0	0	1.16756e-05	0	1.16756e-05	1.16756e-05	0.000373618	0	8.17289e-05	0	2.33511e-05	0	3.50267e-05	0	3.50267e-05	3.50267e-05	0.000128431	0.000303565	0.000128431	1.16756e-05	0.000758911	0	4.67022e-05	0.000350267	0	0	0
OTU_531	2.33511e-05	5.83778e-05	0	0	0.00244019	0	0	0.000163458	7.00534e-05	0	0	0	4.67022e-05	0	4.67022e-05	2.33511e-05	0	0.000338591	0	0	0	0	0	3.50267e-05	0	0	0	1.16756e-05	4.67022e-05	0	2.33511e-05	0	0	0.000245187	0	0	0	1.16756e-05
OTU_532	0	0	0	0	0	0	0	0	0	0	0	0	0	0	0	0	0	0	0	0.00336256	0	0	0	0	0	0	0	0	0	0	0	0	0	0	0	0	0.000221836	0
OTU_533	0	0.00821959	0	0	0	0	0	0	0	0	0	0	0	0	0	0	0	0	0	0	0	0	0	0	0	0	0	0	0	0	0	0	0	0	0	0	0	0
OTU_534	0	0	0	5.83778e-05	0	0	0	0.000256862	0	0	0	0	0	0	0	0	0	0.00021016	0	0.000116756	0	0.000303565	0	0	0.000233511	0.00279046	0.000221836	0.00133101	0	0	1.16756e-05	0	0	0	0	0	0	0
OTU_535	0	0	0	0	0	0	0	0	0	0	0	0	0	0	0	0	0	0	0	0	0	0	0	0	0	0	0	0	0	0.00235846	0	0	0	0	0	1.16756e-05	0	0
OTU_537	0	0	0	0	0	0	0	0	0	0	0	0.00266203	0	0	0	0	0	0	0	0	0	0	0	0	0	0	0	0	0	0	0	0	0	0	0	0	0	0
OTU_541	0	0	0	0	0	0	0	0	0	0	9.34045e-05	0.000910694	0.000116756	7.00534e-05	0.00031524	0.00107415	0.0015295	0.00084064	9.34045e-05	0.000338591	2.33511e-05	0	0	0	0	0	0	0	0	0	0	0	0	1.16756e-05	0	0	0	0
OTU_542	0	0	0	0	0	0	0	0	0	0.000151782	0.000116756	0.000151782	0.000583778	0.000128431	0.000852316	0.000455347	0.000455347	0.000513725	4.67022e-05	0.00010508	0.000338591	0	0	0	0	0	0	0	0	0	0	0	0	0	0	0	0	0
OTU_548	0	0	0	0	0	0	0	0	0	0	0	0	0	0	0	0	0	0	0	0	0	0	0	0	0	0	0	0	0	0	0	0	0	0	0	0.000782262	0	0
OTU_551	0	0	0	0	0	0	0	0	0	0	8.17289e-05	0	0	0	0	0	0	0	0	0	0	8.17289e-05	0	0	0	0	0	0	0	0.00194982	0	0	0	0	0	0	0	0
OTU_553	0	0	0	0	0	0	0	0	0	0	0	0	9.34045e-05	0	0	0	0.000934045	0.000361942	0	0.000163458	0	0	0	0	0	0	0	0	0	0	0	0	0	0	0	0	0	0
OTU_556	0	0	0	0	0	0	0	0	0	0	0	0	0	0	0	0	0	0	0	0	0	0	0	0	0	0	0	0.000350267	0.000805614	0	0	0	0	9.34045e-05	0	5.83778e-05	7.00534e-05	0
OTU_557	0	0	0	0	0	0	0	0	0	0	1.16756e-05	0.000793938	0	1.16756e-05	0.000361942	0.000607129	0.000852316	0.000268538	1.16756e-05	3.50267e-05	0	0	0	0	0	0	0	0	0	0	0	0	0	0	0	0	0	0
OTU_558	0	0	0	0	0	0	0	0	0	0	1.16756e-05	0	0.000221836	0.000128431	0.000653831	0.000128431	0.00103912	1.16756e-05	0.000163458	0.000186809	9.34045e-05	0	0	0	0	0	0	0	0	0	0	0	0	0	0	0	0	0
OTU_561	0	0	0	0	0	0	0	0	0	0	0	0	0	0	0	0	0	0	0	0	0	0	0	0	0	0	0	0	0	0	0	0	0	0	0	0.000863991	0	0
OTU_562	0	0	0.000583778	0	0	0.00163458	0	0.000490374	0	0	0	0	0	0	0	0	0	0	0	0	0	0.00010508	0	0	0	0.000572102	1.16756e-05	0	0	0	0	0	0	0	0.000653831	0.00127264	0	0
OTU_563	0	0	0	0	0	0	0	0	0	0	0.000163458	0.00180971	0.00031524	0.000233511	0.000513725	0.00031524	0.00199652	0.000490374	8.17289e-05	0.000198485	5.83778e-05	0	0	0	0	0	0	0	0	0	0	0	0	0	0	0	0	0
OTU_564	0	0	0	0	0	0	0	0	0	0	0	0	0	0	0	0	0	0	0	0	0	0	0	0	0	0	0	0	0	0	0	0	0	0	0.00175133	0	0	0
OTU_566	0	0	0	0	0	0	0	0	0	1.16756e-05	7.00534e-05	0.000443671	0.000140107	4.67022e-05	0.000163458	0.000268538	0.00101577	0.000128431	0.000256862	0.000385293	0.000163458	0	0	0	0	0	0	0	0	0	0	0	0	0	0	0	0	0
OTU_569	0	0	0	0	0	0	0	0.00021016	0	0	0.000268538	0	0	0	0	0.00252192	0	0	0	0	0	0	0	0	0	0	0	0	0	0	0	0	0	5.83778e-05	0	0	0	0
OTU_570	0	0	0	0	0	0	0	0	0	0	0.00010508	0.00102745	2.33511e-05	0.000140107	0.000338591	0.000396969	0.00128431	0.000677182	8.17289e-05	4.67022e-05	0.00010508	0	0	0	0	0	0	0	0	0	0	0	0	0	0	0	0	0
OTU_571	0	0	0	0	1.16756e-05	0	0	0.00260365	0	0	0	0	0	0	0	0	0	0.000338591	0	0	0	0	0	0	0	0	0	0	0	0	0	0	0	0	0	0	0	0
OTU_572	0	0	0	0	0	0	0.00219501	0	0	0	0	0	0	0	0	0	0	0	0	0	0	0	0	0	0	0	0	0	0	0	0	0	0	0	0	0	0	0
OTU_573	0	0	0	0	0	0	0	0	0	0	0	0	0	0	0	0	0	0	0	0	0	0	4.67022e-05	0.000595454	0	0.000934045	0	0	0	0	0	0	0	0	0	0	0	0
OTU_574	0	0	0	0	0	0	0	0	0	0	3.50267e-05	0.00127264	7.00534e-05	0.000151782	0.000677182	0.000408645	0.000922369	0.000408645	5.83778e-05	0.000560427	0.000151782	0	0	0	0	0	0	0	0	0	0	0	0	0	0	0	0	0
OTU_576	0	0	0	0	0	0	0	0	0	0	0	0	0.000233511	0	0	0	0.00232344	0.000607129	0	0	0	0	0	0	0	0	0	0	0	0	0	0	0	0	0	0	0	0
OTU_578	0	0	0	0.00165793	0.000548751	0	0.00235846	1.16756e-05	3.50267e-05	0	0	0	0	5.83778e-05	0	0	0	5.83778e-05	3.50267e-05	0.00031524	0	0.000256862	0	0	0.000186809	0	5.83778e-05	0.000116756	1.16756e-05	0.00063048	1.16756e-05	0	0	0	0	0	3.50267e-05	0.000256862
OTU_580	0	0	0	0	0	0	0	0	0	0	0	0	0.000245187	0	0	0	0.00189144	0.0010975	0	0	0	0	0	0	0	0	0	0	0	0	0	0	0	0	0	0	0	0
OTU_581	0	0	0	0	0	0	0	0	0	0	0	0	0	0	0	0	0.00227673	0	0	0	0	0	0	0	0	0	0	0	0	0	0	0	0	0	0	0	0	0
OTU_582	0.00322245	0	0	0	4.67022e-05	0	0	0.00129599	0	0	0	0	0	0	0	0	0	0	0	0	0	0	0	0	0	0	0	0	4.67022e-05	0	0	0	0	0	0	0	0	0
OTU_583	0	0	0	0	0	0	0.000992423	0	0	0	0	0	0	0	0	0	0	0	0	0	0	0	0	0	0	0	0	0	0	0	0	0	0	0.000875667	0	0	0	0
OTU_584	0	0	0	0	0	0	0	0	0	0	0	0	0	0	0	0	0	0	0	0	0	0	0	0	0	0	0	0	0	0	0	0	0	0	0.00231176	0	0	0
OTU_586	0	0	0	0	0	0	0	0	0	0	1.16756e-05	0.00122593	0	0	0	0	0	0	0	0	0	0	0	0	0	1.16756e-05	0	0	0.00351434	0	0	0	0	0	0	0	0	0
OTU_587	0	0	0	0	0	0	0	0	0	0	1.16756e-05	0.000502049	2.33511e-05	1.16756e-05	0.000151782	0.000256862	0.00101577	0.000116756	1.16756e-05	5.83778e-05	0	0	0	0	0	0	0	0	0	0	0	0	0	0	0	0	0	0
OTU_588	0	0	0	0	0	0	0	0	0	0	0.000583778	0	0	0	0	0	0	0	0	0	0	0	0	0	0	0	0	0	0	0	0	0	0	0	0.00130766	0	0	0
OTU_591	0	0	0	0	0	0	0	0	0	0	0	0.000186809	0.000431996	2.33511e-05	0.000140107	8.17289e-05	0.00317575	0.00122593	0	0.000373618	1.16756e-05	0	0	0	0	0	0	0	0	0	0	0	0	0	0	0	0	0
OTU_592	0	0	0	0	0	0	0.00296559	0	0	0	0	0	0	0	0	0	0	0	0	0	0	7.00534e-05	0	0	0	0	0	0	0	0	0	0	0	0.000957396	0	0	0	0
OTU_593	0	0	0	0	0	0	0	0	0	0	0.000221836	0	0	0	0	0	0	0	0	0	0	0	0	0	0	0	0	0	0	0	0	0	0	0	0	0.00213663	0	0
OTU_594	0	0	0	0	0	0	0	0	0	0	0	0	0	0	0	0	0	0	1.16756e-05	0	0	0	0	0	0	0.00178636	0	0	0.000291889	0	0	0	0	0	0	0	0	0
OTU_595	0.000338591	0.00385293	0.000256862	0.000186809	0	0	0	0	0	0	0	0	0	0	0	0	0	0	0	0	0	0	0	0	0	0	0	0	0	0	0	0	0	0	0	0	0	0
OTU_596	0	0	0	0	0	0	0	0	0	0	0	0	0	0	0	0	0.00489206	0	0	0	0	0	0	0	0	0	0	0	0	0	0	0	0	0	0	0	0	0
OTU_600	0	0	0	0	0	0	0	0	0	0	0	0	0	0	0	0	0	0	0	0	0	0	0	0	0	0	0	0	0	0	0	0	0	0	0	0.00122593	0	0
OTU_602	0	0	0	0	0	0	0	0	0	1.16756e-05	4.67022e-05	0.000828965	3.50267e-05	0.00010508	0.00042032	0.0014828	0.00151782	0.000910694	4.67022e-05	0.000140107	4.67022e-05	0	0	0	0	0	0	0	0	0	0	0	0	0	0	0	0	1.16756e-05
OTU_606	0	0	0	0	0	0	0	0	0.00175133	0	0	0	0	0	0	0	0	0	0	0	0	0	0	0	0	0	0	0	0	0	0	0	0	0	0	0	0	0
OTU_607	0	0	0	0	0	0	0	0	0	0	0	0.000817289	0	0	8.17289e-05	0.00042032	0.000805614	8.17289e-05	1.16756e-05	3.50267e-05	0	0	0	0	0	0	0	0	0	0	0	0	0	0	0	0	0	0
OTU_608	0	0	0	0	0	0	0	0	0	0	0	0	0	0	0	0	0.00194982	0.000467022	0	4.67022e-05	0	0	0	0	0	0	0	0	0	0	0	0	0	0	0	0	0	0
OTU_611	0	0	0	0	0	0	0	0	0	0	0	0	0	0	0	0	0	0	0	0	0	0	0	0	0	0	0.000268538	9.34045e-05	3.50267e-05	0.000467022	0.000163458	0.000233511	0	0.000747236	0	0.000478698	5.83778e-05	0
OTU_612	0	0	0.00408645	0	0	0	0	1.16756e-05	0	0	0	0	0	0	0	0	0	0	0	0	0	0	0	0	0	0	0	0	0	0	0	0	0	0	0	0	0	0
OTU_613	0	0	0	0	0	0	0	0	0	1.16756e-05	5.83778e-05	0.000747236	0.000291889	0.000116756	0.000490374	0.000595454	0.000852316	0.000280213	0.000163458	9.34045e-05	8.17289e-05	0	0	0	0	0	0	0	0	0	0	0	0	0	0	0	0	0
OTU_616	0	0	0	0.000186809	0	0	0.00108583	0	0	0	0	0	0	0	0	0	0	0	0	0	0	0	0	0	0	0	0	0.000852316	0	0	0	0	0	0	0	0	0	0
OTU_617	0	0	0	0	0	0	0	0	0	0	0	0.00144777	0	0	0.000233511	0.00073556	0.00121426	0.000291889	1.16756e-05	1.16756e-05	0	0	0	0	0	0	0	0	0	0	0	0	0	0	0	0	0	0
OTU_618	0	0	0	0	0	0	0	0	0	0	0	0.000198485	0	0	0	0	0	0	0	0	0	0	0	0	0	0	0	0	0.00182139	0	0	0	0	0	0	0.00010508	0	0
OTU_621	0.000280213	0.00102745	0	0	0	0	0	9.34045e-05	0	0	0	0	0	0	0	8.17289e-05	0	0.00010508	0	0	0	0	1.16756e-05	0	0	0	0	0	1.16756e-05	0	0	0.00113253	0	0	0	0	0	0
OTU_622	0	0	0	0	0	0	0	0	0	0	0.00010508	0.000303565	0	0	0.00021016	0.00218333	0.0010041	0.000245187	8.17289e-05	4.67022e-05	4.67022e-05	0	0	0	0	0	0	0	0	0	0	0	0	0	0	0	0	0
OTU_623	0	0	0	0	0	0	0	0	0	0	7.00534e-05	0	3.50267e-05	0	0	0	0.00144777	0.000385293	0	0.000151782	0	0	0	0	0	0	0	0	0	0	0	0	0	0	0	0	0	0
OTU_624	0	0	0	0	0	0	0	0	0	0	0.000140107	0	0	0	0	0.00170463	0	0	0	0	0	0	0	0	0	0	0	0	0	0	0	0	0	0	0	0	0	0.000268538
OTU_626	0	0	0	0	0	0	0	0	0	0	1.16756e-05	0.000642156	1.16756e-05	0	0.000186809	0.000361942	0.0010975	0.000303565	1.16756e-05	5.83778e-05	1.16756e-05	0	0	0	0	0	0	0	0	0	0	0	0	0	0	0	0	0
OTU_630	0	0	0	0	0	0	0	0	0	0	0	0	0	0	0	0	0	0	0	0	0	0	0	0.000747236	0	0	0	0	0	0	0	0	0	0	0	0	0	0
OTU_632	0	0	0	0	0	0.000478698	0.00242852	9.34045e-05	5.83778e-05	0	0	0	0	0	0	0	0	0	0	0	0	0	0	0	0	0	0	0	0	0	0	0	0	0	0	0	0	0
OTU_634	0	0	0	0	0	0	0	0	0	0	0	0.00141274	0	0	0.000303565	0.000782262	0.00186809	0.000175133	2.33511e-05	8.17289e-05	0	0	0	0	0	0	0	0	0	0	0	0	0	0	0	0	0	0
OTU_635	0	0	0	0	0	0	0	0	0	4.67022e-05	0	0.000361942	0	0	0.00042032	0.00010508	0.000712209	0.000338591	0.000151782	0.000303565	0.00010508	0	0	0	0	0	0	0	0	0	0	0	0	0	0	0	0	0
OTU_637	0	0	0	0	0	0	0	0	0	0	0	0	0	0	0	0	0.0021016	0	0	0	0	0	0	0	0	0	0	0	0	0	0	0	0	0	0	0	0	0
OTU_640	0	0	0	0	0	0	0	0	0	0	0	0	0	0	0	0	0	0	0	0	0	0	0	0	0	0	0	0	0	0	0	1.16756e-05	0	0	0.00169296	0	0	0
OTU_641	0	0	0	0	0	0	0	0	0	0	0	0	0	0	0	0	0	0	0	0	0	0	0	1.16756e-05	0	0	0	0	0	0	0.00204322	0	0	0	0	0	0	0
OTU_647	0	0	0	0	0	0	0	0	0	0	0	0	0	0	0	0	0	0	0	0	0	0	0	0	0	0	0	0	0	0	0	0	0	0	0	0	0.00220668	0
OTU_650	1.16756e-05	0	0	0	0	0	0	0	0	0	0	0	0	0	0	0	0	0	0	0	0	0	0	0	0	0.00312905	0	0	1.16756e-05	0	0	0	0	0	0	0	0	0
OTU_653	0	0	0	0	0	0	0	0	0	0	0	0	0	0	0	0	0	0	0	0	0	0	0	0	0	0	0.000116756	0	0	0.00150615	1.16756e-05	0	0	0	0	0	0	0
OTU_654	0	0	0	0	0	0	0	0	0	0.00010508	0.00031524	0.000116756	0.000688858	0.000163458	0.000572102	0.000747236	0.00110918	0.000198485	0.000151782	0.000233511	0.000175133	0	0	0	0	0	0	0	0	0	0	0	0	0	0	0	0	0
OTU_655	0	0	0	0	0	0	0	0	0	0	0	0	1.16756e-05	0	0	0	0.000326916	0.000245187	0	9.34045e-05	0	0	0	0	0	0	0	0	0	0	0	0	0	0	0	0	0	0
OTU_656	0	0	0	0	0	0	0	0	0	4.67022e-05	7.00534e-05	0.000455347	7.00534e-05	8.17289e-05	0.000128431	0.000175133	0.000233511	0.000338591	0.00021016	0.00010508	2.33511e-05	0	0	0	0	0	0	0	0	0	0	0	0	0	0	0	0	0
OTU_657	0	0	0	0	0	0	0	0	0	0	0	0	0	0	0	0	0	0	0	0	0	0	0	0	0	0	0	0	0	0	0	0	0	0	0	0.000992423	0	0
OTU_658	0	0.00417985	0	0	0	0	0	0	0	0	0	0	0	0	0	0	0	0	0	0	0	0	0	0	0	0	0	0	0	0	0	0	0	0	0	0	0	0
OTU_660	0	0	0	0	0	0.00073556	0	0	0	0	0	0	0	0	0	0	0	0	0	0	0	0	0	0	0	0	0	0	0.00133101	0	0	0	0	0	0	0	0	0
OTU_665	0	0	0	0	0	0	0	0	0	0	2.33511e-05	0.000408645	8.17289e-05	7.00534e-05	8.17289e-05	0.000548751	0.000642156	0.000490374	7.00534e-05	0.000151782	7.00534e-05	0	0	0	0	0	0	0	0	0	0	0	0	0	0	0	0	0
OTU_667	0	0	0	0	0	0	0	0	0	3.50267e-05	5.83778e-05	0.000700534	0.000140107	0.000116756	0.00042032	0.000910694	0.00149447	0.000653831	0.00010508	0.000303565	0.000128431	0	0	0	0	0	0	0	0	0	0	0	0	0	0	0	0	0
OTU_668	0	0	0	0	0	0	0	0	0	0	0.000186809	0.00224171	0	0	0	0	0	0.000455347	0	0	0	0	0	0	0	0	0	0	0	0	0	0	0	0	0	0	0	0
OTU_670	0.00163458	5.83778e-05	0.00021016	0	0.00308235	0	0	8.17289e-05	0.000116756	0	0	0	0	0	0	0	4.67022e-05	7.00534e-05	0	0	0	0	0	0	1.16756e-05	0	0	0	0	0	0	0.00123761	0	0	0	0	0	0.000455347
OTU_673	0	0	0	0	0	0	0	0	0	0	0	0	0	0	0	0	0	0	0	0.00244019	0	0	0	0	0	0	0	0	0	0	0	0	0	0	0	0	0.00073556	0
OTU_675	0	0	0	0	0	0	0	0	0	0	1.16756e-05	0.000233511	3.50267e-05	2.33511e-05	7.00534e-05	7.00534e-05	0.000758911	0.000221836	0	0.000128431	1.16756e-05	0	0	0	0	0	0	0	0	0	0	0	0	0	0	0	0	0
OTU_676	0	0	0	0	0	0	0	0	0	1.16756e-05	5.83778e-05	0.00073556	0.000128431	0.000221836	0.000338591	0.000595454	0.000396969	0.000163458	1.16756e-05	0.00010508	0.000128431	0	0	0	0	0	0	0	0	0	0	0	0	0	0	0	0	0
OTU_680	0	0	0	0	0	0	0	0	0	0	1.16756e-05	0.000116756	0	0	0.000455347	0	0.000513725	0.000653831	0	0.000175133	0	0	0	0	0	0	0	0	0	0	0	0	0	0	0	0	0	0
OTU_681	0	0	0	0	0	0	0	0	0	0	0	0	0	0	0	0	0	0	0	0	0	0	0	0	0	0	0	0	0	8.17289e-05	0	0.000268538	0	1.16756e-05	0	0.00010508	1.16756e-05	0
OTU_684	0	0	0	0	0	0	0	0	0	0	0	0	0	0	0	0	0	0	0	0	0	0	0	0	0	0	0	0	0	0.00107415	0	0	0	0	0	0	0	0
OTU_687	0	0	0	0	0	0	0	0	0	0	0	0	0.00010508	0	0	0	0	0	0	0	0	0	0	0	0	0	0	0	0	0.00124928	0	0	0	0	0	0	0	0
OTU_690	0	0	0	0	0	0	0	0	0	2.33511e-05	0.000116756	0.00102745	0.00010508	8.17289e-05	0.000478698	0.000583778	0.000618805	0.000186809	0.000186809	0.000385293	4.67022e-05	0	0	0	0	0	0	0	0	0	0	0	0	3.50267e-05	0	0	0	0
OTU_691	0	0	0	0	0.00128431	0	0	0	0	0	0	0	0	0	0	0	0	0	0	0	0	0	0	0	0	0	0	0	0	0	0	0	0	0.000805614	0	0	0	0
OTU_693	0	0	0	0	0	0	0	0	0	0	0	0	0	0	0	0	0	0	0	0	0	0	0	0	0	0	7.00534e-05	7.00534e-05	0.000478698	0	0	0.00360775	0	1.16756e-05	0	0.00597789	0	0
OTU_694	0	0	0	0	0	0	0	0	0	0	0	0	0	0	0	0	0.00102745	0	0	0	0	0	0	0	0	0	0	0	0	0	0	0	0	0	0	0	0	0
OTU_695	0	0	0	0	0	0	0	0	0	2.33511e-05	0.000151782	0.000560427	9.34045e-05	0.000280213	0.000934045	0.00108583	0.00149447	0.000537076	0.000163458	0.000828965	3.50267e-05	0	0	0	0	0	0	0	0	0	0	0	0	0	0	0	0	0
OTU_697	0	0	0	1.16756e-05	0.00225338	0	0.000268538	0.000116756	0	0	0	0	0.000350267	0	0	0	0	2.33511e-05	0	0	3.50267e-05	0	0	2.33511e-05	0	0	0	0.000163458	0	0	0.000291889	0	0	0	0	0	0	0.0005254
OTU_699	0	0	0	0	0	0	0.000560427	0	0	0	0.00120258	0	0	0	0	0	0	0	0	0	0	0	0	0	0	0	0	0.0010975	0	0	0	0	0	0	0	0	0	0
OTU_701	0	0	0	0	0	0	0	0	0	0	0	0	0	0	0	0	0	0	0	0	0	0	0	0	0	0	0	0.000140107	0.000385293	0	0	0.000361942	0.00021016	0	0	0.000326916	0	0
OTU_702	0	0	0	0	0	0	0	0	0	2.33511e-05	5.83778e-05	0.000560427	0.000186809	9.34045e-05	0.00042032	0.000723885	0.000373618	4.67022e-05	0.000140107	7.00534e-05	5.83778e-05	0	0	0	0	0	0	0	0	0	0	0	0	0	0	0	0	0
OTU_704	0	0	0	0	0	0	0	0	0	0	1.16756e-05	0.000770587	0	4.67022e-05	0.00031524	0.000431996	0.000782262	0.000291889	4.67022e-05	0.000245187	2.33511e-05	0	0	0	0	0	0	0	0	0	0	0	0	4.67022e-05	0	0	0	0
OTU_705	0	0	0	0	0	0	0	0	0	0	0	0	0	0	0	0	1.16756e-05	0	0	0	0	0	0	0	0	0	0	0.00108583	0	0	0	0	0	0	0	0	0	0
OTU_706	0	0	0	0	0	0	0	0	0	0	2.33511e-05	0.00063048	0.000326916	0.000116756	0.000175133	0.000467022	0.000770587	0.000280213	7.00534e-05	0.000595454	0.000128431	0	0	0	0	0	0	0	0	0	0	0	0	0	0	0	0	0
OTU_707	0	0	0	0	0	0	0	0	0	0	5.83778e-05	0.00063048	0.000140107	5.83778e-05	0.000396969	0.000502049	0.00102745	0.000326916	7.00534e-05	0.000163458	3.50267e-05	0	0	0	0	0	0	0	0	0	0	0	0	0	0	0	0	0
OTU_711	0	0	0	0	0	0	0.0026737	0	0	0	0	0	0	0	0	0	0	0	0	0	0	0	0	0	0	0	0	0	0	0	0	0	0	0	0	0	0	0
OTU_712	0	0	0	0	0	0	0	0	0	0	0	0	0	0	0	0	0	0	0	0	0	0	0	0	0	0	0	0	0	4.67022e-05	0	0.000221836	0	1.16756e-05	0	5.83778e-05	0	0
OTU_713	0	0	0.00108583	0	0	0	0	0	0	0	0	1.16756e-05	0	0	0	0	0	0	0	0	0	0	0	0	0	0	0	0	0	0	0	0	0	0	0	0	0	0.000186809
OTU_714	0	0	0	0	0	0	0	0	0	0	0	0	0	0	0	0	0.00156452	0	0	0	0	0	0	0	0	0	0	0	0	0	0	0	0	0	0	0	0	0
OTU_715	0	0	0	0	0	0	0	0	0	0	0	0	0	0	0	0	0	0	0	0	0	0	0	0	0	0	0	0	0	0	0	0	0	0.0010975	0	0	0	0
OTU_724	0	0	0	0	0	0	0	0	0	0	8.17289e-05	0.00107415	3.50267e-05	0	5.83778e-05	0.000875667	0.000653831	0.000151782	0	4.67022e-05	0	0	0	0	0	0	0	0	0	0	0	0	0	0	0	0	0	0
OTU_729	0	0	0	0	0.0010975	0	0.00115588	0	0	0	0	0	0	0	0	0	0	0.00101577	0	0	0	0	0	0	0	0	0	0	0	0	0	0	0	0	0	0	0	0
OTU_730	0	0	0	0	0	0	0	0	0	0	0	0.000140107	0	0	0	0.00010508	0.000221836	0	0	0	0	0	0	0	0	0	0	0	0	0	0	0	0	0	0	0	0	0
OTU_732	0	0	0	0	0	0	0	0	0	0	0	0	0	0	0	0	0	0	0	0	0	0	0	0	0	0	0	0	0	0.000478698	4.67022e-05	0.000653831	0	0.00042032	0	3.50267e-05	7.00534e-05	0
OTU_733	0	0	0.0016229	0	0	0	0	0	0	0	0	0	0	0	0	0	0	0	0	0	0	0	0	0	0	0	0	0	0	0	0	0	0	0	0	0	0	0
OTU_734	0	0	0	0	0	0	0	0	0	3.50267e-05	1.16756e-05	0.00164625	9.34045e-05	0.00010508	0.000291889	0.000548751	0.000863991	0.000186809	9.34045e-05	5.83778e-05	5.83778e-05	0	0	0	0	0	0	0	0	0	0	0	0	0	0	0	0	0
OTU_737	0.00226506	0	0	0	0	0	0	0	0	0	0	0	0	0	0	0	0	0	0	0	0	0	0	0	0	0	0	0	0	0	0.000922369	0	0	0	0	0	0	0
OTU_740	0	0	0	0	0	0	0	0	0	0	0	0.000198485	0	0	8.17289e-05	0.000116756	0.00063048	7.00534e-05	0	1.16756e-05	0	0	0	0	0	0	0	0	0	0	0	0	0	0	0	0	0	0
OTU_741	0	0	0	0	0	0	0	0	0	0	0	0	0	0	0	0	0	0	0	0	0	0	0	0	0	0	0	0	0	0	1.16756e-05	0	0	0	0.00331586	0	0	0
OTU_743	0	0	0	0	0	0	0	0	0	0	0	0	0	0	0	0	0.000583778	0.00063048	0	0.000128431	0	0	0	0	0	0	0	0	0	0	0	0	0	0	0	0	0	0
OTU_746	0	0	0	0	0	0	0	0	0	0	0	0	0	0	0	0	0	0	0	0	0	0	0	0	0	0	0	0	0	0	0.00168128	0	0	0	0	0	0	0
OTU_747	0	0	0	0	0	0	0	0	0	0	0	0	0.000350267	0	0	0	0.00183306	0	0	0	0	0	0	0	0	0	0	0	0	0	0	0	0	0	0	0	0	0
OTU_748	0	0	0	0	0	0	0	0	0	5.83778e-05	0.00010508	0.00142442	0.000688858	2.33511e-05	0.000443671	0.000350267	0.000980747	0	0.000513725	0.000175133	0.000373618	0	0	0	0	0	0	0	0	0	0	0	0	0	0	0	0	0
OTU_749	0	0	0	0	0	0	0	0	0	0	0	0	0	0	0	0	0	0	0	0	0	0	0	0	0	0	0	0	0	0	0	0	0	0	0	0.000572102	0	0
OTU_752	0	0	0	0	0	0	0	0	0	0	0	0.000583778	0	1.16756e-05	0.000291889	0.000396969	0.000712209	7.00534e-05	0	1.16756e-05	0	0	0	0	0	0	0	0	0	0	0	0	0	0	0	0	0	0
OTU_753	0	0	0.00180971	8.17289e-05	0	0	0	0	0	0	0	0.000467022	0.000361942	0	0	0	0.000385293	0	0	0.00149447	3.50267e-05	0	0	0	0	0.000957396	0	0.000163458	0	2.33511e-05	0.00180971	0	0	0.000642156	0	0	0	4.67022e-05
OTU_754	0	0	0	0	0	0	0	0	0	0	0	0	0	0	0	0.000245187	0.000338591	0	0	0	0	0	0	0	0	0	0	0	0	0	0	0	0	0	0	0.00103912	0	0
OTU_756	0	0	0	0	0	0	0	0	0	0	0	0	0	0	0	0	0	0	0	0	0	0	0	0	0	0	0	0	0	0.000770587	0	0	0	0	0	0	0	0
OTU_757	0	0	0.000688858	0	0.00151782	0.00127264	0	0.00131934	0.000572102	0	0	0	0	0.00010508	0.000326916	0	0.00073556	0.000583778	0	0	4.67022e-05	0	0	0	0	1.16756e-05	4.67022e-05	0.00249857	0	0	9.34045e-05	0.000478698	0	0.0010508	0	0	0	0.000537076
OTU_759	0	0	0.000291889	3.50267e-05	4.67022e-05	0	0	9.34045e-05	0	0	0.000408645	0	1.16756e-05	0	0.000537076	0.000326916	0.000140107	3.50267e-05	0	0.000256862	0	7.00534e-05	0	0.000140107	2.33511e-05	0.000291889	1.16756e-05	0.00208993	0	0.000233511	0.00192647	3.50267e-05	0	9.34045e-05	0	0	5.83778e-05	0.000175133
OTU_762	0	0	0	0	0	0.000221836	0.000887343	2.33511e-05	0	0	0	0	0	0	0	0	0	0	0	0	0	0	0	0	0	0	0	0	0	0	0	0	0	0	0	0	0	0
OTU_764	0	0	0	0	0	0.00254527	0	0	0	0	0.0010975	0	0	0	0	0	0	0	0	0	0	0	0	0	0	0	0	0	0	0	0	0	0	0	0	0.000151782	0	0
OTU_766	0	0	0	0	0	0	0	0	0	1.16756e-05	1.16756e-05	0.00198485	0.00010508	4.67022e-05	2.33511e-05	0.000175133	0.000338591	0.000175133	0.000280213	0	0.000116756	0	0	0	0	0	0	0	0	0	0	0	0	0	0	0	0	0
OTU_768	0	0	0	0	0	0	0	0	0	0	0	0.00063048	0	0	0.000116756	4.67022e-05	0.000373618	0.00021016	3.50267e-05	0.000140107	2.33511e-05	0	0	0	0	0	0	0	0	0	0	0	0	0	0	0	0	0
OTU_770	0	0	0	0	0	0	0.00127264	0	0	0	0	0	0	0	0	0.00150615	0	0	0	0	0	0	0	0	0	0	0	0	0	0	0	0	0	0	0	0	0	0
OTU_771	0	0	0	0	0	0	0	0	0	0	0	0	0	0	0	0	0	0	0	0	0	0	0	0	0	0	0	0	0	0	0	0	0	0	0	0.000548751	0	0
OTU_772	0	0	0	0	3.50267e-05	0	0	3.50267e-05	0	0	0.000245187	0	0	0	0	0	0	0	0	0	0	0	0	0	0	0	0	0.00134269	0	0	0	0	0	0	0	0	0	0
OTU_773	0	0	0	0	0	0.000338591	0.000817289	1.16756e-05	0	0	0	0	0	0	0	0	0	0	0	0	0	0	0	0	0	0	0	0	0	0	0	0	0	0	0	0	0	0
OTU_774	0	0	0	0	0	0	0	0	0	0	0	0	0	0	0	0	0	0	0	0	0	0	0	0	0	0	0	0	0	0.00063048	0	0	0	0	0	0	0	0
OTU_775	0	0	0	0	0	0	0	0	0	0	0	0	0	0	0	0	0.00161123	0	0	0	0	0	0	0	0	0	0	0	0	0	0	0	0	0	0	0	0	0
OTU_777	0	0	0	0	0	0	0	0	0	0	0	0	0	0	0	0	0.00212495	0	0	0	0	0	0	0	0	0	0	0	0	0	0	0	0	0	0	0	0	0
OTU_778	0	0	0	0	0	0	0	0	0	0	0	0	0	0	0	0	0.00107415	0	0	0	0	0	0	0	0	0	0	0	0	0	0	0	0	0	0	0	0	0
OTU_784	0	0	0	0	0	0.000700534	0.00108583	0	0	0	0	0	0	0	0	0	0	0	0	0	0	0	0	0	0	0	0	0	0	0	0	0	0	0	0	0	0	0
OTU_786	0	0	0	0	0	0	0	0	0	0	0	0	0	0	0	0	0	0	0	0	0	0	0	0	0	0	0	0	0	0	0	0.000887343	0	0	0	0	0	0
OTU_793	0	0	0	0	0	0	0	0	0	0	0	0	0	0	0.000922369	0	0	0	0	0	0	0	0	0	0	0	0	0	0	0	0	0	0	0	0	0	0	0
OTU_794	0	0	0	0	0	0	0	0	0	2.33511e-05	0.000116756	0.000373618	0.000326916	0.000116756	0.000642156	0.000245187	0.000361942	0.000408645	8.17289e-05	7.00534e-05	0.00021016	0	0	0	0	0	0	0	0	0	0	0	0	0	0	0	0	0
OTU_795	0	0	0	0	0	0	0	0	0	0	0	0	0	0	0	0	0	0	0	0	0	0	0	0	0	0	0	0	0	0	0	0	0	0	0	0.00169296	0	0
OTU_797	0	0	0	0	0.000256862	0	0	0.00147112	0	0	0	0	0	0	0	0	0.000151782	9.34045e-05	0	0	0	0	0	0	0	0	0	0	0	0	0	0	0	0	0	0	0	0
OTU_801	0	0	0	0	0	0	0	0	0	1.16756e-05	0.00010508	0.00151782	0.00042032	0.000186809	0.000338591	0.00102745	0.00110918	0.000198485	0.00031524	0.000828965	0.00010508	0	0	0	0	0	0	0	0	0	0	0	0	0	0	0	2.33511e-05	0
OTU_802	0	0	0	0	0	0	0	0	0	0	1.16756e-05	0.000747236	0	0	0.000175133	0.000151782	0.000782262	0.000268538	2.33511e-05	3.50267e-05	0	0	0	0	0	0	0	0	0	0	0	0	0	0	0	0	0	0
OTU_808	0	0	0	0	0	0	0	0	0	0	0	0.00287219	0	0	0	0	0	0	0	0	0	0	0	0	0	0	0	0	0	0	0	0	0	0	0	0	0	0
OTU_809	0	0	0	0	0	0	0	0	0	0	0	0	0	0	0	0	0	0	0	0	0	0	0	0	0	0	0.000128431	0	0	0	0.000899018	0	0	0	0	0	0	0
OTU_810	0	0	0	0	0	0	0	0	0	0	0	0	0	0	0	0	0	0	0	0	0	0	1.16756e-05	0.000700534	0	0.00042032	0	0	0	0	0	0	0	0	0	0	0	0
OTU_811	0	0	0	0	0	0	0	0	0	0	0	0.00161123	0	0	0	0	0	0	0	0	0	0	0	0	0	0	0	0	0	0	0	0	0	0	0	0	0	0
OTU_813	0	0	0	0	0	0	0	0	0	0	0	0	0	0	0	0	0	0	0	0	0	0	0	0	0	0	0	0	0	0	0	0	0	0	0	0.0011442	0	0
OTU_815	0	0	0	0	0	0	0	0	0	0	0	0.000805614	0	0	0.000140107	0.000361942	0.000992423	0.000245187	0	2.33511e-05	0	0	0	0	0	0	0	0	0	0	0	0	0	0	0	0	0	0
OTU_816	0	0	0	0	0	0	0	0	0	0	0	0	0	0	0	0	0	0	0	0	0	0	0	0	0	0	0	0	0.00010508	0.000186809	0.000151782	7.00534e-05	0	0.00137772	0	9.34045e-05	0.000221836	0
OTU_819	0.000992423	3.50267e-05	0	0.000116756	0.000431996	0.000478698	0	0	2.33511e-05	0	0	0.000338591	0	0	0	0	0	0	0	0.000186809	0	0	0	5.83778e-05	0	3.50267e-05	0.000537076	0	0.000852316	0	0.000980747	0	0	2.33511e-05	0.000116756	0.00010508	0.000221836	9.34045e-05
OTU_821	0	0	0	0	0	0	0	0	0	0	0	0	0	0	0	0	0	0	0	0	0	0	0	0	0	0	0	0	0	0	0	0	0	0	0	0.000537076	0	0
OTU_825	0	0	0	0	0	0	0	0	0	0	1.16756e-05	0.00110918	0	0	0.000116756	0.000700534	0.00182139	0.000303565	0	7.00534e-05	0	0	0	0	0	0	0	0	0	0	0	0	0	0	0	0	0	0
OTU_826	0	0	0	0	0	0	0	0	0	0	0	0	0	0	0	0	0	0	0	0	0	0	0	0	0	0	0	0	0	0	0.000922369	0.000583778	0	0	0	0	0	0
OTU_828	0	0	0	0	0	0	0	0	0	0	0.00021016	0.000747236	0.000245187	0.000198485	0.00031524	0.000175133	0.000408645	0.000396969	3.50267e-05	3.50267e-05	5.83778e-05	0	0	0	0	0	0	0	0	0	0	0	0	0	0	0	0	0
OTU_829	0.000140107	0	0	0.000163458	0.00135436	0.000361942	0	0	0	0	0.000268538	0	0.000140107	0	2.33511e-05	0.000116756	2.33511e-05	0.000537076	3.50267e-05	3.50267e-05	0	0.000280213	1.16756e-05	0	0.000361942	0.000163458	7.00534e-05	0.00136604	0	9.34045e-05	0.000770587	1.16756e-05	0	0.00134269	0	7.00534e-05	0	0.00010508
OTU_830	0	0	0	0	0	0	0	0	0	0	0	0	0	0	0	0	0	0	0	0	0	0	0	0	0	0	0	0	0.000992423	0	0	0	0	0	0	0	0	0
OTU_831	0	0	0	0	0	0	0	0	0	0	0	0	0	0	0	0	0	0	0	0	0	0	0	0	0	0	4.67022e-05	0	0	0.000478698	3.50267e-05	0	0	0.000128431	0	0.000793938	0.000233511	4.67022e-05
OTU_834	0	0	0	0	0	0	0	0	0	0	0	0.000747236	1.16756e-05	3.50267e-05	0.000338591	0.000443671	0.000642156	0.000151782	2.33511e-05	0.000140107	2.33511e-05	0	0	0	0	0	0	0	0	0	0	0	0	0	0	0	0	0
OTU_839	0	0	0	0	0	0	0	0	0	1.16756e-05	0.000128431	0.00101577	0.000128431	0.000198485	0.00063048	0.00094572	0.00122593	0.000583778	9.34045e-05	0.000431996	9.34045e-05	0	0	0	0	0	0	0	0	0	0	0	0	0	0	0	0	0
OTU_840	0	0	0	0	0	0	0	0	0	0	3.50267e-05	0	9.34045e-05	0	0	0	0.000303565	5.83778e-05	0	0.000467022	0	0	0	0	0	0	0	0	0	0	0	0	0	0	0	0	0	0
OTU_842	0	0	0	0	0	0	0	0	0	0	0	0	0	0	0	0	0	0	0	0	0	0	0	0	0	0	0	0.00127264	0	0	0	0	0	0	0	0	0	0
OTU_845	0	0	0	0	0	0	0	0	0	0	0	0.0005254	0	0	8.17289e-05	2.33511e-05	0.000758911	0.000128431	0	1.16756e-05	0	0	0	0	0	0	0	0	0	0	0	0	0	0	0	0	0	0
OTU_846	0	0	0	0	0	0	0	0	0	0	5.83778e-05	0.000969071	0	0	4.67022e-05	0.00010508	0.00010508	8.17289e-05	0	1.16756e-05	1.16756e-05	0	0	0	0	0	0	0	0	0	0	0	0	0	0	0	0	0
OTU_847	0	0	0	0	0	0	0	0	0	0	1.16756e-05	0.000595454	1.16756e-05	2.33511e-05	0.000175133	7.00534e-05	0.000548751	0.000175133	2.33511e-05	0.000373618	5.83778e-05	0	0	0	0	0	0	0	0	0	0	0	0	0	0	0	0	0
OTU_848	0	0	0	0	0	0	0	0	0	0	0	0	0	0	0	0	0	0	0	0	0	0	0	0	0	0	0	0	0	0	0	0	0	0	0	0.000583778	0	0
OTU_849	0	0	0	0	0	0	0	0	0	0	0	0	0	0	0	0	0	0	0	0	0	0	0	0	0	0	0	0	0	0.000350267	0	0	0	0	0	0	0	0
OTU_852	0	0	0	0	0	0	0	0	0	0	0	0.00101577	7.00534e-05	8.17289e-05	0.000467022	0.000478698	0.000747236	0.000256862	9.34045e-05	3.50267e-05	2.33511e-05	0	0	0	0	0	0	0	0	0	0	0	0	0	0	0	0	0
OTU_854	0	0	0	0	0	0	0.00107415	0	0	0	0	0	0	0	0	0	0	0	0	0	0	0	0	0	0	0	0	0	0	0	0	0	0	0	0	0	0	0
OTU_855	0	0	0	0	0	0	0	0	0	0	0	0	0	0	0	0	0	0	0	0	0	0	0	0	0	0	2.33511e-05	0	0.00031524	0.000863991	0.000128431	0.000513725	0	0.000980747	0	0.000980747	0.000467022	0
OTU_858	0	0	0	0	0	0	0	0	0	0	0.000280213	0	0	0	0	0.00170463	0	0	0	0	0	0	0	0	0	0	0	0	0	0	0	0	0	0	0	0	0	0
OTU_859	0	0	0	0	0	0	0	0	0	0	1.16756e-05	0.000934045	1.16756e-05	0.000198485	4.67022e-05	0.00103912	0.000688858	0.000116756	3.50267e-05	3.50267e-05	1.16756e-05	0	0	0	0	0	0	0	0	0	0	0	0	0	0	0	0	0
OTU_863	0	0	0	0	0	0	0	0	0	0	0	0	0	0	0	0	0	0	0	0	0	0	0	0	0	0	1.16756e-05	0	0.000140107	0.00130766	0.00010508	0.00201987	1.16756e-05	0.0014828	0	0.00474028	0.000782262	0
OTU_864	0.00805614	0.000151782	0.0025336	0.00147112	0.0160539	0.00275543	0.0021016	0.0107182	0.000478698	2.33511e-05	0.000221836	0.0020549	5.83778e-05	3.50267e-05	0.000478698	0	0.000980747	0.0107298	0	0.00129599	0.000128431	0	3.50267e-05	0.000595454	4.67022e-05	0.00042032	0.00172798	2.33511e-05	0.00353769	8.17289e-05	0.000116756	0.00101577	0	0.0176534	0.00212495	0.0010508	0.000863991	0.0025336
OTU_865	0	0	0	0	0	0	0	0	0	0	5.83778e-05	0.000712209	0.000140107	2.33511e-05	0.000151782	7.00534e-05	0.000396969	0.00010508	1.16756e-05	2.33511e-05	3.50267e-05	0	0	0	0	0	0	0	0	0	0	0	0	0	0	0	0	0
OTU_867	0	0	0	0	0	0.000548751	0.000875667	0	0	0	0	0	0	0	0	0	0	0	0	0	0	0	0	0	0	0	0	0	0	0	0	0	0	0	0	0	0	0
OTU_868	0	0	0	0	0	0	0	0	0	2.33511e-05	0	0.00094572	3.50267e-05	0	0.00073556	0.000537076	0.000221836	0.000151782	7.00534e-05	1.16756e-05	2.33511e-05	0	0	0	0	0	0	0	0	0	0	0	0	0	0	0	0	0
OTU_869	0	0	0	0	0	0	0	0	0	0	0	0.000198485	1.16756e-05	4.67022e-05	0.00031524	0.000513725	0.000700534	0.000408645	4.67022e-05	0.000198485	3.50267e-05	0	0	0	0	0	0	0	0	0	0	0	0	0	0	0	0	0
OTU_872	0.000467022	0	0	2.33511e-05	0	0	0	0	0	0	0	0	0	0	0	4.67022e-05	0.000817289	0	0	0.000467022	0	0	0	0	0	0	0	0	0	0	0	0	0	0.000350267	0.000151782	0	0	0
OTU_873	0	0	0	0	0	0	0.000618805	0	0	0	0	0	0	0	0	0	0	0	0	0	0	0	0	0	0	0	0	0	0	0	0	0	0	0	0	0	0	0
OTU_874	0	0	0	0	0	0	0	0	0	0	8.17289e-05	0.000560427	0	0.000431996	0.00010508	0.000817289	0.000583778	0.00108583	8.17289e-05	0.000478698	2.33511e-05	0	0	0	0	0	0	0	0	0	0	0	0	0	0	0	0	0
OTU_875	0	0	0	0	0	0	0	0	0	2.33511e-05	8.17289e-05	0.000560427	0.000373618	0.000198485	0.000350267	0.000572102	0.000291889	0.000280213	0.000163458	0.000385293	0.00021016	0	0	0	0	0	0	0	0	0	0	0	0	0	0	0	0	0
OTU_876	0	0	0	0	0	0	0	0	0	3.50267e-05	1.16756e-05	0.000280213	0.000256862	0.000151782	0.000268538	0.000256862	0.00031524	0.000198485	0	4.67022e-05	0.00010508	0	0	0	0	0	0	0	0	0	0	0	0	0	0	0	0	0
OTU_877	0.000338591	0.00385293	0.000175133	4.67022e-05	0.000128431	0	0	0	0	0	0	0	0	0	0	0	0	0	0	0	0	0	0	0	0	0	0	0	0	0	0	0	0	0	0	0	0	0
OTU_878	0	0	0	0	0	0	0	0	0	0	0	0	0	0	0	0	0	0	0	0	0	0	0	0	0	0	0	0	0	0.000396969	0	0	0	0	0	0	0	0
OTU_880	0	0	0	0	0	0	0	0	0	0	0	0	0	0	0	0	0.00112085	0	0	0	0	0	0	0	0	0	0	0	0	0	0	0	0	0	0	0	0	0
OTU_881	0	0	0	0	0	0	0	0	0	0	0	0	0	0	0	0	0	0	0	0	0	0	0	0	0	0	2.33511e-05	0	5.83778e-05	9.34045e-05	3.50267e-05	0.000221836	0	8.17289e-05	0	0.000350267	0.00010508	0
OTU_883	0.000793938	0	0	0	0	0	0	0	0	0	0	0	0	0	0	0	0	0	0	0	0	0	0	0	0	0	0	0	0	0	0	0	0	0	0	0	0	0
OTU_884	0	0	0	0	0	0	0	0	0	0	0	0.000233511	1.16756e-05	0.00010508	0.000151782	0.000490374	0.000233511	7.00534e-05	0	0.000151782	1.16756e-05	0	0	0	0	0	0	0	0	0	0	0	0	0	0	0	0	0
OTU_885	0	0	0	0	0	0	0	0	0	0	0	0	0	0	0	0	0	0	0	0	0	0	0	0	0	0	0	0	0	0	0	0	0	0.000607129	0	0	0	0
OTU_886	0	0	0	0	0	0	0	0	0	0	0	0	3.50267e-05	0	0	0	4.67022e-05	0.00103912	0	0.000373618	0	0	0	0	0	0	0	0	0	0	0	0	0	0	0	0	0	0
OTU_890	0	0	0	0	0	0	0	0	0	0	4.67022e-05	0.00103912	8.17289e-05	3.50267e-05	0.000186809	0.000338591	0.000992423	0.000186809	1.16756e-05	1.16756e-05	1.16756e-05	0	0	0	0	0	0	0	0	0	0	0	0	0	0	0	0	0
OTU_891	0	0	0	0	0	0	0	0	0	2.33511e-05	4.67022e-05	0.000128431	7.00534e-05	0.000128431	0.000245187	0.000478698	9.34045e-05	0.000175133	0.000221836	0.000163458	7.00534e-05	0	0	0	0	0	0	0	0	0	0	0	0	0	0	0	0	0
OTU_893	0	0	0	0	0	0	0	0	0	0	0	0	0	0	0	0	0.00144777	0	0	0	0	0	0	0	0	0	0	0	0	0	0	0	0	0	0	0	0	0
OTU_895	0.0016229	0	0	0	0	0	0	0	0	0	0	0	0	0	0	0	0	0	0	0	0	0	0	0	0	0	0	0	0	0	0	0	0	0	0	0	0	0
OTU_896	0	0	0	0	0	0	0	0	0	0	0	0	0	0	0	0	0	0	0	0	0	0	0	0	0	0	0	0	0	0	0	0	0	0	0	4.67022e-05	0	0
OTU_898	0	0	0	0	0	0	0	0	0	0	0	0	0	0	0	0	0.000443671	0.000233511	0	2.33511e-05	2.33511e-05	0	0	0	0	0	0	0	0	0	0	0	0	0	0	0	0	0
OTU_901	0.000338591	0	0	0	0	1.16756e-05	0	0	0	0	0	0.00127264	0	0	0	0	0	0	0	0	0	0	0	0	0	2.33511e-05	0	0	0.000537076	0	0	0	0	0	0	0	0	0
OTU_902	0	0	0	0	0	0	0	0	0	0	0	0	0	0	0	0	0	1.16756e-05	0	0	0.000140107	0	0	0	0	0	0	0	0	0	0	0.00335089	0	0	0	0	0	0
OTU_903	0	0	0	0	0	0	0	0	0	0	0	0.000163458	0	0	4.67022e-05	4.67022e-05	0.00117923	0.000198485	0	0.000256862	0	0	0	0	0	0	0	0	0	0	0	0	0	0	0	0	0	0
OTU_906	0	0	0	7.00534e-05	0	0	0	0	0.00110918	0	0	0	0	0	0	0	0	0	0	5.83778e-05	0	0	0	0	0	1.16756e-05	0.0010508	0	0	0	2.33511e-05	0	0	0	0	0	0	7.00534e-05
OTU_907	0	0	0	0	0	0	0	0	0	1.16756e-05	0.000151782	0.000303565	7.00534e-05	0.000151782	0.000186809	0.000537076	0.0010041	0.00010508	0.000140107	0.000128431	0.000140107	0	0	0	0	0	0	0	0	0	0	0	0	0	0	0	0	0
OTU_908	0	0	0	0	0	0	0	0	0	0	0	0	0	0	0	0	0	0	0	0	0	0	0	0	0	0	0	0	0	0	0	0	0	0	0	0.00127264	0	0
OTU_909	0	0	0	0	0	0	0	0	0	0	0	0	0	0	0	0	0	0	0	0	0	0	0	0	0	0	1.16756e-05	0	0	0.000245187	4.67022e-05	1.16756e-05	0	0.00021016	0	0.000303565	0	0
OTU_910	0	0	0	0	0	0	0	0	0	2.33511e-05	0	0.000233511	0.000922369	0.000116756	4.67022e-05	0.000198485	5.83778e-05	0.000140107	2.33511e-05	5.83778e-05	4.67022e-05	0	0	0	0	0	0	0	0	0	0	0	0	0	0	0	0	0
OTU_912	0	0	0	0	0	0	0	0	0	0	0	0	0	0	0	0	0	0	0	0	0	0	0	0	0	0	1.16756e-05	0	0	0	2.33511e-05	0.000268538	0	0	0	0.000642156	0	0
OTU_914	0.0025803	0	0	0	0	0	0	0	0	0	0	0	0	0	0	0	0	0	0	0	0	0	0	0	0	0	0	0	0	0	0	0	0	0	0	0	0	0
OTU_915	0	0	0	0	0	0	0	0	0	0	0	0	1.16756e-05	0	0	0	0.000396969	0.000361942	0	5.83778e-05	0	0	0	0	0	0	0	0	0	0	0	0	0	0	0	0	0	0
OTU_916	0	0	0	0	0	0	0	0	0	0	0	0	0	0	0	0	0	0	0	0	0	0	0	0	0	0	0	0	0.000758911	0	0	0	1.16756e-05	0	0	0	0	0
OTU_921	0	0	0	0	0	0	0	0	0	0	0	0	0	0	0	0	0	0	0	0	0	0	0	0	0	0	0	0	0	0	0	0	0	0	0	0.000852316	0	0
OTU_923	0	0	0	0	0	0	0	0	0	0	3.50267e-05	0.000537076	5.83778e-05	4.67022e-05	0.000151782	0.000326916	0.000607129	0.000537076	8.17289e-05	0.000373618	0.00010508	0	0	0	0	0	0	0	0	0	0	0	0	0	0	0	0	0
OTU_924	0	0	0	0	0	0	0	0	0	0	0	0	0	0	0	0	0	0	0	0	0	0	0	0	0	0	0	0	0	0	0	0	0	0	0.000490374	0	0	0
OTU_925	0	0	0	0	0.00126096	0	0	0.000128431	0	0	0	4.67022e-05	0	0	0	0	0	0.000431996	0	0.000642156	0	0	0	0	0	0	0	7.00534e-05	4.67022e-05	0	0	0	0	0	0	0	0	0
OTU_926	0	0	0	0	0	0	0	0	0	0	0	0	3.50267e-05	0	0	0	0.000431996	0.000467022	0	9.34045e-05	0	0	0	0	0	0	0	0	0	0	0	0	0	0	0	0	0	0
OTU_927	0	0	0	0	0	0	0	0	0	0	0	0	0	0	0	0	0	0	0	0	0	0	0	0	0	0.000875667	0	0	0	0	0	0	0	0	0	0	0	0
OTU_928	0	0	0.00149447	0	0	0	0	0.000326916	0	0	0	0	0	0	0	0	0	0	0	0	0	0	0	0	0	0	0	0	0	0	0	0	0	0	0	0	0	0
OTU_929	0	0	0	0	0	0	0	0	0	0	0	0	0	0	0	0	0	0	0	0	0	0	0	0	0	0	0	0	0	0.000350267	0	0	0	0	0	0	0	0
OTU_931	0	0	0	0	0	0	0	0	0	0	0	0.00135436	0	0	0	0	0	0	0	0	0	0	0	0	0	0	0	0	0	0	0	0	0	0	0	0	0	0
OTU_933	0	0	0	0	0	0	0	0	0	0	0	0	0	0	0	0	0	0	0	0	0	0	0	0	0	0	0	0	0	0	0	0	0	0	0	0.00156452	0	0
OTU_935	0	0	0	0	0	0	0	0	0	0	0	0.000723885	0	0	0	0	0	0	0	0	0	0	0	0	0	0	0	0	0	0	0	0	0	0	0	0	0	0
OTU_936	0	0	0	0	0	0.00101577	0	0	0	0	0	0	0	0	0	0	0	0	0	0	0	0	0	0	0	0	0	0	0	0	0	0	0	0	0	0	0	0
OTU_937	0	0	0	0	0	0	0	0	0	0	0	0	0	0	0	0	0	0	0	0	0	0	0	0	0	0	0	0	0	0	0	0	0	0	0	0.000583778	0	0
OTU_938	0	0	0	0	0	0	0	0	0	0	0	0	0	0	0	0	0	0	0	0	0	0	0	0	0	0	0	1.16756e-05	0	0.000140107	4.67022e-05	0	0	2.33511e-05	0	0.000431996	2.33511e-05	0
OTU_941	0	0	0	0	0	0.000665507	0.000910694	0.000116756	1.16756e-05	0	0	0	0	0	0	0	0	0	0	0	0	0	0	0	0	0	0	0	0	0	0	0	0	0	0	0	0	0
OTU_943	0	0	0	0	0	0	0.00115588	0	0	0	0	0	0	0	0	0	0	0	0	0	0	0	0	0	0	0	0	0	0	0	0	0	0	0	0	0	0	0
OTU_945	0	0	0	0	0	0	0	0	0	0	0	0	4.67022e-05	0	0	4.67022e-05	0.000852316	9.34045e-05	0	4.67022e-05	0	0	0	0	0	0	0	0	0	0	0	0	0	0	0	0	0	0
OTU_947	0	0	0	0	0	0	0	0	0	0	9.34045e-05	0.000572102	0.000373618	0.000116756	0.000128431	0.000712209	0.000770587	9.34045e-05	2.33511e-05	1.16756e-05	0.000140107	0	0	0	0	0	0	0	0	0	0	0	0	0	0	0	0	0
OTU_948	0	0	0	0	0	0	0	0	0	0	0	0	0	0	0	0	0	0	0	0	0	0	0	0	0	0	2.33511e-05	0	0	0.000431996	0	0	0	0	0	0	0	0
OTU_951	0	0	0	3.50267e-05	0	0	0.000175133	0	0	0	0	0	0	0.00021016	0	0	0	0	1.16756e-05	0.00084064	0	0.000957396	0	3.50267e-05	0.000560427	0	0	3.50267e-05	0	1.16756e-05	0	0	0	0	0	0	0.00239349	8.17289e-05
OTU_952	0	0	0	0	0	0	0	0	0	3.50267e-05	0	4.67022e-05	0.000186809	7.00534e-05	0.000128431	0.00010508	0.000338591	1.16756e-05	0	2.33511e-05	0	0	0	0	0	0	0	0	0	0	0	0	0	0	0	0	0	0
OTU_953	0	0	0	0	0	0	0	0	0	1.16756e-05	9.34045e-05	0.000455347	0.000163458	0.000151782	0.000256862	0.000408645	0.00042032	0.000175133	0.000245187	0.000642156	4.67022e-05	0	0	0	0	0	0	0	0	0	0	0	0	0	0	0	0	0
OTU_954	0	0	0	0	0	0	0	0	0	0	0	0	0	0	0	0	0	0	0	0	0	0	0	0	0	0	0	0	0	0.000431996	0	0	0	0	0	0	0	0
OTU_955	0	0	0	0	0	0	0	0	0	0	0	0	0	0	0	0	0	0	0	0	0	0	0	0	0	0	0	0	0	0.000560427	0	0	0	0	0	0	0	0
OTU_956	0	0	0	0	0	0	0	0	0	2.33511e-05	9.34045e-05	0.000431996	3.50267e-05	0.000175133	7.00534e-05	0.000922369	0.000537076	0.000163458	5.83778e-05	0.000268538	5.83778e-05	0	0	0	0	0	0	0	0	0	0	0	0	0	0	0	0	0
OTU_957	0	0	0	0	0	0	0	0	0	4.67022e-05	0	2.33511e-05	0.000385293	9.34045e-05	0.000268538	0.000151782	0.000303565	3.50267e-05	0	0.000140107	0.000163458	0	0	0	0	0	0	0	0	0	0	0	0	0	0	0	0	0
OTU_958	0	0	0	0	0	0	0	0	0	0	0	0.000116756	0	0	1.16756e-05	5.83778e-05	0.000291889	1.16756e-05	0	0	0	0	0	0	0	0	0	0	0	0	0	0	0	0	0	0	0	0
OTU_959	0	0	0	0	0	0	0	0	0	0	2.33511e-05	0.000572102	0.000163458	3.50267e-05	0.000338591	0.000128431	0.000256862	0.00021016	2.33511e-05	0.000116756	1.16756e-05	0	0	0	0	0	0	0	0	0	0	0	0	0	0	0	0	0
OTU_960	0	0	0	0	0	0	0	0	0	0	0	0.000934045	0	0	0.000268538	0.000186809	0.000992423	0.000291889	0	2.33511e-05	0	0	0	0	0	0	0	0	0	0	0	0	0	0	0	0	1.16756e-05	0
OTU_962	0	0	0	0	0	0	0	0	0	0	0	0.000128431	0	1.16756e-05	3.50267e-05	4.67022e-05	0.00123761	1.16756e-05	0	0	0	0	0	0	0	0	0	0	0	0	0	0	0	0	0	0	0	0
OTU_964	0	0	0	0	0	1.16756e-05	0	0	0	0	0	0	0	0	0	0	0	0	0	0	0	0	0	0	0	0.00140107	0	0	0	0	0	0	0	0	0	0	0	0
OTU_965	0	0	0	0	0	0	0	0	0	0	0	0	0	0	0	0	0	0	0	0	0	0	0	0	0	0	4.67022e-05	0	0	0	0	0	0	0	0	0	0.000478698	0
OTU_967	0	0	0	0	0	0	0	0	0	0	0	0	0	0	0	0	0	0	0	0	0	0	0	0	0	0	0	0.00042032	0	0	0	0.000221836	0	0	0	0.000653831	0	0
OTU_969	0	0	0	0	0.000361942	0	0	2.33511e-05	0	0	0	5.83778e-05	0	0.000116756	0	0	0	0	0	3.50267e-05	0	0	0	0.000583778	0	1.16756e-05	0	0	0	0.000828965	0.000128431	3.50267e-05	0	0	0	1.16756e-05	0	0
OTU_970	0	0	0	0.000221836	0	0	0	0	0	0	0	0	0	0	0	0	0	0	0	0	0	0	0	0	0	0	0	0	0	0	0	0	0	0	0	0	0	0
OTU_972	0	0	0	0	0	0	0	0	0	0	0	0.000338591	3.50267e-05	0.000198485	0.000548751	3.50267e-05	0.000548751	4.67022e-05	1.16756e-05	0.000151782	3.50267e-05	0	0	0	0	0	0	0	0	0	0	0	0	0	0	0	0	0
OTU_973	0	0	0	0	0	0	0	0	0	0	0	0.00150615	0	0	0	0	0	0	0	0	0	0	0	0	0	0	0	0	0	0	0	0	0	0	0	0	0	0
OTU_974	0	0	0	0.00042032	4.67022e-05	0	0	0.000642156	0	7.00534e-05	0	0	0	7.00534e-05	0	0.000455347	0.000361942	0	0	9.34045e-05	8.17289e-05	1.16756e-05	1.16756e-05	0	1.16756e-05	0.00113253	0.000723885	0.000817289	0	0	0.00102745	0	0	0	0	0	0	0
OTU_975	0.00112085	0	0	0	0	0	0	0	0	0	0	0.000537076	0	0	0	0	0.000151782	0	0	0	0	0	0	0	0	1.16756e-05	0	0	0.000128431	0	0	5.83778e-05	0	0	0	0	3.50267e-05	0
OTU_976	0	0	0	0	0	0	0	0	0	1.16756e-05	5.83778e-05	0.00122593	0.000291889	9.34045e-05	0.00031524	9.34045e-05	0.000326916	0.000128431	0.000116756	0.000128431	3.50267e-05	0	0	0	0	0	0	0	0	0	0	0	0	0	0	0	0	0
OTU_978	0	0	0	0	0	0	0	0	0	0	0	0.0016229	0	0	0	0	0	0	0	0	0	0	0	0	0	0	0	0	0	0	0	0	0	0	0	0	0	0
OTU_980	0.0010508	0	0	0	0	0	0	0	0	0	7.00534e-05	0.000467022	0	0	0	0	0	0	0	0	0	0	0	0	0	1.16756e-05	0	0	1.16756e-05	0	0	0	0	0	0	0	0	0
OTU_981	0	0	0	0	0	0	0	0	0	0	0	0.000128431	0	0	1.16756e-05	1.16756e-05	0.000140107	0	0	0	0	0	0	0	0	0	0	0	0	0	0	0	0	0	0	0	0	0
OTU_982	0.00223003	0	0	0	0	0	0	0	0	0	0	0	0	0	0	0	0	0	0	0	0	0	0	0	0	0	0	0	0	0	0	0	0	0	0	0	0	0
OTU_983	0	0	0	0	0	0	0	0	0	0	0	0.000256862	0	0	8.17289e-05	8.17289e-05	0.000303565	5.83778e-05	0	0	0	0	0	0	0	0	0	0	0	2.33511e-05	0	0	0	0	0	0	0	0
OTU_984	0	0	0	0	0	0	0	0	0	0	0	0	0	0	0	0	0	0	0	0	0	0	0	0	0	0	0	0	0	0	0	0	0	0	0.000887343	0	0	0
OTU_986	0	0	0	0	0	0	0	0	0	0	2.33511e-05	0.000408645	9.34045e-05	2.33511e-05	0.000326916	0.000338591	0.0005254	0.00042032	5.83778e-05	7.00534e-05	3.50267e-05	0	0	0	0	0	0	0	0	0	0	0	0	0	0	0	0	0
OTU_987	0	0	0	0	0	0	0	0	0	0	0	0	0	0	0	0	0	0	0	0	0	0	0	0	0	0	0	0	0	0	0	0	0	0	0	0.000700534	0	0
OTU_988	0	0	0	0	0	0	0	0	0	0	0	0	0	0	0	0	0	0	0	0	0	0	0	0	0	0	0	0	0	0.000548751	0	0	0	0	0	0	0	0
OTU_989	0	0	0	0	0	0	0	0	0	0	0	0.000992423	0	0	0.000175133	0.000537076	0.00149447	0.000116756	0	0	0	0	0	0	0	0	0	0	0	0	0	0	0	0	0	0	2.33511e-05	0
OTU_990	0	0	0	0	0	0	0	0	0	1.16756e-05	8.17289e-05	0.000303565	0.000186809	2.33511e-05	0.000233511	0.000256862	0.000852316	0.000175133	9.34045e-05	0.000303565	0.00010508	0	0	0	0	0	0	0	0	0	0	0	0	0	0	0	0	0
OTU_995	0	0	0	0	0	0	0	0	0	0	0	0.00063048	0	4.67022e-05	0.000175133	0.000140107	7.00534e-05	3.50267e-05	4.67022e-05	1.16756e-05	0	0	0	0	0	0	0	0	0	0	0	0	0	0	0	0	0	0
OTU_996	0	0	0	0	0	0	0	0	0	0	0	0	7.00534e-05	0	0	1.16756e-05	0.00042032	0.00010508	0	0.000140107	0	0	0	0	0	0	0	0	0	0	0	0	0	0	0	0	0	0
OTU_997	0	0	0	0	0	0	0	0	0	0	0	0	0	0	0	0	0	0	0	0	0	0	0	0	0	0	0	0	0	0	0	0.00135436	0	0	0	0	0	0
OTU_999	0	0	0	0	0	0	0	0	0	0	2.33511e-05	0.000303565	0.000280213	1.16756e-05	0	0.000408645	0.000140107	8.17289e-05	0	0.000140107	1.16756e-05	0	0	0	0	0	0	0	0	0	0	0	0	0	0	0	0	0
OTU_1000	0	7.00534e-05	0	0	0	0	0	0	0	0	0	0	0.00130766	0	0	0	0	0	0	0	0	0	0	0	0	0	0	0	0	0	0	0	3.50267e-05	0	0	0	0	0
OTU_1001	0	0	0	0	0	0	0.000828965	0	0	0	0	0	0	0.000116756	0	0	0	0	0	0	0	0	0	0	0	0	0	0	0	0	0	0	0	0	0	0	0	0
OTU_1004	0	0	0	0	0	0	0	0	0	0	0	0	0	0	0	0	0.00120258	0.000198485	0	4.67022e-05	0	0	0	0	0	0	0	0	0	0	0	0	0	0	0	0	0	0
OTU_1005	0	0	0	0	0	0	0.00158788	0	0	0	0	0	0	0	0	0	0	0	0	0	0	0	0	0	0	0	0	0	0	0	0	0	0	0	0	0	0	0.000431996
OTU_1007	0	0	0	0	0	0	0	0	0	0	0	0	0	0	0	0	0	0	0	0	0	0	0	0	0	0	0	0	0	0	0	0	0	0	0	0	0.000607129	0
OTU_1008	0	0	0	0	0	0	0	0	0	0	9.34045e-05	0.000373618	5.83778e-05	0.00021016	4.67022e-05	0.000805614	0.000268538	0.000268538	1.16756e-05	8.17289e-05	3.50267e-05	0	0	0	0	0	0	0	0	0	0	0	0	0	0	0	0	0
OTU_1011	0	0	0	0	0.000723885	0	0	0	0	0	0	0	0	0	0	0	0	0	0	0	0	0	0	0	0	0	0.000140107	0	0	0	0	0	0	0	0	0	0	0
OTU_1012	0	0	0	0	0	0	0	0	0	0	2.33511e-05	2.33511e-05	0.000385293	0	0.000151782	0.000280213	0.000268538	8.17289e-05	0	0	0	0	0	0	0	0	0	0	0	0	0	0	0	0	0	0	0	0
OTU_1013	0	0	0	0	0	0	0	0	0	0	0	0.000502049	0	0	0.000116756	8.17289e-05	0.000700534	2.33511e-05	0	1.16756e-05	0	0	0	0	0	0	0	0	0	0	0	0	0	0	0	0	0	0
OTU_1014	0	0	0	0	0	0	0	0	0	0	0	0	0	0	0	0	0.000198485	0	0	0	0	0	0	0	0	0	0	0	0	0	0	0	0	0	0	0	0	0
OTU_1015	0	0	0	0	0	0	0	0	0	0	1.16756e-05	0.000326916	2.33511e-05	0	0	0.000455347	0.000256862	2.33511e-05	3.50267e-05	0	2.33511e-05	0	0	0	0	0	0	0	0	0	0	0	0	0	0	0	0	0
OTU_1016	0	0	0	0	0	0	0	0	0	0	7.00534e-05	8.17289e-05	0	0.000140107	0.000373618	0.000396969	8.17289e-05	9.34045e-05	0.000361942	2.33511e-05	3.50267e-05	0	0	0	0	0	0	0	0	0	0	0	0	0	0	0	0	0
OTU_1018	0	0	0	0	0	0	0	0	0	0	0	0.00187977	0	0	0	0	0	0	0	0	0	0	0	0	0	0	0	0	0	0	0	0	0	0	0	0	0	0
OTU_1019	0	0	0	0	0	0	0	0	0	0	0	0	0	0	0	0	0	0	0	0.00145944	0	0	0	0	0	0	0	0	0	0	0	0	0	0	0	0	0	0
OTU_1020	0.000221836	0.00241684	0.000245187	0.000198485	8.17289e-05	0	4.67022e-05	0.000128431	0	0	0	1.16756e-05	1.16756e-05	7.00534e-05	2.33511e-05	0.000443671	8.17289e-05	0.000151782	0	8.17289e-05	0	7.00534e-05	1.16756e-05	0.000151782	4.67022e-05	0.00446006	0	0.00115588	0.00010508	0.000221836	1.16756e-05	2.33511e-05	0	0.00031524	5.83778e-05	0	0	7.00534e-05
OTU_1021	0	0	0	0	0	0	0	0	0.000969071	0	0.000373618	0	0	0	0	0	0	0	0	0	0	0	0	0	0	0	0	0	0	0	0	0	0	0	0	0	0	0
OTU_1022	0	0	0	0	0	0	0	0	0	0	0	0	0	0	0	0	0	0	0	0	0	0	0	0	0	0	0	0	0.000899018	0	0	0	0	0	0	0	0	0
OTU_1024	0	0	0	0	0	0.000396969	0.000198485	1.16756e-05	0	0	0	0	0	0	0	0	0	0	0	0	0	0	0	0	0	0	0	0	0	0	0	0	0	0	0	0	0	0
OTU_1025	0	0	0	0	0	0	0	0	0	0	0	0	0	0	0	0	0	0	0	0	0	0	0	0	0	0	0	0	0	0	0	1.16756e-05	0	0	0.000758911	0	0	0
OTU_1026	0	0	0	0	0	0	0	0	0	1.16756e-05	1.16756e-05	0.000396969	9.34045e-05	5.83778e-05	9.34045e-05	0.000140107	0.000782262	0.000175133	7.00534e-05	0.00042032	9.34045e-05	0	0	0	0	0	0	0	0	0	0	0	0	0	0	0	0	0
OTU_1027	0	0	0	0	0	0	0	0	0	0	0	0.000665507	0	0	0.00021016	0.000245187	0.000875667	0.000116756	0	1.16756e-05	0	0	0	0	0	0	0	0	0	0	0	0	0	0	0	0	0	0
OTU_1029	0.00108583	0	0	0	0	0	0	0	0	0	0	0	0	0	0	0	0	0	0	0	0	0	0	0	0	0	0	0	0	0	0	0	0	0	0	0	0	0
OTU_1032	0	0	0	0	0	0	0	0	0	0	0	0	0	0	0	0	0	0	0	0	0	0	0	0	0	0	0	0	0	0	0	0	0	0.000887343	0	0	0	0
OTU_1035	0	0	0	0	0	0.00084064	0	0	0	0	0	0	0	0	0	0	0	0	0	0	0	0	0	0	0	0	0	0	0	0	0	0	0	0	0	0	0	0
OTU_1039	0	0	0	0	0	0	0	1.16756e-05	0	0	0	0	0	0	0	0	0	0	0	0	1.16756e-05	0	0	0	0	0	0	0	0	0	0	0	0	0	0.00121426	0	0	0
OTU_1041	0	0	0.000303565	8.17289e-05	0	0	0	0	0	5.83778e-05	0	0	0	0	0.000303565	0	1.16756e-05	0	0	0	0	0	0	0	0	0	0	0	0	0	0	5.83778e-05	0	0.00063048	0	4.67022e-05	0	0.000198485
OTU_1042	8.17289e-05	0	0.000548751	2.33511e-05	3.50267e-05	0	0	0	0	0	0	0	0	0	0	0	0	0	0	0	0	0	0	0	0	0	0	0	0	0	0	0	0	0	0	0	0	0
OTU_1045	0	0	0	0	0	0	0	0	0	0	0	0	0	0	0	0	0.000175133	0	0	0	0	0	0	0	0	0	0	0	0	0	0	0	0	0	0	0	0	0
OTU_1047	0	0	0	0	0	0	0	0	0	0	1.16756e-05	2.33511e-05	0	0	0	0	0.000431996	0.000233511	0	5.83778e-05	0	0	0	0	0	0	0	0	0	0	0	0	0	0	0	0	0	0
OTU_1048	0	0	0	0	0	0	0.000595454	7.00534e-05	0	0	0	0	0	0	0	0	0	0	0	0	0	0	0	0	0	0.000163458	0	0	0	0.000268538	0	0	0	0	0	0	0	0
OTU_1049	0	0	0	0	0	0	0	0	0	0	2.33511e-05	0.000385293	0.000163458	3.50267e-05	0.000280213	0.00021016	0.000268538	0.000151782	5.83778e-05	0.000140107	0	0	0	0	0	0	0	0	0	0	0	0	0	0	0	0	0	0
OTU_1050	0	0	0	0	0	0	0	0	0	0	0	0	0	0	0	0	0	0	0	0	0	0	0	0	0	0	0	0	0	0	0	0	0	0	0.000747236	0	0	0
OTU_1052	0	0	0	0	0	0	0	0	0	0	0	0	0	0	0	0	0.000828965	0	0	0	0	0	0	0	0	0	0	0	0	0	0	0	0	0	0	0	0	0
OTU_1053	0	0	0	0	0	0	0	0	0	1.16756e-05	0	9.34045e-05	0.000128431	1.16756e-05	0.000221836	0.000502049	0.00010508	1.16756e-05	1.16756e-05	4.67022e-05	0.000221836	0	0	0	0	0	0	0	0	0	0	0	0	0	0	0	0	0
OTU_1055	0	0	0	0	0	0	0	0	0	0	0	0.00042032	0	1.16756e-05	8.17289e-05	8.17289e-05	0.000618805	0.00010508	0	0	0	0	0	0	0	0	0	0	0	0	0	0	0	0	0	0	0	0
OTU_1056	0	0	0	0	0	0	0	0	0	0	0	9.34045e-05	0	0	0	2.33511e-05	0.000163458	1.16756e-05	0	1.16756e-05	0	0	0	0	0	0	0	0	0	0	0	0	0	0	0	0	0	0
OTU_1057	0	0	0	0	0	0	0	0	0	0	0	0.000186809	0	0	0.00010508	2.33511e-05	3.50267e-05	0	0	0.000116756	0	0	0	0	0	0	0	0	0	0	0	0	0	0	0	0	0	0
OTU_1062	0	0	0	0	0	0	0	0	0	0	0	0	0	0	0	0	0	0	0	0	0	0	0	0	0	0	0	0	1.16756e-05	0	5.83778e-05	0	0	0	0	0	0.00293057	0
OTU_1064	0	0	0	0	0	0	0	0	0	0	0	0	0	0	0	0	0	0	0	0	0	0	0	0	0	0	0	0	0	0.000805614	0	0	0	0	0	0	0	0
OTU_1066	0	0	0	0	0	0	0	0	0	4.67022e-05	2.33511e-05	8.17289e-05	0.000431996	4.67022e-05	5.83778e-05	0.000140107	0.000560427	3.50267e-05	0.000221836	1.16756e-05	1.16756e-05	0	0	0	0	0	0	0	0	0	0	0	0	0	0	0	0	0
OTU_1067	0	0	0	0	0	0	0	0	0	0	0	0	0	0	0	0	0.000653831	4.67022e-05	0	2.33511e-05	0	0	0	0	0	0	0	0	0	0	0	0	0	0	0	0	0	0
OTU_1069	0	0	0	0	0	0	0	0	0	0	0	0	0	0	0	0	0	0	0	0	0	0	0	0	0	0	0	2.33511e-05	0	0.000548751	0.000175133	0.000490374	0	0.000934045	0	0.000490374	0.000595454	0
OTU_1070	0	0	0	0	0	0	0	0	0	0	3.50267e-05	1.16756e-05	0	2.33511e-05	0.00010508	0.00010508	0.000198485	3.50267e-05	1.16756e-05	3.50267e-05	1.16756e-05	0	0	0	0	0	0	0	0	0	0	0	0	0	0	0	0	0
OTU_1071	0	0	0	0	0	0.000723885	0.000373618	0	0	0	0	0	0	0	0	0	0	0	0	0	0	0	0	0	0	0	0	0	0	0	0	0	0	0	0	0	0	0
OTU_1073	0.000350267	0	0	3.50267e-05	0.000128431	0	0	0.00010508	0.000373618	0	0	0	0	0	0	0	0	0	0	0	0	2.33511e-05	0	0	1.16756e-05	0.00129599	0.000455347	0	0.000140107	0	0	0	0	0	0	0	0	2.33511e-05
OTU_1074	0	0	0	0	0	0	0	0	0	0	5.83778e-05	0.000233511	0.00010508	0.000116756	0	0	4.67022e-05	0.000338591	0	0	0	0	0	0	0	0	0	0	0	0	0	0	0	0	0	0	0	0
OTU_1076	0	0	0	0	0	0	0	0	0	0	0	0	0	0	0	0	0	0	0	0	0	0	0	0	0	0	0	0	0	0	0	0	0.000583778	0	0	0	0	0
OTU_1077	0	0	0	0	0	0	0	0	0	0	0	0	0	0	0	0	0	0	0	0	0	0	0	0	0	0	0.00117923	0	0	0	0	0	0	0	0	0	0	0
OTU_1078	0	0	0	0	0	0	0	0	0	0	0	0	0	0	0	0	0	0	0	0	0	0	0	0	0	0	0	0	0	0	0	0	0	0	0	0.000338591	0	0
OTU_1079	0	0	0	0	0	0	0	0	0	0	0	0.000198485	4.67022e-05	0	5.83778e-05	0.00031524	0.000642156	5.83778e-05	0.000151782	3.50267e-05	0	0	0	0	0	0	0	0	0	0	0	0	0	0	0	0	0	0
OTU_1080	0	0	0	0	0	0	0	0	0	0	0	0	0	0	0	0	0.00141274	0	0	0	0	0	0	0	0	0	0	0	0	0	0	0	0	0	0	0	0	0
OTU_1081	0	0	0	0	0	0.000443671	0.000490374	2.33511e-05	0	0	0	0	0	0	0	0	0	0	0	0	0	0	0	0	0	0	0	0	0	0	0	0	0	0	0	0	0	0
OTU_1082	0	0	0	0	0	0	0	0	0	1.16756e-05	8.17289e-05	0.000396969	9.34045e-05	2.33511e-05	0.000338591	0.000245187	0.000361942	0.000116756	2.33511e-05	0	3.50267e-05	0	0	0	0	0	0	0	0	0	0	0	0	0	0	0	0	0
OTU_1083	0	0	0	0	0	0	0	0	0	0	0	0.0005254	0	1.16756e-05	0.000198485	0.000443671	0.000700534	0.00010508	0	3.50267e-05	0	0	0	0	0	0	0	0	0	0	0	0	0	0	0	0	0	0
OTU_1084	0	0	0	0	0	0	0	0	0	0	0	1.16756e-05	0	0	1.16756e-05	1.16756e-05	0.000198485	2.33511e-05	0	0	0	0	0	0	0	0	0	0	0	0	0	0	0	0	0	0	0	0
OTU_1086	0	0	0	0	0	0	0	0	0	0	0	0	0	0	0	0	0	0	0	0	0	0	0	0	0	0	0	0	0	0	0	0	0	4.67022e-05	0	0.000221836	3.50267e-05	0
OTU_1087	0	0	0	0	0	0	0	0	0	0	0	0	0.000338591	0	0	0	0.000642156	0.000186809	0	8.17289e-05	0	0	0	0	0	0	0	0	0	0	0	0	0	0	0	0	0	0
OTU_1089	0	0	0	0	0	0	0	0	0	0	0	0.000350267	0	0	0.00010508	3.50267e-05	2.33511e-05	4.67022e-05	0	0	0	0	0	0	0	0	0	0	0	0	0	0	0	0	0	0	0	0
OTU_1090	0	0	0	0	0	0	0	0	0	0	0	2.33511e-05	0.000128431	5.83778e-05	0.000233511	7.00534e-05	5.83778e-05	0.000151782	1.16756e-05	0.000116756	3.50267e-05	0	0	0	0	0	0	0	0	0	0	0	0	0	0	0	0	0
OTU_1091	0	0	0	0	0	0	0	0	0	0	0	0	0.000175133	0	0	0	0.00112085	0.000303565	0	0.000455347	0	0	0	0	0	0	0	0	0	0	0	0	0	0	0	0	0	0
OTU_1092	0	0	0	0	0.000350267	0	0	0.00042032	0	0	0	0	0	0	0	0	0	0.000607129	0	1.16756e-05	0	3.50267e-05	0	0	0	0.00031524	0	0	0	0	0	0	0	0	0	0	0	0
OTU_1099	0	0	0	0	0	0	0	0	0	0	0	0	0	0	0	0	0.000502049	0	0	0	0	0	0	0	0	0	0	0	0	0	0	0	0	0	0	0	0	0
OTU_1100	0.000467022	0	0	0	0	0	0	0	0	0	0	0	0	0	0	0	0	0	0	0	0	0	0	0	0	0	0	0	0.000723885	0	0	0	0	0	0	0	0	0
OTU_1102	0	0	0	0	0	0	0	0	0	0	0	1.16756e-05	2.33511e-05	2.33511e-05	0	1.16756e-05	0.000770587	0	0	0	0	0	0	0	0	0	0	0	0	0	0	0	0	0	0	0	0	0
OTU_1103	0	0	0	0	0	0	0	0	0	0	0	0	0	0	0	0	0	0	0	0	0	0	0	0	0	0	0	0	0.000653831	0	0	1.16756e-05	0	0	0	0	0	0
OTU_1104	0	0	0	0	0	0	0	0	0	0	0	0	0	0	0	0	0	0	0	0	0	0	0	0	0	0	0	0	0	0	0	0	0	0	0	0.00042032	0	0
OTU_1105	0	0	0	0	0	0	0	0	0	0	0	0	0	0	0	0	0	0	0	0	0	0	0	0	0	0.000537076	0	0	0	0	0	0	0	0	0	0	0	0
OTU_1106	0	0	0	0	0	0	0	0	0	0	0	0	0	0	0	0	0	0	0	0	0	0	0	0	0	0	0	0	0	0.00042032	0	0	0	0	0	0	0	0
OTU_1107	0	0.0063515	0	0	0	0	0	0	0	0	0	0	0	0	0	0	0	0	0	0	0	0	0	0	0	0	0	0	0	0	0	0	0	0	0	0	0	0
OTU_1110	0	0	0	0	0	0	0	0	0	0	0	0	0	0	0	0	0	0	0	0	0	0	0	0	0	0	0	0	0	9.34045e-05	0	0.000221836	0	0	0	7.00534e-05	0	0
OTU_1111	0	0	0	0	0	0	0	0	0	0	0	0.000723885	0	0	0	1.16756e-05	0	1.16756e-05	0	0	0	0	0	0	0	0	0	0	0	0	0	0	0	0	0	0	0	0
OTU_1112	0	0	0	0	0	0	0	0	0	0	0	0.00173966	0	0	0	0	0	2.33511e-05	0	0	0	0	0	0	0	0	0	0	0	0	0	0	0	0	0	0	0	0
OTU_1113	0	0.00226506	0	0	0	0	0	0	0	0	0	0	0	0	0	0	0	0	0	0	0	0	0	0	0	0	0	0	0	0	0	0	0	0	0	0	0	0
OTU_1115	0	0	0	0	0	0	0	0	0	0	0	0	0	0	0	0	0	0	0	0	0	0	0	0	0	0	0	0	0	0.000618805	0	0	0	0	0	0	0	0
OTU_1116	0	0	0	0	0	0	0	0	0	0	0	0.000163458	0	0	1.16756e-05	0	0.000186809	1.16756e-05	0	0	0	0	0	0	0	0	0	0	0	0	0	0	0	0	0	0	0	0
OTU_1117	0	0	0	0	0	0	0	0	0	0	0	0	0	0	0	0	0	0	0	0	0	0	0	0	0	0	0	0	0.00106248	0	0	0	0	0	0	0	0	0
OTU_1118	0	0	0	0	0	0.000723885	0.000128431	0	4.67022e-05	0	0	0	0	0	0	0	0	0	0	0	0	0	0	0	0	0	0	0	0	0	0	0	0	0	0	0	0	0
OTU_1120	0	0	0	0	0	0	0	0	0	0	0	0	0	0	0	0	0	0	0	0	0	0	0	0	0	0	0	0	0	0.000361942	0	0	0	0	0	0	0	0
OTU_1123	0	0	0	0	0	0	0	0	0	0	0	0	0	0	0	0	0	0	0	0	0	0	0	0	0	0	0	0.000163458	3.50267e-05	0	0	0	0	0.00231176	0	0	0	0
OTU_1124	0.000455347	0	0	0	0	0	0	0	3.50267e-05	0	0	0	0	0	0	0	0	0	0	0	5.83778e-05	0	0	0	0	0	0	0	0	0	0	0	0	0	0	0	0	0
OTU_1125	0.00220668	0	0	0	0	0	0	0	0	0	0	0	0	0	0	0	0	0	0	0	0	0	0	0	0	0	0	0	0	0	0	0	0	0	0	0	0	0
OTU_1126	0	0	0	0	0	0	0	0	0	0	0	0.000361942	0	1.16756e-05	4.67022e-05	0.000175133	0.000338591	7.00534e-05	0	0	0	0	0	0	0	0	0	0	0	0	0	0	0	0	0	0	0	0
OTU_1128	0.00120258	0	0.000852316	0.00763582	0.0020549	1.16756e-05	0.000548751	0.00120258	0.000969071	0	0	2.33511e-05	0	0	0	0	0.0005254	0.000268538	0	0.0021016	0.00198485	4.67022e-05	1.16756e-05	4.67022e-05	0	0	0.000116756	3.50267e-05	0.0113136	9.34045e-05	0	2.33511e-05	0	0.00435498	0.00117923	0	0.0021483	0.00820792
OTU_1130	0	0	0	0	0	0	0	0	0	0	0	0	0	0	0	0	0.000618805	0	0	0	0	0	0	0	0	0	0	0	0	0	0	0	0	0	0	0	0	0
OTU_1131	0	0	0	0	0	0	0	0	0	0	0	0	0	0	0	0	0.000887343	0	0	0	0	0	0	0	0	0	0	0	0	0	0	0	0	0	0	0	0	0
OTU_1132	0	0	0	0	0	0	0	0	0	3.50267e-05	1.16756e-05	0.000560427	0.000245187	0.000256862	0.000338591	0.000431996	0.00042032	0.000408645	0.00010508	0.000151782	5.83778e-05	0	0	0	0	0	0	0	0	0	0	0	0	0	0	0	0	0
OTU_1133	0	0	0	0	0	0	0	0	0	0	0	0	0	0	0	0	0	0	0	0	0	0	0	0	0	0	0	0	0	0	0	0	0	0	0.000653831	0	0	0
OTU_1134	0	0	0	0	0	0	0	0	0	0	0	0	0	0	0	0	0	0	0	0	0	0	0	0	0	0	0	0	0	0	0	0	0	0	0	0.000408645	0	0
OTU_1136	0	0	0	0	0	0	0	0	0	0	0	0	0	0	0	0	0	0	0	0	0	0	0	0	0	0	8.17289e-05	3.50267e-05	0.000116756	0.000116756	0.000128431	0	0	0.000455347	0	0.000548751	0.000221836	0
OTU_1137	0	0	0	0	0	0	0	0	0	0	0	0	0	0	0	0	0.00107415	0	0	0	0	0	0	0	0	0	0	0	0	0	0	0	0	0	0	0	0	0
OTU_1138	0	0	0	0	0	0	0	0	0	0	0	0	0	0	0	0	0	0	0	0	0	0	0	0	0	0	0	0	0	0	0	0	0	0	0	0.000852316	0	0
OTU_1139	0	0	0	0	0	0	0	0	0	0	0	0	0	0	0	0	0	0	0	0	0	0	0	0	0	0	0	0	0	0	0	0	0	0	0	0.000793938	0	0
OTU_1140	0	0	0	0	0.000922369	0	0	0.000233511	0.000350267	0	0	0	0	0	0	0	0	2.33511e-05	0	2.33511e-05	0	0	0	0	0	0.000140107	0	0.00010508	0	0	0.000560427	0	0	0	0	0	0	0.000128431
OTU_1141	0	0	0	0	0	0	0	0	0	1.16756e-05	0	0.00010508	0.000175133	1.16756e-05	0	5.83778e-05	0.000350267	3.50267e-05	0.000151782	3.50267e-05	0	0	0	0	0	0	0	0	0	0	0	0	0	0	0	0	0	0
OTU_1142	0	0	0	0	0	0	0	0	0	0	0	7.00534e-05	1.16756e-05	0	5.83778e-05	0	5.83778e-05	3.50267e-05	3.50267e-05	3.50267e-05	0	0	0	0	0	0	0	0	0	0	0	0	0	0	0	0	0	0
OTU_1146	0	0	0	0	0	0	0	0	0	0	0	0	0	0	0	0	0	0	0	0	0	0	0	0	0	0	0	0	0	0	0	0	0	0	0	0.000490374	0	0
OTU_1147	0	0	0	0	0	0	0	0	0	0	0	0	0	0	0	0	0	0	0	0	0	0	0	0	0	0	0	0	0	0	0	0.000396969	0	0	0	0	0	0
OTU_1148	0	0	0	0	0	0	0	0	0	0	4.67022e-05	0.000245187	2.33511e-05	0	0.000140107	0.000221836	0.000677182	8.17289e-05	2.33511e-05	2.33511e-05	2.33511e-05	0	0	0	0	0	0	0	0	0	0	0	0	0	0	0	0	0
OTU_1149	0	0	0	0	0	0	0	0	0	0	0	0	0	0	0	0	0	0	0	0.00073556	0	0	0	0	0	0	0	0	0	0	0	0	0	0	0	0	0	0
OTU_1150	0	0	0.000992423	0	0.00021016	0	0	2.33511e-05	0	0	0	0	0	0.000537076	0	0	0	0.00010508	0	0	0	0	0	9.34045e-05	0	2.33511e-05	0.000245187	0	0	0	0.00010508	0	0	1.16756e-05	0	0.000887343	0	0
OTU_1153	0	0	0	0	0	0	0	0	0	0	1.16756e-05	0.000280213	0	0	7.00534e-05	0.000151782	0.000361942	3.50267e-05	0	0	0	0	0	0	0	0	0	0	0	0	0	0	0	0	0	0	0	0
OTU_1154	0	0	0	0	0	0	0	0	0	1.16756e-05	5.83778e-05	0.000338591	5.83778e-05	1.16756e-05	4.67022e-05	0.000186809	0.000548751	0.000221836	1.16756e-05	0.000128431	9.34045e-05	0	0	0	0	0	0	0	0	0	0	0	0	0	0	0	0	0
OTU_1155	0	0	0	0	0	0	0	0	0	0	2.33511e-05	0.000151782	0.000163458	0.000256862	0	0.00042032	0.000338591	5.83778e-05	4.67022e-05	0.000443671	0.000151782	0	0	0	0	0	0	0	0	0	0	0	0	0	0	0	0	0
OTU_1160	0	0	0	0	0	0	0	0	0	8.17289e-05	7.00534e-05	0.000431996	0	0	0	4.67022e-05	4.67022e-05	5.83778e-05	3.50267e-05	1.16756e-05	9.34045e-05	0	0	0	0	0	0	0	0	0	0	0	0	0	0	0	0	0
OTU_1161	0	0	0	0	0	0	0	0	0	0	0	0	0	0	0	0	0.000758911	0	0	0	0	0	0	0	0	0	0	0	0	0	0	0	0	0	0	0	0	0
OTU_1162	0	0	0	0	0	0	0	0	0	0	0	0	0	0	0	0	0	0	0	0	0	0	0	0	0	0	0	0	0	0	0	0	0	0	0.000805614	0	0	0
OTU_1163	0	0	0	0	0	0	0	0	0	0	0	0	0	0	0	0	0.000595454	0	0	0	0	0	0	0	0	0	0	0	0	0	0	0	0	0	0	0	0	0
OTU_1164	0	0	0	0	0	0	0	0	0	0	0	0	0	0	0	0	0.0005254	8.17289e-05	0	1.16756e-05	0	0	0	0	0	0	0	0	0	0	0	0	0	0	0	0	0	0
OTU_1165	0	0	0	0	0	0	0	0	0	0	0	0	0	0	0	0	0	0	0	0	0	0	0	0	0	0	0	0	0	0	0	0	0	0	0	0.000642156	0	0
OTU_1167	0	0	0	0	0	0	0	0	0	0	0	0	2.33511e-05	0	0	0	0.000980747	0.000572102	0	4.67022e-05	0	0	0	0	0	0	0	0	0	0	0	0	0	0	0	0	0	0
OTU_1170	0	0	0	0	0	0	0	0	0	0	0	0	0	0	0	0	0	0	0	0	0	0	0	0	0	0	0	0	0	0	0	0	0	0	0	0.000140107	0	0
OTU_1172	0	0	0	0	0	0	0	0	0	0	0	0	0.000350267	0	0	0	0.000186809	0.000128431	0	0	0	0	0	0	0	0	0	0	0	0	0	0	0	0	0	0	0	0
OTU_1173	0	0	0	0	0	0	0	0	0	0	2.33511e-05	0.000128431	3.50267e-05	8.17289e-05	4.67022e-05	0.00010508	0.000140107	0.00031524	0.000175133	0	2.33511e-05	0	0	0	0	0	0	0	0	0	0	0	0	0	0	0	0	0
OTU_1174	0	0	0	0	0	0	0	0	0	0	0	0	0	0	0	0	0	0	0	0	0	0	0	0	0	0	0	0	0	0.000198485	7.00534e-05	9.34045e-05	0	0.000665507	0	5.83778e-05	0.000548751	0
OTU_1175	0	0	0	0	0	0	0	0	0	0	0	0	0	0	0	0	0	0	0	0	0	0	0	0	0	0	0	0	0	0	0	0	0	0	0	0.000595454	0	0
OTU_1176	0	0	0	0	0	0	0	0	0	0	0	0	0	0	0	0	0	0	0	0	0	0	0	0	0	0.000548751	0	0	0	0	0	0	0	0	0	0	0	0
OTU_1177	0	0	0	0	0	0	0	0	0	0	0	0	0	0	0	0	0	0	0	0	0	0	0	0	0	0	0	0	0.00119091	0	0	0	0	0	0	0	0	0
OTU_1178	0	0	0	0	0	0	0	0	0	0	0	0	0	0	0	0	0	0	0	0.00113253	0	0	0	0	0	0	0	0	0	0	0	0	0	0	0	0	0	0
OTU_1179	0	0	0	0	0	0	0	0	0	0	5.83778e-05	0.000373618	8.17289e-05	1.16756e-05	2.33511e-05	0.000128431	0.000875667	0.000163458	8.17289e-05	0.000163458	1.16756e-05	0	0	0	0	0	0	0	0	0	0	0	0	0	0	0	0	0
OTU_1181	0	0	0	0	0	0	0	0	0	0	0	0.000186809	0	0	9.34045e-05	4.67022e-05	0.000385293	0.000151782	1.16756e-05	1.16756e-05	0	0	0	0	0	0	0	0	0	0	0	0	0	0	0	0	0	0
OTU_1182	0	0	0	0	0	0	0	0	0	0	0	0.00010508	1.16756e-05	1.16756e-05	3.50267e-05	0	0.000326916	4.67022e-05	0	0	3.50267e-05	0	0	0	0	0	0	0	0	0	0	0	0	0	0	0	0	0
OTU_1187	0	0	0	0	0	0	0	0	0	3.50267e-05	0.000326916	0.000583778	7.00534e-05	0.000140107	0.000116756	0.000186809	0.000712209	9.34045e-05	0.000116756	0.000140107	0.000116756	0	0	0	0	0	0	0	0	0	0	0	0	0	0	0	0	0
OTU_1188	0	0	0	0	0	0	0	0	0	0	0	0	0	0	0	0	0	0	0	0	0	0	0	0	0	0	0	0	0	0	0	0	0	0	0	0.000303565	0	0
OTU_1191	0	0	0	0	0	0	0	0	0	0	0	0	0	0	0	0	0	0	0	0	0	0	0	0	0	0	0	0	0	0	0	0	0	0	0.000303565	0	0	0
OTU_1192	0	0	0	0	0	0	0	0	0	0	0	0	0	0	0	0	0	0	0	0	0	0	0	0	0	0	0	0	0.000572102	0	0	0	0	0	0	0	0	0
OTU_1193	0	0	0	0	0	0	0	0	0	0	0	0	0	0	0	0	0	0	0	0	0	0	0	0	0	0	0	0	0	0	0	0	0	0	0	0.000245187	0	0
OTU_1195	0	0	0	0	0	0	0	0	0	2.33511e-05	3.50267e-05	0.000221836	0.000198485	3.50267e-05	0.00031524	0.00010508	0.000245187	0.000151782	7.00534e-05	7.00534e-05	5.83778e-05	0	0	0	0	0	0	0	0	0	0	0	0	0	0	0	0	0
OTU_1196	0	0	0	0	0	0	0	0	0	0	0	0	0	0	0	0	0	0	0	0	0	0	0	0	0	0.000618805	0	0	0	0	0	0	0	0	0	0	0	0
OTU_1198	0	0	0	0	0	0	0	0	0	1.16756e-05	0.000116756	0.0011442	0.000361942	0.000116756	0	0.000151782	3.50267e-05	0	4.67022e-05	3.50267e-05	1.16756e-05	0	0	0	0	0	0	0	0	0	0	0	0	0	0	0	0	0
OTU_1201	0	0	0	0	0	0	0	0	0	0	0	0.000677182	0	1.16756e-05	5.83778e-05	0.00042032	0.00112085	9.34045e-05	0	8.17289e-05	0	0	0	0	0	0	0	0	0	0	0	0	0	0	0	0	0	0
OTU_1202	0	0	0	0	0	0	0	0	0	0	0	0	0	0	0	0	0	0	0	0	0	0	0	0	0	0	0	0	0	0	0	0	0	0	0	0.00073556	0	0
OTU_1205	0	0	0	0	0	0	0	0	0	0	0	0	0	0	0	0	0.000607129	7.00534e-05	0	0	0	0	0	0	0	0	0	0	0	0	0	0	0	0	0	0	0	0
OTU_1206	0	0	0	0	0	0	0	0	0	0	0	0.000992423	0	0	0	0	0	0	0	0	0	0	0	0	0	0	0	0	0	0	0	0	0	0	0	0	0	0
OTU_1207	0	0	0	0	0	0	0	0	0	0	0	0	1.16756e-05	0	0	0	0.00010508	0.000198485	0	0.000116756	0	0	0	0	0	0	0	0	0	0	0	0	0	0	0	0	0	0
OTU_1209	0	0	0	0	0	0	0	0	0	0	0	0	0	0	0	0	0.000770587	0	0	0	0	0	0	0	0	0	0	0	0	0	0	0	0	0	0	0	0	0
OTU_1215	0	0	0	0	0	0	0	0	0	0	0	0	0.000385293	0	0	0	0.000478698	0.00031524	0	0.000175133	0	0	0	0	0	0	0	0	0	0	0	0	0	0	0	0	0	0
OTU_1216	0	0	0	0	0	0	0	0	0	0	2.33511e-05	0.000186809	0	0	0.000350267	0.000198485	0.00101577	0.000198485	3.50267e-05	8.17289e-05	0	0	0	0	0	0	0	0	0	0	0	0	0	0	0	0	0	0
OTU_1219	0	0	0	0	0	0	0	0	0	7.00534e-05	8.17289e-05	5.83778e-05	0.000198485	0.000116756	9.34045e-05	0.000221836	0.000186809	3.50267e-05	2.33511e-05	0.000186809	4.67022e-05	0	0	0	0	0	0	0	0	0	0	0	0	0	0	0	0	0
OTU_1221	0	0	0	0	0	0	0	0	0	0	0	0	0.000151782	0	0	0	0.000186809	1.16756e-05	0	0.000326916	0	0	0	0	0	0	0	0	0	0	0	0	0	0	0	0	0	0
OTU_1222	0	0	0	0	0	0	0	0	0	0	0	0	0	0	0	0	0	0	0	0	0	0	0	0	0	0	0	0	0	0	0	0	0	0	0	0.000151782	0	0
OTU_1224	0	0	0	0	0	0	0	0	1.16756e-05	0	0	0	0	0	0	0	0	0	0	0	0	0	0	1.16756e-05	0	0	0	0	0	0	0	0	0	0	0	0.000863991	0	5.83778e-05
OTU_1225	0	0	0	0	0	0	0	0	0	0	0	0	0	0	0	0	0	0	0	0	0	0	0	0	0	0	0	0	0	1.16756e-05	3.50267e-05	0	0	4.67022e-05	0	1.16756e-05	0.000607129	0
OTU_1227	0	0	0	0	0.00124928	0	0	0	0	0	0	0	0	0	0	0	0	4.67022e-05	0	0	0	0	0	0	1.16756e-05	1.16756e-05	0.000256862	0	1.16756e-05	0	0	0	0	0	0	0	0	0.000233511
OTU_1229	0	0	0	0	0	0	0	0	0	0	0	0	0	0	0	0	0	0	0	0	0	0	0	0	0	0	0	0	0	0	0	0	0	0	0	0.000326916	0	0
OTU_1230	0	0	0	0	0	0	0	0	0	0	0	0	0	0	0	0	0	0	0	0	0	0	0	0	0	0	0	0	0	0	0	0	0	0	0	0	0.000677182	0
OTU_1231	0	0	0	0	0	0	0	0	0	0	0	0	0	0	0	0	0	0	0	0	0	0	0	0	0	0	0	0	0	0	0	0	0	0	0	0.000396969	0	0
OTU_1233	0	0	0	0	0	0	0	0	0	0	0	0	0	0	0	0	0	0	0	0	0	0	0	0	0	0	0	0	2.33511e-05	9.34045e-05	0	0.000128431	0	9.34045e-05	0	0.000502049	0	0
OTU_1237	0	0	0	0	0	0	0	0	0	0	0	0	0	0	0	0	0	0	0	0	0	0	0	0	0	0	0	0	0	0	0	0	0	0	0	0.000385293	0	0
OTU_1238	0	0	0	0	0	0	0	0	0	0	0	0	0	0	0	0	0	0	0	0	0	0	0	0	0	0	0	0	0	1.16756e-05	0	2.33511e-05	0	0	0	0	0	0
OTU_1239	0	0	0	0	0	0	0	0	0	0	0	0	0	0	0	0	0	0	0	0	0	0	0	0	0	0	0	0	0	0	0	0	0	0.000548751	0	0	1.16756e-05	0
OTU_1240	0	0	0	0	0	0	0	0	0	0	0	0	0	0	0	0	0	0.000385293	0	0	0	0	0	0	0	0	0	0	0	0	0	0	0	0	0	0	0	0
OTU_1241	0	0	0	0	0	0	0	0	0	0	0	0	0	0.000583778	0	0	0	0	0	0	0	0	0	0	0	0	0	0	0	0	0.000163458	0	0	0	0	0	0	0
OTU_1242	0	0	0	0	0	0	0	0	0	0	0	0.000151782	0	0	0	2.33511e-05	0.000163458	0	0	0	0	0	0	0	0	0	0	0	0	0	0	0	0	0	0	0	0	0
OTU_1243	0	0	0	0	0	0	0	0	0	0	0	0	0	0	0	0	0	0	0	0	0	0	0	0	0	0	0	0	0	0	0	0	0	0.000583778	0	0	0	0
OTU_1244	0	0	0	0	0	0	0	0	0	0	0	0.00221836	0	0	0	0	0	0	0	0	0	0	0	0	0	0	0	0	0	0	0	0	0	0	0	0	0	0
OTU_1245	0	0	0	0	0	0	0	0	0	0	0	0	0	0	0	0	0	0	0	0	0	0	0	0	0	0	0	0	0	1.16756e-05	0	0.000116756	0	0	0	0	0	0
OTU_1246	0	0	0	0	0	0	0	0	0	0	5.83778e-05	0.000408645	1.16756e-05	3.50267e-05	5.83778e-05	0.000221836	0.000408645	0.00010508	1.16756e-05	7.00534e-05	1.16756e-05	0	0	0	0	0	0	0	0	0	0	0	0	0	0	0	0	0
OTU_1247	0	0	0	0	0	0	0	0	0	0	0	0	0	0	0	0	0	0	0	0	0	0	0	0	0	0	0	0	1.16756e-05	3.50267e-05	0	0.000175133	0	0	0	5.83778e-05	0	0
OTU_1248	0	0	0	0	0	0	0	0	0	0	0	0	0	0	0	0	0	0	0	0	0	0	0	0	0	0	0	0	0	0	0	0	0	0.00126096	0	7.00534e-05	0	0
OTU_1249	0	0	0	0	0	0	0	0	0	0	0	0.00042032	2.33511e-05	0	0.00010508	2.33511e-05	0.000151782	4.67022e-05	1.16756e-05	2.33511e-05	2.33511e-05	0	0	0	0	0	0	0	0	0	0	0	0	0	0	0	0	0
OTU_1251	0	0	0	0	0	0	0	0	0	1.16756e-05	0	0.000151782	1.16756e-05	2.33511e-05	0.000151782	0.00010508	0.000408645	3.50267e-05	0	0.000140107	1.16756e-05	0	0	0	0	0	0	0	0	0	0	0	0	0	0	0	0	0
OTU_1252	0	0	0	0	0	0	0	0	0	0	0	4.67022e-05	0	7.00534e-05	0	8.17289e-05	0.000163458	7.00534e-05	0	1.16756e-05	0	0	0	0	0	0	0	0	0	0	0	0	0	0	0	0	0	0
OTU_1255	0	0	0	0	0	0	0	0	0	0	0	0	0	0	0	0	0.000256862	3.50267e-05	0	0.000221836	0	0	0	0	0	0	0	0	0	0	0	0	0	0	0	0	0	0
OTU_1256	0	0	0	0	0	0	0	0	0	0	0	0	0	0	0	0	0.00063048	0	0	0	0	0	0	0	0	0	0	0	0	0	0	0	0	0	0	0	0	0
OTU_1261	0	0	0	0	0	0	0	0	0	0	0	0	0	0	0	0	0.000396969	0.000151782	0	0	0	0	0	0	0	0	0	0	0	0	0	0	0	0	0	0	0	0
OTU_1263	0	0	0	0	0	0	0	0	0	0	0	0.000431996	1.16756e-05	0	0.00021016	0	0.00010508	3.50267e-05	4.67022e-05	1.16756e-05	0	0	0	0	0	0	0	0	0	0	0	0	0	0	0	0	0	0
OTU_1264	0	0	0	0	0	0	0	0	0	0	0	0	0	0.000186809	0	0.000198485	0	0	0	0	0	0	0	0	0	0	0	0	0	0	0	0	0	0	0	0	0	0
OTU_1265	0	0	0.00031524	0	0	0	0	0	0	0	0	0	0	0	0	0	0	0	0	0	0	0	0	0	0	0	0	0	0	0	0	0	0	0	0	0	0	0
OTU_1266	0	0	0	0	0	0	0	0	0	0	0	0	0	0	0	0	0.000443671	0	0	0	0	0	0	0	0	0	0	0	0	0	0	0	0	0	0	0	0	0
OTU_1267	0	0	0	0	0	0	0	0	0	0	2.33511e-05	0	0	0	0.000268538	0.000175133	0.000350267	3.50267e-05	9.34045e-05	2.33511e-05	0	0	0	0	0	0	0	0	0	0	0	0	0	0	0	0	0	0
OTU_1268	0	0	0	0	0	0	0	0	0	0	0	0	0	0	0	0	0	0	0	0	0	0	0	0	0	0	0	0	0.000712209	0	0	0	0	0	0	0	0	0
OTU_1272	0	0	0	0	0	0.00106248	2.33511e-05	0	0	0	0	0	0	0	0	0	0	0	0	0	0	0	0	0	0	0	0	0	0	0	0	0	0	0	0	0	0	0
OTU_1274	0	0	0	0	0	0	0	0	0	0	0	0	0	0	0	0	0	0	0	0	0	0	0	0	0	0	0	0	0.000537076	0.000256862	0	0	0	3.50267e-05	0	0	0	0
OTU_1275	0	0	0	0	0	0	0	0	0	0	2.33511e-05	0.000233511	0.00042032	4.67022e-05	5.83778e-05	0.000408645	0.000653831	0.000303565	4.67022e-05	0.000350267	0.000151782	0	0	0	0	0	0	0	0	0	0	0	0	0	0	0	0	0
OTU_1276	0	0	0	0	0	0	0	0	0	0	0	0	0	0	0	0	0.000560427	2.33511e-05	0	0	0	0	0	0	0	0	0	0	0	0	0	0	0	0	0	0	0	0
OTU_1277	0	0	0	0	0	0	0	0	0	0	1.16756e-05	0.000280213	1.16756e-05	1.16756e-05	7.00534e-05	0.000373618	0.00010508	9.34045e-05	8.17289e-05	0.000256862	0	0	0	0	0	0	0	0	0	0	0	0	0	0	0	0	0	0
OTU_1278	0	0	0	0	0	0	0	0	0	4.67022e-05	1.16756e-05	0.000396969	8.17289e-05	8.17289e-05	9.34045e-05	0.000793938	0.000361942	0.000291889	1.16756e-05	0.000221836	3.50267e-05	0	0	0	0	0	0	0	0	0	0	0	0	0	0	0	0	0
OTU_1280	0	0	0	0	0	0	0	0	0	0	0	0	0	0	0	0	0	0	0	0	0	0	0	0	0	0	1.16756e-05	0	0	0.000116756	0	0.000338591	0	0	0	0.000186809	0	0
OTU_1281	0	0.0020082	0	7.00534e-05	0	0	0	0	0	0	0	0	0	0	0	0	0	0	0	0	0	0	0	0	0	0	0	0	0	0	0	0	0	0	0	0	0	0
OTU_1282	0	0	0	0	0	0	0	0	0	0	1.16756e-05	0.000268538	0.000116756	7.00534e-05	0.000326916	0.000116756	0.00142442	0.000443671	0	4.67022e-05	1.16756e-05	0	0	0	0	0	0	0	0	0	0	0	0	0	0	0	0	0
OTU_1283	0	0	0	0	0	0	0	0	0	0	0	0	3.50267e-05	0	0	0	0.00042032	0.00010508	0	0.000233511	0	0	0	0	0	0	0	0	0	0	0	0	0	0	0	0	0	0
OTU_1284	0	0	0	0	0	0	0	0	0	0	0	0	3.50267e-05	0	0	0	4.67022e-05	0.000280213	0	0.000151782	0	0	0	0	0	0	0	0	0	0	0	0	0	0	0	0	0	0
OTU_1287	0	0	0	0	0	0	0	0	0	0	0	0	0	0	0	0	0	0	0	0	0	0	0	0	0	0	0	0	0.000408645	0	0	0	0	2.33511e-05	0	0	9.34045e-05	0
OTU_1288	0	0	0	0	0	0	0	0	0	0	0	0.000793938	1.16756e-05	1.16756e-05	7.00534e-05	0.00010508	3.50267e-05	0	0	0	2.33511e-05	0	0	0	0	0	0	0	0	0	0	0	0	0	0	0	0	0
OTU_1292	0	0	0	0	0	0	0	0	0	0	0	0.000548751	1.16756e-05	2.33511e-05	0.00010508	0.00010508	5.83778e-05	5.83778e-05	2.33511e-05	2.33511e-05	0	0	0	0	0	0	0	0	0	0	0	0	0	0	0	0	0	0
OTU_1295	0	0	0	0	0	0	0	0	0	0	3.50267e-05	0.000502049	4.67022e-05	0	0	0.000233511	0.000175133	1.16756e-05	0	3.50267e-05	0	0	0	0	0	0	0	0	0	0	0	0	0	0	0	0	0	0
OTU_1299	0	0	0	0	0	0	0.000583778	0	0	0	0	0	0	0	0	0	0	4.67022e-05	0	0	0	2.33511e-05	0	0	0	0	0	0	0	0	0	0	0	0	4.67022e-05	0	0	0
OTU_1300	0	0	0	0	0	0	0	5.83778e-05	0	0	0	0.000548751	0	8.17289e-05	0	0	0	0	0	0	0	0	0	0	0	0	0	0	4.67022e-05	0	0	0	0	0	0	0	0	4.67022e-05
OTU_1301	0	0	0	0	0	0	0	0	0	0	0	0.000408645	0	0	0	0.000128431	0.000175133	0.000163458	1.16756e-05	2.33511e-05	0	0	0	0	0	0	0	0	0	0	0	0	0	0	0	0	0	0
OTU_1303	0	0	0	0	0	0	0	1.16756e-05	4.67022e-05	0	0	0	0	7.00534e-05	0	0	0	0	0.000805614	0	2.33511e-05	0	0	0	0	0	0	0	0	0	0	2.33511e-05	0	0	0	0	1.16756e-05	1.16756e-05
OTU_1304	0	0	0	0	0	0	0.000607129	0	0	0	0	0	0	0	0	0	0	0	0	0	0	0	0	0	0	0	0	0	0	0	0	0	0	0	0	0	0	0
OTU_1306	0	0	0	0	0	0	0	0	0	0	2.33511e-05	1.16756e-05	0	0	0.000700534	0	8.17289e-05	5.83778e-05	0.000163458	0.000747236	0	0	0	0	0	0	0	0	0	0	0	0	0	0	0	0	0	0
OTU_1308	0.000852316	0	0	0	0	0	0	0	0	0	0	0	0	0	0	0	0	0	0	0	0	0	0	0	0	0	0	0	0	0	0	0	0	0	0	0	0	0
OTU_1309	0	0	0	0	0	0	0	0	0	1.16756e-05	1.16756e-05	8.17289e-05	0	1.16756e-05	0.000116756	3.50267e-05	0.000198485	3.50267e-05	0	2.33511e-05	0	0	0	0	0	0	0	0	0	0	0	0	0	0	0	0	0	0
OTU_1310	0	0	0	0	0	0	0	0	0	1.16756e-05	2.33511e-05	0.000303565	4.67022e-05	1.16756e-05	7.00534e-05	0.000350267	0.000805614	0.000163458	7.00534e-05	0.000175133	4.67022e-05	0	0	0	0	0	0	0	0	0	0	0	0	0	0	0	0	0
OTU_1313	0	0	0	0	0	0	0	0	0	0	0	0	0	0	0	0	0.000817289	0	0	0	0	0	0	0	0	0	0	0	0	0	0	0	0	0	0	0	0	0
OTU_1314	0	0	0	0	0	0	0	0	0	0	0	0	0	0	0	0	0	0	0	0	0	0.000233511	9.34045e-05	0.00130766	1.16756e-05	0.000513725	0	0	0	0	0	0	0	0	0	0	0	0
OTU_1319	0	0	0	0	0	0	0	0	0	0	0	0	0	0	0	0	0.000373618	7.00534e-05	0	0	0	0	0	0	0	0	0	0	0	0	0	0	0	0	0	0	0	0
OTU_1320	0	0	0	0	0	0	0	0	0	0	0	7.00534e-05	0	0	1.16756e-05	1.16756e-05	0.000642156	7.00534e-05	0	1.16756e-05	0	0	0	0	0	0	0	0	0	0	0	0	0	0	0	0	0	0
OTU_1322	0	0	0	0	0	0	0	0	0	0	0	2.33511e-05	0	0	0	0.000128431	0.00084064	0	0	0	0	0	0	0	0	0	0	0	0	0	0	0	0	0	0	0	0	0
OTU_1325	0	0	0	0	0	0	0	0	0	0	0	0.000455347	0	1.16756e-05	0.000221836	0.000572102	0.000770587	0.000128431	0	1.16756e-05	2.33511e-05	0	0	0	0	0	0	0	0	0	0	0	0	0	0	0	0	0
OTU_1326	0	0	0	0	0	0	0	0	0	0	0	0	0	0	0	0	0.000303565	0	0	0	0	0	0	0	0	0	0	0	0	0	0	0	0	0	0	0	0	0
OTU_1330	0	0	0	0	0	0	0.000595454	1.16756e-05	4.67022e-05	0	0	0	0	0	0	0	0	0	0	0	0	0	0	0	0	0	0	0	0	0	0	0	0	0	0	0	0	0
OTU_1331	0	8.17289e-05	0.0005254	0	0	0	0	0	0	0	0	0	0	0	0	0	0	0	0	0	0	0	0	0	0	0	0	0	0	0	0	0	0	0	0	0	0	0
OTU_1332	0	0	0	0	0	0	0	0	0	0	0	0	0	0	0	0	0	0	0	0	0	0	0	0	0	0	0	0	0	0	0	0	0	0	0	0.000560427	0	0
OTU_1334	0	0	0	0	0	0	0	0	0	0	1.16756e-05	0	2.33511e-05	0	0.000186809	0.000338591	0.000373618	0.000175133	0	2.33511e-05	3.50267e-05	0	0	0	0	0	0	0	0	0	0	0	0	0	0	0	0	0
OTU_1335	0	0	0	0	0	0	0	0	0	0	0	0	0	0	0	0	0	0	0	0	0	0	0	0	0	0	0	0	0	0	0	0	0	0	0.000537076	0	0	0
OTU_1336	4.67022e-05	0	0.000455347	0	1.16756e-05	0	0	0	0	0	0	0	0	0	0	0	0	0	0	0	0	0	0	0	0	0	0	0	0	0	0	0	0	0	0	0	0	0
OTU_1337	0	0	0	0	0	0	0	0	0	0	0	0.000186809	0	1.16756e-05	1.16756e-05	0.000256862	0.000385293	5.83778e-05	0	0	0	0	0	0	0	0	0	0	0	0	0	0	0	0	0	0	0	0
OTU_1338	0	0	0	0.000478698	0	0	0	0	0	0	0	0	0	0	0	0	0	0	0	0	0	0	0	0	0	0	0	0	0	0	0	0	0	0	0	0	0	0
OTU_1339	0	0	0	0	0	0	0	0	0	0	0	0	0	1.16756e-05	0	4.67022e-05	0	8.17289e-05	0	1.16756e-05	0	0	0	0	0	0	0	0	0	0	0	0	0	0	0	0	0	0
OTU_1340	0	0	0	0	0	0	0	0	0	0	0	0	0	0	0	0	0.000700534	0	0	0	0	0	0	0	0	0	0	0	0	0	0	0	0	0	0	0	0	0
OTU_1343	0	0	0	0	0	0	0	0	0	0	0	0	0.00010508	0	0	0	0.000443671	3.50267e-05	0	3.50267e-05	0	0	0	0	0	0	0	0	0	0	0	0	0	0	0	0	0	0
OTU_1344	0	0	0	0	0	0	0	0	0	0	0	0	0	0	0	0	0.000350267	0	0	0	0	0	0	0	0	0	0	0	0	0	0	0	0	0	0	0	0	0
OTU_1347	0	0	0	0	0	0	0	0	0	0	0	0	0	0	0	0	0	0	0	0	0	0	0	0	0	0	0	0	0	0	0	0	0	0.000186809	0	0	0	0
OTU_1349	0	0	0	0	0	0	0	0	0	0	0	0	0	0	0	0	9.34045e-05	1.16756e-05	0	0	0	0	0	0	0	0	0	0	0	0	0	0	0	0	0	0	0	0
OTU_1350	0	0	0	0	0	0	0	0	0	0	0	0	0	0	0	0	0.000770587	0	0	0	0	0	0	0	0	0	0	0	0	0	0	0	0	0	0	0	0	0
OTU_1352	0	0	0	0	0	0	0	0	0	0	0	0	0	0	0	0	0	0	0	0	0	0	0	0	0	0	0	0	0	0.000163458	3.50267e-05	0	0	0	0	0.00021016	0	0
OTU_1354	0	0	0	0	0	0	0	0	0	0	0	0	0.000291889	0	0	0	0	9.34045e-05	0	2.33511e-05	0	0	0	0	0	0	0	0	0	0	0	0	0	0	0	0	0	0
OTU_1356	0	0	0	0	0	0	0	0	0	0	0	0	0	0	0	0	0	0	0	0	0	0	0	0	0	0	0	0	0	0	0	0	0	0	0	0.000455347	0	0
OTU_1357	0	0	0	0	0	0	0	0	0	0	0	0.000175133	1.16756e-05	1.16756e-05	5.83778e-05	0.000151782	0	2.33511e-05	1.16756e-05	2.33511e-05	0	0	0	0	0	0	0	0	0	0	0	0	0	0	0	0	0	0
OTU_1358	0	0	0	0	0	0	0	0	0	0	0	0	0	0	0	0	0	0	0	0	0	0	0	0	0	0	0	1.16756e-05	0	7.00534e-05	0	0	0	8.17289e-05	0	0	0	0
OTU_1359	0	0	0	0	0	0	0	0	0	0	0	0	0	0	0	0	0	0	0	0	0	0	0	0	0	0	5.83778e-05	0	0	0.000899018	0.000116756	0.00141274	0	0	0	0.00234679	0	0
OTU_1361	0	0	0	0	0	0	0	0	0	0	7.00534e-05	0	0	2.33511e-05	0	0	0.000373618	0	0	0	0	0	0	0	0	0	0	0	0	0	0	0	0	0	0	0	0	0
OTU_1362	0	0	0	0	0	0	0	0	0	0	0	0	0	0	0	0	0	0	0	0	0	0	0	0	0	0	2.33511e-05	4.67022e-05	8.17289e-05	0.000233511	5.83778e-05	0.000303565	0	0.000186809	0	0.000478698	0.00031524	0
OTU_1365	0	0	0	0	0	0	0	0	0	0	0	0	0	0	0	0	0	0	0	0	0	0	0	0	0	0	0	0	0	0	0	0	0	0	0	0	0.000513725	0
OTU_1367	0	0	0	0	0	0	0	0	0	0	0	0	0	0	0	0	0	0	0	0	0	0	0	0	0	0	0	0	0	0	0	0.000326916	0	0	0	0.000291889	1.16756e-05	0
OTU_1370	0	0	0	0	0	0	0	0	0	0	0	0	0	0	0	0	0.000233511	0	0	0	0	0	0	0	0	0	0	0	0	0	0	0	0	0	0	0	0	0
OTU_1371	0	0	0	0	0	0	0	0	0	0	0	0	1.16756e-05	0	0	0	0.000350267	5.83778e-05	0	3.50267e-05	0	0	0	0	0	0	0	0	0	0	0	0	0	0	0	0	0	0
OTU_1372	0	0	0	0	0	0	0	0	0	0	0	0.000140107	0	0	1.16756e-05	7.00534e-05	0.000280213	2.33511e-05	0	0	0	0	0	0	0	0	0	0	0	0	0	0	0	0	0	0	0	0
OTU_1373	0	0	0	0	0	0	0	0	0	0	0.00010508	0	0.000128431	0.000116756	0.000245187	9.34045e-05	3.50267e-05	1.16756e-05	1.16756e-05	0	0.00010508	0	0	0	0	0	0	0	0	0	0	0	0	0	0	0	0	0
OTU_1374	0	0	0	0	0	0	0	0	0	0	2.33511e-05	3.50267e-05	1.16756e-05	2.33511e-05	5.83778e-05	7.00534e-05	0.000151782	8.17289e-05	0	0.000256862	0	0	0	0	0	0	0	0	0	0	0	0	0	0	0	0	0	0
OTU_1378	0	0	0	0	0	0	0	0	0	0	0	0	0	0	0	0	0	0	0	0	0	0	0	0	0	0	0	0	0	0	0	0	0	0.00073556	0	0	0	0
OTU_1379	0	0	0	0	0	0	0	0	0	0	0	0	0	0	0	0	0	0	0	0	0	0	0	0	0	0	0	0	3.50267e-05	9.34045e-05	2.33511e-05	1.16756e-05	0	0.00010508	0	0.000245187	7.00534e-05	0
OTU_1380	0	0	0	0	0	0	0	0	0	0	0	1.16756e-05	0	0	1.16756e-05	1.16756e-05	7.00534e-05	2.33511e-05	0	0	0	0	0	0	0	0	0	0	0	0	0	0	0	0	0	0	0	0
OTU_1381	0	0	0	0	0	0	0	0	0	0	0	0.00180971	0	0	0	0	0	0	0	0	0	0	0	0	0	0	0	0	0	0	0	0	0	0	0	0	0	0
OTU_1382	0	1.16756e-05	0	0	0	0	0	0	0	0	1.16756e-05	0.000186809	3.50267e-05	8.17289e-05	7.00534e-05	3.50267e-05	0.0005254	0.000128431	1.16756e-05	0	2.33511e-05	0	0	0	0	0	0	0	0	0	0	0	0	0	0	0	0	0
OTU_1383	0	0	0	0	0	0	0	0	0	0	2.33511e-05	0.000326916	0	0	3.50267e-05	0.000280213	5.83778e-05	7.00534e-05	2.33511e-05	9.34045e-05	0	0	0	0	0	0	0	0	0	0	0	0	0	0	0	0	0	0
OTU_1385	0	0	0.000361942	0	0	0	0	0	0	0	0	0	0	0	0	0	0	0	0	0	0	0	0	0	0	0	0	0	0	0	0	0	0	0	0	0	0	0
OTU_1389	0	0	0	0	0	0	0	0	0	0	0	0	0	0	0	0	0	0	0	0	0	0	0	0	0	0	0	0	0	0	0.00031524	0	0	7.00534e-05	0	0	0	0
OTU_1390	0	0	0	0	0	0	0	0	0	0	0	0.000373618	0	0	4.67022e-05	0.000175133	0.00031524	5.83778e-05	0	1.16756e-05	0	0	0	0	0	0	0	0	0	0	0	0	0	0	0	0	0	0
OTU_1392	0	0	0	0	0	0	0	0	0	0	0	0.00120258	0	0	0	0	0	0	0	0	0	0	0	0	0	0	0	0	0	0	0	0	0	0	0	0	0	0
OTU_1394	0	0	0	0	0	0	0	0	0	0	1.16756e-05	0.000140107	0	0	2.33511e-05	0.000245187	0.000256862	8.17289e-05	0	1.16756e-05	0	0	0	0	0	0	0	0	0	0	0	0	0	0	0	0	0	0
OTU_1395	0	0	0	0	0	0	0	0	0	0	0	0	0	0	0	0	0.00063048	0	0	0	0	0	0	0	0	0	0	0	0	0	0	0	0	0	0	0	0	0
OTU_1396	0	0	0	0	0	0	0.000443671	0	0	0	0	0	0	0	0	0	0	0	0	0	0	0	0	0	0	0	0	0	0	0	0	0	0	0	0	0	0	0
OTU_1397	0	0	0	0	0	0	0	0	0	0	0	0	0	0	0	0	0	0	0	0	0	0	0	0	0	0	0	0	0	0	0	0	0	0	0	0.000256862	0	0
OTU_1399	0	0	0	0	0	0	0	0	0	0	0	0	0	0	0	0	0	0	0	0	0	0	0	0	0	0	0	0	0	0	0	0	0	0	0	2.33511e-05	0	0
OTU_1401	0	0	0	0	0.000828965	0	0	0	0	0	0	0	0	0	0	0	0	0	0	0	0	0	0	0	0	0	0	0	0	0	0	0	0	0	0	0	0	0
OTU_1402	0	0	0	0	0	0	0	0	0	0	0	0	0	0	0	0	0	0	0	0	0	0	0	0	0	0	0	0	0	0	0	0	0	0	0	0.000268538	0	0
OTU_1403	0	0	0	0	0	0	0	0	0	0	0	0.000782262	0	0	2.33511e-05	4.67022e-05	0.000245187	1.16756e-05	0	5.83778e-05	1.16756e-05	0	0	0	0	0	0	0	0	0	0	0	0	0	0	0	0	0
OTU_1405	0	0	0	0	0	0	0	0	0	0	0	0	0	0	2.33511e-05	0	0.000116756	0	0.00031524	0	1.16756e-05	0	0	0	0	0	0	0	0	0	0	0	0	0	0	0	0	0
OTU_1406	0	0	0	0	0	0	0	0	0	0	4.67022e-05	0.000233511	2.33511e-05	0	0.000128431	7.00534e-05	0.000431996	8.17289e-05	0	0	0	0	0	0	0	0	0	0	0	0	0	0	0	0	0	0	0	0
OTU_1407	0	0	0	0	0	0	0	0	0	0	0.000548751	1.16756e-05	0	0	0	0	0	0	0	0	0	0	0	0	0	0	0	0	0	0	0	0	0	0	0	0	0	0
OTU_1408	0	0	0	0	0	0	0	0	0	0	0	0.000688858	0	0	0	0	0	0	0	0	0	0	0	0	0	0	0	0	0	0	0	0	0	0	0	0	0	0
OTU_1409	0	0	0	0	0	0	0	0	0	0	0	0	1.16756e-05	0	0	0	0.000198485	7.00534e-05	0	0	0	0	0	0	0	0	0	0	0	0	0	0	0	0	0	0	0	0
OTU_1410	0	0	0	0	0	0	0	0	0	0	0	0	0	0	0	0	0.000163458	0	0	0	0	0	0	0	0	0	0	0	0	0	0	0	0	0	0	0	0	0
OTU_1411	0	0	0	0	0	0	0	0	0	0	0	0	0	0	0	0	0	0	0	0	0	0	0	0	0	0	0	0	0	0.000163458	0	4.67022e-05	0.000560427	0.00084064	0	0.000140107	0.00063048	0
OTU_1413	0	0	0	0	0	0	0	0	0	1.16756e-05	7.00534e-05	8.17289e-05	9.34045e-05	0.000116756	7.00534e-05	8.17289e-05	0.000151782	9.34045e-05	3.50267e-05	0.000256862	2.33511e-05	0	0	0	0	0	0	0	0	0	0	0	0	0	0	0	0	0
OTU_1416	0	0	0	0	0	0	0	0	0	0	0	0	0	0	0	0	0	0	0	0	0	0	0	0	0	0	0	0	0	1.16756e-05	0.00031524	0	0	0	0	0	0	0
OTU_1418	0	0	0	0	0	0	0	0	0	0	0	0	0	0	0	0	0	0	0	0	0	0	0	0	0	0	0	0	0	0.000175133	0	0	0	5.83778e-05	0	4.67022e-05	0	0
OTU_1419	0	0	0	0	0	0	0	0	0	0	0	0	0	0	0	0	0.0010508	0.000233511	0	3.50267e-05	0	0	0	0	0	0	0	0	0	0	0	0	0	0	0	0	0	0
OTU_1420	0	0	0	0	0	0	0	0	0	1.16756e-05	2.33511e-05	4.67022e-05	9.34045e-05	8.17289e-05	0.000140107	0.000175133	0.000688858	5.83778e-05	4.67022e-05	0.000128431	4.67022e-05	0	0	0	0	0	0	0	0	0	0	0	0	0	0	0	0	0
OTU_1421	0	0	0	0	0	0	0	0	0	0	0	0	0	0	0	0	0	0	0	0	0	0	0	0	0	0	0	0	0	0	0	0	0	0	0	3.50267e-05	0	0
OTU_1422	0	0	0	0	0	0	0	0	0	0	0	0.000221836	0.000128431	0	4.67022e-05	0.00010508	2.33511e-05	0.000116756	0	0	0.000163458	0	0	0	0	0	0	0	0	0	0	0	0	0	0	0	0	0
OTU_1424	0	0	0	0	0	0.000502049	0.000992423	1.16756e-05	0	0	0	0	0	0	0	0	0	2.33511e-05	0	0	0	0	0	0	0	0	0	0	0	0	0	0	0	0	0	0	0	0
OTU_1425	0	0	0	0	0	0	0	0	0	0	0	0	0	0	0	0	0.000548751	0	0	0	0	0	0	0	0	0	0	0	0	0	0	0	0	0	0	0	0	0
OTU_1427	0	0	0	0	0	0	0	0	0	0	0	0	0	0	0	0	0.000502049	0	0	0	0	0	0	0	0	0	0	0	0	0	0	0	0	0	0	0	0	0
OTU_1428	0	0	0	0.000245187	0	0	0	0	0	0	0	0	0	0	0	0	0	0	0	0	0	0	0	0	0	0	0	0	0	0	0	0	0	0	0	0	0	0
OTU_1429	0	0	0	0	0	0	0	0	0	0	0	0	0	0	0	0	0.000478698	0	0	0	0	0	0	0	0	0	0	0	0	0	0	0	0	0	0	0	0	0
OTU_1431	0	0	0	0	0	0	0	0	0	0	0	0.000163458	0	0	2.33511e-05	3.50267e-05	0.00010508	0	0	0	0	0	0	0	0	0	0	0	0	0	0	0	0	0	0	0	0	0
OTU_1433	0	0.00145944	0	0	0	0	0	0	0	0	0	0	0	0	0	0	0	0	0	0	0	0	0	0	0	0	0	0	0	0	0	0	0	0	0	0	0	0
OTU_1436	0	0	0	0	0	0	0	0	0	0	0	0	0	0	0	0	0	0	0	0	0	0	0	0	0	0	0	0	0	0	0	0	0	0	0	0.000431996	0	0
OTU_1438	0	0	0	0.000116756	0.002627	0.000478698	0	0.000385293	3.50267e-05	0	0	0	0	0	0	0	0	0.000245187	0	0.000245187	7.00534e-05	0	0	7.00534e-05	0	0	0	0.000221836	0	0	0	0.00010508	0	0	0	0	0	0.000338591
OTU_1439	0	0	0	0	0	0	0	0	0	0	0	0	0	0	0	0	0	0	0	0	0	0	0	0	1.16756e-05	0.00021016	0	0	0	0	0	0	0	0	0	0	0	0
OTU_1440	0	0	0	0	0	0	0	0	0	0	0	0	0	0	0	0	0	0	0	0	0	0	1.16756e-05	0.000268538	0	0.000268538	0	0	0	0	0	0	0	0	0	0	0	0
OTU_1441	0	0	0	0	0	0	0	0	0	0	0	4.67022e-05	0	0	3.50267e-05	0	0.000140107	1.16756e-05	0	0	0	0	0	0	0	0	0	0	0	0	0	0	0	0	0	0	0	0
OTU_1443	0	0	0	0	0	0	0	0	0	0	0	0	0	0	0	0	0	0	0	0	0	0	0	0	0	0	0	0	0	0	0	0	0	0	0	0.000128431	0	0
OTU_1444	0	0	0	0	0	0	0	0	0	0	1.16756e-05	0.000338591	0	0	5.83778e-05	0.000233511	0.000373618	2.33511e-05	0	4.67022e-05	0	0	0	0	0	0	0	0	0	0	0	0	0	0	0	0	0	0
OTU_1448	0	0	0	0	0	0	0	0	0	0	0	0	0	0	0	0	0	0	0	0	0	0	0	0	0	0	0	0	0	0	0	0	0	0	0	0.000198485	0	0
OTU_1449	0	0	0	0	0	0	0	0	0	0	3.50267e-05	2.33511e-05	0.000151782	3.50267e-05	5.83778e-05	0.000151782	0.000151782	0.000256862	0	5.83778e-05	0	0	0	0	0	0	0	0	0	0	0	0	0	0	0	0	0	0
OTU_1450	0	0	0	0	0	0	0.00138939	0	0	0	0.000723885	0	0	0	0	0	0	0	0	0	0	0	0	0	0	0	0.000688858	0	0	0	0	0	0	0	0.000140107	0	0	0
OTU_1452	0	0	0	0	0	0	0	0	0	0	0	0.000431996	0	0	0	0	0	0	0	0	0	0	0	0	0	0	0	0	0.000338591	0	0	0	0	0	0	0	0	0
OTU_1453	0	0	0	0	0	0	0	0	0	2.33511e-05	0	1.16756e-05	1.16756e-05	5.83778e-05	2.33511e-05	7.00534e-05	0.00042032	4.67022e-05	9.34045e-05	1.16756e-05	1.16756e-05	0	0	0	0	0	0	0	0	0	0	0	0	0	0	0	0	0
OTU_1454	0	0	0	0	0	0	0	0	0	0	0	0	0	0	0	0	0	0	0	0	0	0	0	0	0	0	0	0	0	0.000221836	0.00042032	1.16756e-05	0	0.000233511	0	0.000128431	0	0
OTU_1455	0	0	0	0	0	0	0	0	0	0	0	0	0	0	0	0	0	0	0	0	0	0	0	0	0	0	0.00010508	0	0	0	0	1.16756e-05	0	0.000303565	0	0	0.000688858	0
OTU_1457	0	0	0	0	0	0	0	0	0	0	0	0	0.00021016	0	0	0	0.000163458	0	0	4.67022e-05	0	0	0	0	0	0	0	0	0	0	0	0	0	0	0	0	0	0
OTU_1459	0	0	0	0	0	0	0	0	0	0	0	0	0	0	0	0	0	0	0	0	0	5.83778e-05	3.50267e-05	9.34045e-05	0	5.83778e-05	0	0	0	0	0	0	0	0	0	0	0	0
OTU_1461	0	0	0	0	0	0	0	0	0	0	0	0	0	0	0	0	0	0	0	0	0	0	0	0	0	0	0	0	0	0	0	0	0	0.000408645	0	0	0	0
OTU_1462	0	0	0	0	0	0	0	0	0	0	0	0.000233511	1.16756e-05	0	4.67022e-05	0.000513725	0.00042032	0.000163458	1.16756e-05	0.000128431	0	0	0	0	0	0	0	0	0	0	0	0	0	0	0	0	0	0
OTU_1465	0	0	0	0	0	0	0	0	0	0	0	0	0	0	0	0.000116756	0.000431996	0	0	0	0	0	0	0	0	0	0	0	0	0	0	0	0	0	0	0	0	0
OTU_1467	0	0	0	0	0	0	0	0	0	0	0	0	0	0	0	0	0	0	0	0.000256862	0	0	0	0	0	0	0	0	0	0	0	0	0	0	0	0	0	0
OTU_1468	0	0	0	0	0	0	0	0	0	0	0	0.000268538	0	0	7.00534e-05	0.000233511	0.000396969	7.00534e-05	0	1.16756e-05	0	0	0	0	0	0	0	0	0	0	0	0	0	0	0	0	0	0
OTU_1469	0	0	0	0	0	0	0	0	0	0	0	0	2.33511e-05	0	0	0	0.000256862	0.000163458	0	0.000116756	0	0	0	0	0	0	0	0	0	0	0	0	0	0	0	0	0	0
OTU_1471	0	0	0	0	0	0	0	0	0	0	0	0	0	0	0	0	0	0	0	0	0	0	0	0	0	0	7.00534e-05	0	0	0	4.67022e-05	0	0	0.000653831	0	0.000513725	0.000140107	7.00534e-05
OTU_1472	0	0	0	0	0	0	0	0	0	0	0	0.000245187	1.16756e-05	0	9.34045e-05	7.00534e-05	0.000221836	5.83778e-05	5.83778e-05	3.50267e-05	0	0	0	0	0	0	0	0	0	0	0	0	0	0	0	0	0	0
OTU_1473	0	0	0	0	0	0	0	0	0	0	0	0	0	0	0	0	0.000513725	0	0	0	0	0	0	0	0	0	0	0	0	0	0	0	0	0	0	0	0	0
OTU_1474	0	0	0	0	0	0	0	0	0	1.16756e-05	1.16756e-05	4.67022e-05	0.000478698	3.50267e-05	5.83778e-05	0.000256862	0.00135436	0.000513725	7.00534e-05	2.33511e-05	2.33511e-05	0	0	0	0	0	0	0	0	0	0	0	0	0	0	0	0	0
OTU_1477	0	1.16756e-05	0	1.16756e-05	0	0	0	0	0	0	0	0.000350267	0	0	0	0	0	0	0	0	0	0	0	0	0	9.34045e-05	0.000665507	0.000140107	0	0	5.83778e-05	0	0	2.33511e-05	0	0	0	4.67022e-05
OTU_1478	0	0	0	0	0	0	0	0	0	0	0	0	8.17289e-05	0	0	0	0.000502049	0	0	0	0	0	0	0	0	0	0	0	0	0	0	0	0	0	0	0	0	0
OTU_1479	0	0	0	0	0	0	0	0	0	0	4.67022e-05	0.000128431	2.33511e-05	0	0.000198485	1.16756e-05	0.000163458	0.000163458	0	0	0	0	0	0	0	0	0	0	0	0	0	0	0	0	0	0	0	0
OTU_1480	0	0	0	0	0	0	0	0	0	0	0	2.33511e-05	0	2.33511e-05	0	0	0.000408645	0	1.16756e-05	0	0	0	0	0	0	0	0	0	0	0	0	0	0	0	0	0	0	0
OTU_1481	0	0	0	0	0	0	0	0	0	0	0	4.67022e-05	0	0	0	2.33511e-05	0.00010508	1.16756e-05	0	1.16756e-05	0	0	0	0	0	0	0	0	0	0	0	0	0	0	0	0	0	0
OTU_1483	0	0	0	0	0	0	0	0	0	0	0	0	0	0	0	0	0	0	0	0.000350267	0	0	0	0	0	0	0	0	0	0	0	0	0	0	0	0	0	0
OTU_1484	0	0	0	0.000326916	0	0.000653831	0.000560427	0	0	0	0	0	0	0	0	0	0	0	0	0	0	0	0	0	0	0	0	0	0.000116756	0	0	0	0	0	0	0	0	4.67022e-05
OTU_1485	0	0	0	0	0	0	0	0	0	1.16756e-05	3.50267e-05	8.17289e-05	0	9.34045e-05	0.000116756	0	0.000186809	0	0	0	0	0	0	0	0	0	0	0	0	0	0	0	0	0	0	0	0	0
OTU_1486	0.000373618	0	0	0	0	0	0	1.16756e-05	0	0	0	0	0	0	0	0	0	0	0	0	0	0	0	0	0	0	0	0	0	0	0	0	0	0	0	0	0	0
OTU_1487	0	0	0	0	0	0	0	0	0	0	0	0	0	0	0	0	0	0	0	0	0	0	0	0	0	0	0	9.34045e-05	0	4.67022e-05	0	0	0	0.000151782	0	0.000361942	0.000385293	0
OTU_1488	0	0	0	0	0	0	0	0	0	0	8.17289e-05	0.000163458	4.67022e-05	0.000116756	0.000385293	0.000338591	0.000548751	0.00010508	0.00010508	0.00021016	2.33511e-05	0	0	0	0	0	0	0	0	0	0	0	0	0	0	0	0	0
OTU_1489	0	0	0	0	0	0	0	0	0	0	0	0	0	0	0	0	0	0	0	0	0	0	0	0	0	0	0	0	0	0	0	0	0	0	0	0.000291889	0	0
OTU_1490	0	0.00192647	2.33511e-05	0.000116756	2.33511e-05	0	0	0	0	0	0	0	0	0	0	0	0	0	0	0	0	0	0	0	0	0	0	0	0	0	0	0	0	0	0	0	0	0
OTU_1491	0	0	0	0	0	0	0	0	0	0	1.16756e-05	0.000233511	0	0	2.33511e-05	2.33511e-05	0.000186809	1.16756e-05	0	1.16756e-05	0	0	0	0	0	0	0	0	0	0	0	0	0	0	0	0	0	0
OTU_1494	0	0	0	0	0	0	0	0	0	0	0	0	0	0	0	0	0	0	0	0	0	0	0	0	0	0	0	0	0	0	0	0	0	0.000396969	0	0	0	0
OTU_1496	0	0	0	0	0	0	0	0	0	0	2.33511e-05	0	0.000221836	0	8.17289e-05	0	0.000502049	5.83778e-05	0	0	0.00021016	0	0	0	0	0	0	0	0	0	0	0	0	0	0	0	0	0
OTU_1497	0	0	0	0	0	0	0	0	0	0	1.16756e-05	0.000221836	0	0	0	0	0.000233511	1.16756e-05	0	1.16756e-05	0	0	0	0	0	0	0	0	0	0	0	0	0	0	0	0	0	0
OTU_1498	0	0	0	0	0	0	0	0	0	0	0	0	1.16756e-05	0	0	0	0.000642156	0.000128431	0	0.000116756	0	0	0	0	0	0	0	0	0	0	0	0	0	0	0	0	0	0
OTU_1499	0	0	0.000221836	0	0	0	0	0	0	0	0	0	0	0	0	0	0	0	0	0	0	0	0	0	0	0	0	0	0	0	0	0	0	0	0	0	0	0
OTU_1500	0	0	0	0	0	9.34045e-05	0.000303565	0	0	0	0	0	0	0	0	0	0	0	0	0	0	0	0	0	0	0	0	0	0	0	0	0	0	0	0	0	0	0
[truncated: 3,379 more rows]

## Sheet: SupplementaryTable3
Supplemtary Table 3. The annotated Operational Taxonomic Units (OTUs) of the sashimi samples included in this microbiome profiling analysis.
OUT ID	AJ.3	AJ.4	AJ.6	AJ.8	AJ.9	C.3	C.8	C.9.1	C.12	S.1	S.2	S.3	S.4	S.5	S.6	S.7	S.8	S.9	S.10	S.11	S.12	SN.1	SN.2	SN.5	SN.7	SN.10	T.1	T.2	T.3	T.4	T.5	T.6	T.7	T.8	T.9	T.10	T.11	T.12	taxonomy
OTU_141	0.000875667	0.0115121	0	1.16756e-05	0	0	0.000221836	0	0	0	0.00701701	0	0	0	0	0	0	1.16756e-05	0.000175133	0	0.00073556	0	0	1.16756e-05	0	0	0	0	0	0.000361942	0.000887343	2.33511e-05	0.0015762	0	7.00534e-05	0.00156452	0	0	k__Bacteria; p__Firmicutes; c__Clostridia; o__Clostridiales; f__Lachnospiraceae; g__Blautia
OTU_258	0.0103212	0	0	3.50267e-05	0	0	0	0	0	0	0	0	0	0	0	0	0	0	0	0	0	0	0	0	0	0	0	0	0.00021016	0	0	0	0	0	0	0	0	0	k__Bacteria; p__Bacteroidetes; c__Bacteroidia; o__Flavobacteriales; f__Flavobacteriaceae; g__Flavobacterium; s__Flavobacterium_ummariense
OTU_174	0	0	1.16756e-05	0.00217165	0.0166377	0	0.00063048	0.000653831	0.00171631	0.000502049	0	0	0.000642156	5.83778e-05	0.000443671	0	0.000163458	0.000980747	0	0	0.000116756	0	0	0.000116756	4.67022e-05	0	0.00272041	0	0	0.0014828	1.16756e-05	0.000361942	0	0.000373618	4.67022e-05	0.000478698	0	0.00252192	k__Bacteria; p__Bacteroidetes; c__Bacteroidia; o__Flavobacteriales; f__Weeksellaceae; g__Empedobacter; s__
OTU_124	0	0.000910694	0	0.0164158	0.0010508	0	0.000677182	4.67022e-05	0.00121426	5.83778e-05	0.00141274	0	3.50267e-05	0	0	0	0	0.000128431	0	1.16756e-05	0.000595454	0	0	0	0	0	0	0	0	0.00127264	4.67022e-05	0.00121426	0.00345597	0	0	0	0	4.67022e-05	k__Bacteria; p__Firmicutes; c__Bacilli; o__Lactobacillales; f__Streptococcaceae; g__Streptococcus
OTU_2398	0	5.83778e-05	0.00010508	0.0146295	0.000758911	0	0.0005254	0.000934045	0	0	0	0	3.50267e-05	0.000163458	1.16756e-05	2.33511e-05	3.50267e-05	0.000537076	0	0	0	0	0	0.000151782	0	0	0.000408645	4.67022e-05	0	0	8.17289e-05	5.83778e-05	0	0.000338591	3.50267e-05	0.000572102	0	1.16756e-05	k__Bacteria; p__Proteobacteria; c__Alphaproteobacteria; o__Rickettsiales; f__Mitochondria; g__Camelina_sativa; s__Camelina_sativa
OTU_211	0	0.0147579	0	0	0	0	0	0	0	0	0	0	0	0	0	0	0	0	0	0	0	0	0	0	0	0	0	0	0	0	0	0	0	0	0	0	0	0	k__Bacteria; p__Proteobacteria; c__Alphaproteobacteria; o__Rickettsiales; f__Anaplasmataceae; g__Neorickettsia
OTU_102	0.00287219	0.00395801	0.00314073	0.0217399	0.0635968	0.00513725	0.00581443	0.00227673	0.000373618	0.000490374	0.00283716	0.000361942	0.00330418	0.00660837	0.00142442	0.00379456	0.00532406	0.00183306	0.00170463	0.000723885	0.000280213	0.000350267	0.00112085	0.00259197	0.00360775	0.00642156	0.000805614	0.00247522	0.00316408	0.00849981	0.040701	0.00296559	0.0072622	0.00184474	0.00145944	0.0025803	0.00572102	0.000548751	k__Bacteria; p__Proteobacteria; c__Gammaproteobacteria; o__Pseudomonadales; f__Moraxellaceae; g__Acinetobacter
OTU_57	0.000747236	0	1.16756e-05	0.0196383	0.0119908	5.83778e-05	0.000373618	0.00169296	7.00534e-05	0	0.00010508	5.83778e-05	0	0.000980747	0	0	0	0.0026737	0	0.00651496	0	0	1.16756e-05	0.0014828	0	0	0.000128431	0.0020549	0.000151782	0.00117923	0.000455347	0.000805614	0	0.000256862	0.000677182	0	0.000805614	0.000443671	k__Bacteria; p__Bacteroidetes; c__Bacteroidia; o__Flavobacteriales; f__Weeksellaceae; g__Soonwooa; s__
OTU_16	1.16756e-05	0.00589616	0.11762	0	0.00137772	0	8.17289e-05	2.33511e-05	0	0	0	0	3.50267e-05	0.0128781	0.00833635	0	0.000688858	0.000677182	0.000712209	0.00021016	0	0	1.16756e-05	0.00256862	0	0	0	0	0	0	0.0111502	0.00814954	0	0.000408645	0.00128431	0	0	9.34045e-05	k__Bacteria; p__Firmicutes; c__Bacilli; o__Lactobacillales; f__Streptococcaceae; g__Lactococcus; s__Lactococcus_lactis
OTU_9	2.33511e-05	0	0.000431996	0.0499714	0	2.33511e-05	0.13107	0.000140107	0	4.67022e-05	1.16756e-05	0	0	0	0.000350267	0	0.00889678	1.16756e-05	1.16756e-05	0	0	0	1.16756e-05	0.000268538	2.33511e-05	1.16756e-05	4.67022e-05	0	0	0	0.000595454	2.33511e-05	0	0.0178753	0	0	0	0.000793938	k__Bacteria; p__Firmicutes; c__Bacilli; o__Lactobacillales; f__Leuconostocaceae; g__Leuconostoc; s__Leuconostoc_lactis
OTU_82	0.00704036	0	0	0.00281381	0	0.0015295	0.0316408	0	0	0	0	0.0072622	0	0	0.000992423	0	0.00190312	0	1.16756e-05	0	3.50267e-05	0	0	1.16756e-05	0	0	0.000221836	0	0.00301229	0	0	0	0	0.00374785	0	0	1.16756e-05	0.00021016	k__Bacteria; p__Bacteroidetes; c__Bacteroidia; o__Flavobacteriales; f__Flavobacteriaceae; g__Flavobacterium; s__Flavobacterium_frigidarium
OTU_100	0.000198485	0	0	0	0.0057794	0	0	0.020619	0	0	0	0	0	0	0	0	2.33511e-05	0.00932877	0	0	0	0	0	0	0	0	0	0	3.50267e-05	0	0	0	0	0	0.00295392	0	0	1.16756e-05	k__Bacteria; p__Actinobacteria; c__Actinobacteria; o__Actinomycetales; f__Actinomycetaceae; g__Actinomyces
OTU_160	0.000151782	0	0	0	0.000712209	0.0120959	0	0.00144777	0	0	0	0	0	2.33511e-05	0.00103912	0	0	0.000782262	0	0	8.17289e-05	0	0	0	0	0	0	0.000618805	0	0	0.00021016	0	0	0.000350267	0	0	0.00147112	0.00010508	k__Bacteria; p__Proteobacteria; c__Gammaproteobacteria; o__Betaproteobacteriales; f__Chromobacteriaceae; g__Vogesella; s__
OTU_328	0	0	0	0	0	0	0.0113953	0.000537076	0	0	0.000198485	1.16756e-05	0	0	0.000431996	3.50267e-05	0	0	0.000537076	0	0	0	0	0	0	0	0	0	0	0	5.83778e-05	0	0	0	0	0	0	0.000934045	k__Bacteria; p__Firmicutes; c__Bacilli; o__Lactobacillales; f__Lactobacillaceae; g__Lactobacillus; s__Lactobacillus_murinus
OTU_133	0	0	0.00112085	0	0	0.00819624	0	0	0.00231176	0	0	2.33511e-05	0	0	0.00161123	0	0	0	0	0	0	0	0	0	0	0	0	0.000758911	0	0	0	0	0.00247522	0	0	0	0	0.00225338	k__Bacteria; p__Firmicutes; c__Erysipelotrichia; o__Erysipelotrichales; f__Erysipelotrichaceae; g__Dubosiella; s__
OTU_214	0	0	0	0	0.00464687	0	0	0.0149914	0	0	0	0	0	0	0	0	1.16756e-05	0.00110918	0	0	0	0	0	1.16756e-05	0	1.16756e-05	0	0	0	0	0	0	0	0	9.34045e-05	1.16756e-05	0	7.00534e-05	k__Bacteria; p__Proteobacteria; c__Gammaproteobacteria; o__Enterobacteriales; f__Enterobacteriaceae; g__Pantoea; s__Pantoea_sp
OTU_156	0	0	0	8.17289e-05	0.0035844	0	0	0.0128198	0	0	0	0	1.16756e-05	0	0	0	0.000957396	0.000350267	0	0	0	0	0	0	0	0	0	0	0	0	0	0	0	0.000455347	0.000361942	0	0	0.000151782	k__Bacteria; p__Proteobacteria; c__Gammaproteobacteria; o__Enterobacteriales; f__Enterobacteriaceae; g__Rosenbergiella; s__
OTU_2	0.00461185	2.33511e-05	0	0.000280213	1.16756e-05	0.11532	0.00804446	0.000443671	0.42039	0.701514	0.00446006	0.0459083	0.454728	0.284277	0.249273	0.0247639	0.0136604	0.000280213	0.248783	0.00112085	0.371878	0.00185641	0.000572102	0.00084064	0.00672512	3.50267e-05	0.229985	0.00141274	0.0190312	0.0651846	0.0107415	0.000140107	0.00166961	0.0123294	4.67022e-05	5.83778e-05	0.000140107	0.03066	k__Bacteria; p__Proteobacteria; c__Gammaproteobacteria; o__Vibrionales; f__Vibrionaceae; g__Photobacterium; s__Photobacterium_phosphoreum
OTU_462	0.000385293	0	0	9.34045e-05	0	0.0250441	0.00212495	1.16756e-05	0.0941867	0.172273	0.000782262	0.0100176	0.119721	0.064379	0.0778059	0.0109984	0.00309402	5.83778e-05	0.440332	0.000151782	0.126727	0.000478698	0.000163458	0.000291889	0.00169296	1.16756e-05	0.0693411	0.000303565	0.00422655	0.0154351	0.00199652	1.16756e-05	0.00010508	0.00347932	1.16756e-05	0	0	0.00754241	k__Bacteria; p__Proteobacteria; c__Gammaproteobacteria; o__Vibrionales; f__Vibrionaceae; g__Photobacterium; s__
OTU_10	0.000478698	0	1.16756e-05	0.000128431	0	0	0	0.000595454	0.000128431	0	5.83778e-05	0.000595454	0	0.178438	0.000140107	0	2.33511e-05	0.000140107	0	0.0031057	1.16756e-05	5.83778e-05	1.16756e-05	0.0231993	5.83778e-05	0	1.16756e-05	0	0.000151782	0	0.0764866	1.16756e-05	0	1.16756e-05	0	0	0.00748403	0.000268538	k__Bacteria; p__Firmicutes; c__Bacilli; o__Lactobacillales; f__Leuconostocaceae; g__Weissella
OTU_54	0.000291889	0.0016229	0	0.000268538	0	0	0.000268538	1.16756e-05	0.000245187	0.00535908	0.0419036	0	0.00357272	0.00491541	0.000175133	0.00143609	0.0014828	8.17289e-05	0.0454296	0	0.000268538	0	0.00155285	0.0183073	3.50267e-05	0	7.00534e-05	0.000396969	2.33511e-05	0	0.0178753	0.000793938	0.00031524	0.000175133	0	0.00010508	0	0.000338591	k__Bacteria; p__Proteobacteria; c__Gammaproteobacteria; o__Pseudomonadales; f__Moraxellaceae; g__Acinetobacter
OTU_50	0	0	0	0	1.16756e-05	0.00010508	2.33511e-05	0	0	0.000396969	0	0	0	0.0145127	0.00643323	0.00558092	0.00196149	0	4.67022e-05	0.00010508	0.087485	0	2.33511e-05	1.16756e-05	2.33511e-05	0	0.000817289	0	4.67022e-05	0	8.17289e-05	0	0	7.00534e-05	0	0	0	0	k__Bacteria; p__Proteobacteria; c__Gammaproteobacteria; o__Vibrionales; f__Vibrionaceae; g__Aliivibrio
OTU_122	0	1.16756e-05	0	0.00021016	0	0	0	0	0	0	0	0	0	0	0	0	0.000163458	0	0	0.0317342	0	0	0	0	0	0	0	0	0	0	0	0	0	4.67022e-05	0	0	0.0047753	0.000128431	k__Bacteria; p__Bacteroidetes; c__Bacteroidia; o__Flavobacteriales; f__Flavobacteriaceae; g__Flavobacterium
OTU_357	0	0	0	0	0	0	0	0	0	0	0	0	0	0.00377121	0.0005254	0.00562762	0.000688858	0	0	0	0.000618805	0	0	0	0	0	0	0	0	0	0	0	0	1.16756e-05	0	0	0	0	k__Bacteria; p__Proteobacteria; c__Gammaproteobacteria; o__Alteromonadales; f__Psychromonadaceae; g__Psychromonas; s__
OTU_129	0.000256862	0	0	0	0	2.33511e-05	0	3.50267e-05	0	0	0	0	0	0	0	0	0	0	0	0.00763582	0	0	0	0	0	7.00534e-05	0	0	0	0	0	0	0	0	0	0	0.000116756	0	k__Bacteria; p__Actinobacteria; c__Actinobacteria; o__Corynebacteriales; f__Nocardiaceae; g__Rhodococcus; s__Rhodococcus_corynebacterioides
OTU_4	0.00889678	0.000186809	0.00329251	0.00514892	0.00237014	0.00880337	0.00317575	0.0031057	0.000268538	0.00718047	0.0350267	0.00565097	0.00168128	0.0134619	0.00251025	0.0685239	0.0161123	0.000782262	0.0125396	0.0119791	0.00659669	0.573387	0.0103212	0.161123	0.597041	0.145291	0.0321078	0.00588448	0.0119091	0.00387629	0.0138822	0.000700534	0.00084064	0.00590783	0.000198485	0.000723885	0.00400472	0.00875667	k__Bacteria; p__Proteobacteria; c__Gammaproteobacteria; o__Pseudomonadales; f__Pseudomonadaceae; g__Pseudomonas
OTU_2866	0.00124928	3.50267e-05	0.00073556	0.0320144	0.0122243	0.000385293	0.0404091	0.00203155	0.00242852	0.0005254	0.00876835	0.000408645	0.0015295	0.00129599	0.00213663	0.000934045	0.00739063	0.00659669	0.0015295	0.049411	0.00166961	0.128209	0.00750738	0.0313372	0.098857	0.0266203	0.00391131	0.0020549	0.00073556	0.00481033	0.00461185	0.00192647	1.16756e-05	0.0438184	0.000712209	0.0189027	0.0769419	0.00691193	k__Bacteria; p__Proteobacteria; c__Gammaproteobacteria; o__Pseudomonadales; f__Moraxellaceae; g__Acinetobacter
OTU_15	0	1.16756e-05	0	0.000478698	0	3.50267e-05	4.67022e-05	5.83778e-05	0	0.0005254	0.00094572	8.17289e-05	0.000128431	0.00219501	0.000256862	0	0.00225338	7.00534e-05	0.00073556	0.000747236	0.000653831	0.00010508	0.00509054	0.00164625	4.67022e-05	0.245607	0.000992423	0.00121426	0	0.00301229	0.00790435	0	1.16756e-05	0.0021483	0	0	0	0.000151782	k__Bacteria; p__Proteobacteria; c__Gammaproteobacteria; o__Enterobacteriales; f__Enterobacteriaceae; g__Serratia
OTU_5213	5.83778e-05	0	0.000326916	0.00964401	0.0020549	4.67022e-05	0.00427325	0.00010508	0.000583778	7.00534e-05	0.00154117	0	0	0.000233511	0.000326916	7.00534e-05	0.003059	0.000887343	0.000128431	0.0130533	0.000408645	0.0866327	0.000688858	0.00537076	0.0874266	0.0124111	0.00149447	0.0015762	1.16756e-05	0.00208993	0.00135436	0.00119091	0	0.00782262	0	0.0115004	0.0174783	0.00150615	k__Bacteria; p__Proteobacteria; c__Gammaproteobacteria; o__Pseudomonadales; f__Moraxellaceae; g__Acinetobacter
OTU_22	0.00158788	0.000723885	0.00154117	0.00142442	0.00149447	0.00147112	0.000350267	0.00108583	0.000502049	0.000128431	0.000245187	0.00302397	0.0011442	0.000128431	0.00196149	0.0606312	0.00217165	0.000723885	0.00010508	0.00184474	0.000338591	0.00263868	0.00010508	0.113533	0.00122593	0.00770587	0.000758911	0.000653831	0.00142442	0.00234679	0.00325748	0.000326916	0.00141274	0.00218333	0.000887343	0.00137772	0.00147112	0.000817289	k__Bacteria; p__Proteobacteria; c__Gammaproteobacteria; o__Pseudomonadales; f__Pseudomonadaceae; g__Pseudomonas
OTU_4060	0.00145944	0	0	0.00021016	0.00010508	0.00343261	3.50267e-05	0.000233511	1.16756e-05	0.000268538	0.00141274	0.00187977	0.000361942	0.0035844	0.00127264	4.67022e-05	0.000291889	8.17289e-05	0.000560427	5.83778e-05	0.00122593	0.000490374	0.00593118	0.000922369	0.000572102	0.109237	0.00314073	0.00232344	0.00217165	0.00171631	0.000642156	0.00324581	0	0.000863991	0	0.000980747	0.000572102	0.00359607	k__Bacteria; p__Proteobacteria; c__Gammaproteobacteria; o__Pseudomonadales; f__Pseudomonadaceae; g__Pseudomonas; s__Pseudomonas_psychrophila
OTU_18	0	0.000233511	0.000256862	0.0041565	0.000175133	0	0.00353769	0.000537076	3.50267e-05	0.000875667	0.00212495	1.16756e-05	0.000175133	0.00451844	0.00244019	0.00042032	0.00447174	5.83778e-05	0.000396969	0	0.000280213	0	0.0911394	0.00192647	2.33511e-05	0	0.000805614	0.0154935	0	0	0.000817289	0	0	0.031991	0	0.00115588	0.000490374	0.00063048	k__Bacteria; p__Firmicutes; c__Bacilli; o__Lactobacillales; f__Streptococcaceae; g__Lactococcus; s__
OTU_109	1.16756e-05	0	0	0	0.000291889	1.16756e-05	0.000221836	5.83778e-05	0	5.83778e-05	0.00247522	0	0	0	1.16756e-05	1.16756e-05	1.16756e-05	1.16756e-05	0.0042032	2.33511e-05	7.00534e-05	0	0.105582	2.33511e-05	0	0	0	0.0273442	0	0	1.16756e-05	4.67022e-05	0	0	0	2.33511e-05	0.000502049	0.000151782	k__Bacteria; p__Proteobacteria; c__Gammaproteobacteria; o__Pseudomonadales; f__Moraxellaceae; g__Acinetobacter
OTU_30	0.00147112	0	0	2.33511e-05	0	0.000175133	0.00979579	0.000455347	0	0	0.00117923	0	0	0.000607129	0	9.34045e-05	0.000992423	0.000548751	0.000805614	0	0.000338591	0	0	0.000175133	1.16756e-05	0	0	0.000490374	2.33511e-05	0	0	0.104508	0	0	0.00326916	0.000256862	1.16756e-05	0	k__Bacteria; p__Actinobacteria; c__Actinobacteria; o__Bifidobacteriales; f__Bifidobacteriaceae; g__Bifidobacterium; s__Bifidobacterium_dentium
OTU_25	0.000607129	0	0.00129599	0.000642156	0.00297727	0.00297727	0	0.000303565	0.000385293	0	0.000513725	0	5.83778e-05	0.00136604	0	0.000805614	0.000875667	0.000140107	0.00398137	0.00106248	0.000338591	0.000116756	4.67022e-05	0.00155285	0.000256862	3.50267e-05	0.000116756	0.00540578	1.16756e-05	0.000268538	0.0889794	0.0010508	0	0.00129599	0	1.16756e-05	0.000502049	0.002627	k__Bacteria; p__Bacteroidetes; c__Bacteroidia; o__Flavobacteriales; f__Weeksellaceae; g__Chryseobacterium; s__Chryseobacterium_indologenes
OTU_49	0	0.00256862	0.000291889	0.000443671	0	0	0	0	0	0	0.00417985	0	0	0.000256862	0.000537076	0	0	0.000653831	0	0	0.00252192	0	0	0.00184474	0	0	0	0	0	0	0	0.0883023	0	0	0.00318743	0	0	0	k__Bacteria; p__Firmicutes; c__Bacilli; o__Lactobacillales; f__Lactobacillaceae; g__Lactobacillus; s__Lactobacillus_mucosae
OTU_37	0	0.00110918	0.00821959	1.16756e-05	0	0	0.00147112	0	0	0	0.00609464	1.16756e-05	0	0	0.000583778	0	0.0015762	0	0	0	0.0015762	5.83778e-05	0	0	0	0	0	0.0134969	0	0	0	0.0749337	0	0	0.00356105	0.00301229	0.000817289	0.000256862	k__Bacteria; p__Bacteroidetes; c__Bacteroidia; o__Bacteroidales; f__Bacteroidaceae; g__Bacteroides
OTU_34	0	0.00325748	0	0	0.000303565	0	0	0.000443671	2.33511e-05	0	0	0	0.0047753	0.00094572	0.000747236	0.00031524	4.67022e-05	0.00303565	5.83778e-05	0.000992423	0	0	2.33511e-05	0.00122593	7.00534e-05	0	0	0.00771754	0	0.000175133	0.0652664	1.16756e-05	0	9.34045e-05	0	2.33511e-05	1.16756e-05	0.00422655	k__Bacteria; p__Bacteroidetes; c__Bacteroidia; o__Flavobacteriales; f__Weeksellaceae; g__Chryseobacterium
OTU_65	0.00129599	0	0	0.000350267	0	0	0	0	0	0	0	0	0	0.000793938	0	0	0	0	0	0	0	0	0	0	0	0	0	0	1.16756e-05	0.00130766	0	0.0519796	0	0	0	0	0	0	k__Bacteria; p__Firmicutes; c__Bacilli; o__Lactobacillales; f__Lactobacillaceae; g__Lactobacillus
OTU_78	0	0.0025803	2.33511e-05	0.000361942	0	0	0	0	0	0	0.000922369	0.00239349	0	0	0	0.000969071	0	0	0	0	0.000396969	0	0	0	0	0	0	0.000268538	0	0	0	0.0456748	0	0	0	0	0	5.83778e-05	k__Bacteria; p__Bacteroidetes; c__Bacteroidia; o__Bacteroidales; f__Tannerellaceae; g__Parabacteroides
OTU_104	0	0	0	0.000280213	0	0	0	0	0	0	0	0	0	0	0	0	0	0	0	0	0	0	0	0	0	0	0	0	0	0	0	0.0306717	0	0	0	0	0	0	k__Bacteria; p__Firmicutes; c__Bacilli; o__Lactobacillales; f__Lactobacillaceae; g__Lactobacillus
OTU_12	0.0438534	0	3.50267e-05	0.127789	0.00430828	0.00547584	0.0010508	0.00555757	0	0	0	0	0	0	0	0.00165793	0	0.00119091	0	0.0249623	0	0	0	9.34045e-05	0	0	3.50267e-05	0	0.0202804	1.16756e-05	0	0.000163458	0	0.000758911	0.000151782	0	0.018821	0.000116756	k__Bacteria; p__Proteobacteria; c__Alphaproteobacteria; o__Rickettsiales; f__Mitochondria; g__Schrenkiella_parvula; s__Schrenkiella_parvula
OTU_24	0.000396969	0.00486871	0.00679518	0.000548751	0.00282549	3.50267e-05	0.0611449	0.000572102	0.000607129	7.00534e-05	0.00164625	0	0	0	0	0	0.0053007	0.00198485	2.33511e-05	0	0	0.00010508	1.16756e-05	9.34045e-05	0	0	0.000326916	0.00538243	0.000175133	0.0164275	0.000256862	0.0252075	0.00617637	0.0010975	0.00854651	0.014069	0	0.000665507	k__Bacteria; p__Proteobacteria; c__Gammaproteobacteria; o__Enterobacteriales; f__Enterobacteriaceae; g__Escherichia_Shigella
OTU_1	0.0563112	0.257294	0.118647	0.0185641	0.0853834	0.198975	0.0797207	0.00284884	0.0935563	0.0171397	0.0611799	0.15985	0.0788684	0.0216815	0.0570234	0.115938	0.0831183	0.0341744	0.0398604	0.0554122	0.0198835	0.0444372	0.00440169	0.092809	0.0323997	0.0693995	0.0911277	0.143796	0.227276	0.222303	0.0657568	0.0960899	0.318801	0.0617987	0.140258	0.205151	0.212145	0.0324347	k__Bacteria; p__Proteobacteria; c__Gammaproteobacteria; o__Pseudomonadales; f__Pseudomonadaceae; g__Pseudomonas; s__Pseudomonas_reactans
OTU_17	0.108758	3.50267e-05	0.00526568	0.0119674	0.00164625	0.0744667	0.0115238	0.000969071	0.00158788	0.0151198	0.0644141	0.0708473	0.00499714	0.0655583	0.00408645	0.002627	0.0264335	0.000560427	0.0322479	0.0133685	0.0148863	0.0382725	0.156277	0.13518	0.0880804	0.15079	0.233126	0.0720966	0.182209	0.00904856	0.0623708	0.000560427	0.000221836	0.0225689	0.00103912	0.00172798	0.00705204	0.0172215	k__Bacteria; p__Proteobacteria; c__Gammaproteobacteria; o__Pseudomonadales; f__Pseudomonadaceae; g__Pseudomonas
OTU_6	1.16756e-05	5.83778e-05	7.00534e-05	7.00534e-05	0.0394167	0	1.16756e-05	0.070462	0.0935212	0	0	0	0	0.00042032	0	0	0.00108583	0.0757744	1.16756e-05	0	0.127684	2.33511e-05	0	1.16756e-05	0	0	0	3.50267e-05	1.16756e-05	8.17289e-05	4.67022e-05	0	0	0.0016229	0.0379689	0	0	0.357366	k__Bacteria; p__Actinobacteria; c__Actinobacteria; o__Micrococcales; f__Micrococcaceae; g__Kocuria; s__Kocuria_kristinae
OTU_4738	0.00323413	0.000653831	0.0087917	0.000653831	0.0332403	0.00180971	0.00144777	0.0309519	0.000350267	0.00021016	0.00120258	0.00254527	0.000560427	0.00094572	0.000817289	0.102546	0.00260365	0.00546416	0.000478698	0.00713377	0.00042032	0.0342211	0.000385293	0.128945	0.0211911	0.00187977	0.00474028	0.000431996	0.00244019	0.00317575	0.00421488	0.00143609	0.000863991	0.0021483	0.00280213	0.00150615	0.000922369	0.00156452	k__Bacteria; p__Proteobacteria; c__Gammaproteobacteria; o__Pseudomonadales; f__Pseudomonadaceae; g__Pseudomonas
OTU_1213	0.0229308	0.0216348	0.044624	0.00230009	0.0258847	0.023141	0.00922369	0.00444839	0.0185525	0.00503217	0.00523065	0.0234562	0.0145828	0.0115238	0.0164042	0.0159255	0.0134853	0.00789268	0.00448341	0.024939	0.00478698	0.0203505	0.000385293	0.0296793	0.0172798	0.0248222	0.0128898	0.0117806	0.0354353	0.0321895	0.0142792	0.00870997	0.0362409	0.0135203	0.0156102	0.0292356	0.0257446	0.00547584	k__Bacteria; p__Proteobacteria; c__Gammaproteobacteria; o__Pseudomonadales; f__Pseudomonadaceae; g__Pseudomonas
OTU_5	0.00765917	0	0.00277878	0.0412498	0.0212612	0.0136487	0.0103679	0.0166377	0.0217866	2.33511e-05	0.000338591	0.000969071	0.00374785	0.00734393	0.00544081	0.00897851	0.00273208	0.0162757	0	0.00401639	0.00652664	2.33511e-05	3.50267e-05	0.0125979	0	0.00168128	0.000396969	0.00637486	0.00583778	0.0149447	0.143971	0.013999	0.00127264	0.00638653	0.00010508	0.00389964	0.00291889	0.108396	k__Bacteria; p__Proteobacteria; c__Gammaproteobacteria; o__Pseudomonadales; f__Moraxellaceae; g__Enhydrobacter; s__
OTU_31	0.00364277	0.0121309	0.00694696	0.0117806	0.0586697	0.00122593	0.0224521	0.105687	0.00371283	3.50267e-05	0.0115471	0.0056393	0.000537076	0.000688858	0.00276711	0.00664339	0.0052073	0.028465	0.000256862	0.00073556	0.00198485	1.16756e-05	8.17289e-05	0.00347932	0	0.000326916	0.000326916	0.00245187	0.00179804	0.00471693	0.00208993	0.0072155	0.01533	0.0413432	0.0150031	0.000396969	0.00136604	0.0179687	k__Bacteria; p__Proteobacteria; c__Gammaproteobacteria; o__Enterobacteriales; f__Enterobacteriaceae; g__Enterobacter
OTU_38	0	0.00972574	0.00170463	0.00377121	0.0105197	0.00172798	0.00408645	0.00917699	0.00232344	0.000513725	0.00332753	0	0.00786933	0.00042032	0.0011442	0	0.00456514	0.0281381	0.000700534	0.0518862	0.00161123	0.000198485	9.34045e-05	0.000782262	7.00534e-05	0.000151782	0.000490374	0.00395801	0.000221836	0.00145944	5.83778e-05	3.50267e-05	0	0.0208642	0.000373618	0.000350267	0.197259	0.0162524	k__Bacteria; p__Proteobacteria; c__Gammaproteobacteria; o__Aeromonadales; f__Aeromonadaceae; g__Aeromonas
OTU_1398	0.0079277	0.000467022	0.0117923	0.00768252	0.0871931	0.00178636	0.0132401	0.117246	0.00145944	2.33511e-05	0.00131934	0.00695863	0.000618805	0.000151782	0.00131934	0.00378288	0.00626978	0.063842	0.000175133	0.00294224	0.000677182	0	8.17289e-05	0.00206657	0	0.00123761	0.00389964	0.000478698	0.00414482	0.000560427	0.000256862	0.00440169	0.00112085	0.0439468	0.0126563	0.00136604	0.00219501	0.00995925	k__Bacteria; p__Proteobacteria; c__Gammaproteobacteria; o__Enterobacteriales; f__Enterobacteriaceae; g__Pluralibacter; s__
OTU_19	0.087123	0	0.00115588	0.000350267	0.0311854	0.069201	0.00117923	0.0408411	0.0146412	0.000128431	0	0.0105664	0	0.00539411	1.16756e-05	0	0.00112085	0.0720966	1.16756e-05	0.00527735	0.0164742	2.33511e-05	1.16756e-05	0.00433163	2.33511e-05	1.16756e-05	0.000280213	8.17289e-05	0.027601	2.33511e-05	0.00102745	0.00110918	0	0.00446006	0.005686	0.000175133	0.00304732	0.0325281	k__Bacteria; p__Actinobacteria; c__Actinobacteria; o__Micrococcales; f__Micrococcaceae; g__Kocuria
OTU_345	0.00300062	0.00693528	0.00123761	0.000455347	0.000595454	0.00211328	0.000116756	0.000163458	0.00150615	0.00379456	0.0677649	0.00103912	0.0139173	0.0150148	0.00924704	0.00103912	0.000163458	0.000899018	0.0329134	0.000910694	0.000140107	0.00235846	0.031092	0.00402807	0.00094572	0.00535908	0.00138939	0.0182372	0	0.00844143	0.00449509	0.00749571	0	0.000245187	0	1.16756e-05	0.00263868	0.000817289	k__Bacteria; p__Proteobacteria; c__Gammaproteobacteria; o__Pseudomonadales; f__Moraxellaceae; g__Acinetobacter
OTU_158	0.0598256	0.000116756	0.00063048	0.000291889	0.00849981	0.00354937	0.000875667	0.00953893	0.000537076	0.000688858	0.000502049	0.0338708	0.00391131	0.0409228	0.0979463	0.000163458	0.00094572	0.0128314	0.00150615	0.017922	0.00154117	0.00094572	0.000268538	0.00298894	0.000688858	0.00172798	0.00343261	0.0706138	0.0229775	0.00286051	0.00751906	0.000303565	0	0.00252192	0.000151782	0.000653831	0.0187626	0.0068769	k__Bacteria; p__Proteobacteria; c__Gammaproteobacteria; o__Pseudomonadales; f__Moraxellaceae; g__Psychrobacter
OTU_11	0	0.0402106	0	0.00321078	0	0.0141858	0.00855819	0	0	0	0.122745	1.16756e-05	0.00443671	0.000431996	0.00172798	0.00628145	0.00235846	0	0.00332753	0	0.0373968	2.33511e-05	0	0.00172798	0	0.000770587	0	0.00389964	0	0.0121076	0.00447174	0.0119207	0.0062581	0.00364277	0.0242385	0.0068769	0.0063515	0.00042032	k__Bacteria; p__Firmicutes; c__Bacilli; o__Lactobacillales; f__Lactobacillaceae; g__Lactobacillus; s__Lactobacillus_salivarius
OTU_26	0.0129248	0.00151782	0.000163458	0.000198485	0.000280213	0.00301229	0.00252192	0.00206657	0.000817289	7.00534e-05	0.000221836	0.0108699	0.0015762	0.00485703	0.027099	0.000607129	0.000560427	0.000642156	0	0.00155285	0.00042032	5.83778e-05	0.00402807	0.00279046	0.000245187	0.00031524	0.0166026	0.0585763	0.00903688	0.00811451	0.0098425	0.000396969	1.16756e-05	0.0015295	0	0.00063048	0.00182139	0.00790435	k__Bacteria; p__Proteobacteria; c__Gammaproteobacteria; o__Pseudomonadales; f__Moraxellaceae; g__Psychrobacter
OTU_29	0.00247522	0.00716879	0.0077876	0.000490374	0	0.0107999	0.0046819	1.16756e-05	0.00492709	0	0.0438417	0.00569767	0	0	0	0	2.33511e-05	0.00309402	0.000361942	0	0.0123411	0	0	0.000899018	1.16756e-05	0.00145944	2.33511e-05	0.00207825	0	0.0136954	0.00144777	1.16756e-05	0.0148513	0.00330418	0.0214597	0.00169296	0.00204322	0.000560427	k__Bacteria; p__Firmicutes; c__Bacilli; o__Lactobacillales; f__Lactobacillaceae; g__Lactobacillus; s__Lactobacillus_gasseri
OTU_21	0.00555757	0.00301229	0.00268538	0.00124928	0.00911861	0.00807949	0.00138939	0.0014828	0.000537076	0.000163458	0.000502049	0.00166961	0.000350267	0.000455347	0.0181905	0.000782262	0.00218333	0.00336256	0.000175133	0.0838772	0.0010041	0.00168128	7.00534e-05	0.000221836	0.000828965	0.000385293	0.000782262	0.00154117	0.00158788	0.00848813	0.00226506	0.00324581	0.0110568	0.00094572	0.00226506	0.00364277	0.00771754	0.00391131	k__Bacteria; p__Proteobacteria; c__Gammaproteobacteria; o__Pseudomonadales; f__Moraxellaceae; g__Acinetobacter; s__Acinetobacter_junii
OTU_35	0.00354937	0.0147112	0.00288386	0.000817289	0.000817289	0.00614134	0.000163458	0.0139756	0.00142442	1.16756e-05	0.000408645	0.00245187	0.0122243	0.000957396	0.000186809	0.00482201	0.00186809	0.00342094	0.000490374	0.0360775	0.000291889	3.50267e-05	5.83778e-05	0.000455347	4.67022e-05	0.00333921	0.00323413	0.00611799	0.00637486	0.0105664	0.00224171	0.00134269	0.0108933	0.00283716	0.00198485	0.00247522	0.00716879	0.000642156	k__Bacteria; p__Proteobacteria; c__Alphaproteobacteria; o__Sphingomonadales; f__Sphingomonadaceae; g__Sphingomonas
OTU_40	0.00218333	0.0130416	0.000560427	0.000268538	0.00330418	0.0036311	0.002627	0.000537076	0.0073089	0.0011442	0.000303565	0.0142559	0.00505552	0.000653831	0.00107415	0.00171631	0.00825462	0.00143609	0.00249857	0.000198485	0.000770587	0	2.33511e-05	0.00101577	2.33511e-05	0.00203155	0.00166961	0.010905	0.0120959	0.00990087	0.00803278	0.00317575	0.0129949	0.0014828	0.0123177	0.0109867	0.00952726	0.00116756	k__Bacteria; p__Firmicutes; c__Bacilli; o__Bacillales; f__Bacillaceae; g__Anaerobacillus; s__
OTU_79	9.34045e-05	0.00434331	0.000595454	0.00859321	0.00303565	0.000116756	0.00750738	0.000758911	0.000770587	2.33511e-05	0.000863991	4.67022e-05	0.00232344	0.000116756	0.00123761	0.000186809	0.00280213	0.00179804	5.83778e-05	0.0133335	0.000560427	0.0120375	0.000957396	0.00294224	0.010473	0.0031524	0.000572102	0.000373618	0	0.0101227	0.0005254	0.0010975	1.16756e-05	0.0244136	1.16756e-05	0.00276711	0.00699366	0.00270873	k__Bacteria; p__Proteobacteria; c__Gammaproteobacteria; o__Pseudomonadales; f__Moraxellaceae; g__Acinetobacter
OTU_23	0.000969071	0.000221836	0.000922369	0.000128431	0.00827797	0.00226506	0.000828965	0.00101577	0.012738	0.000408645	1.16756e-05	0	0.00165793	0.000572102	0.00309402	1.16756e-05	0.0020082	0.00293057	0	2.33511e-05	0.00443671	0.000723885	3.50267e-05	0.000677182	0.0011442	9.34045e-05	0.00112085	0.000221836	0.00127264	0.00191479	0.000467022	0.00180971	0	0.00124928	0.000198485	0	1.16756e-05	0.0711976	k__Bacteria; p__Bacteroidetes; c__Bacteroidia; o__Flavobacteriales; f__Weeksellaceae; g__Chryseobacterium; s__
OTU_44	0.0031991	0.00377121	0.00141274	0.00414482	0.00193814	0.00772922	0.00423823	0.00063048	0.000175133	0	0.00126096	0	0.00184474	0.00182139	0.0161823	0.00619972	0.000350267	0.00156452	0	0.000758911	0	1.16756e-05	1.16756e-05	0.000385293	1.16756e-05	0.00177469	0.000618805	8.17289e-05	0	0.0176651	0.00270873	0.00859321	0.00382958	0.00127264	0.0269822	0.00749571	0.00186809	0.00206657	k__Bacteria; p__Firmicutes; c__Bacilli; o__Lactobacillales; f__Enterococcaceae; g__Enterococcus
OTU_63	0.00302397	0.0133802	0.00407477	0.00094572	0.000934045	0.00455347	0.00844143	0	0.00142442	0	0.00862824	0.00817289	0.00212495	0.0016229	0.00182139	0.00806781	0	0.00698198	0.00137772	0	0.00329251	0.000373618	0	0.00063048	0	0.000863991	0	0.0224171	1.16756e-05	0.010543	0.000805614	0	0.00286051	0.00179804	0.0100994	0.0140807	0.00440169	0.00294224	k__Bacteria; p__Bacteroidetes; c__Bacteroidia; o__Bacteroidales; f__Bacteroidaceae; g__Bacteroides
OTU_32	0	0.000140107	0.00199652	0.00581443	0	1.16756e-05	0.00489206	7.00534e-05	2.33511e-05	0	0.0180387	0	0.000291889	0.00435498	0.00145944	0.00183306	0.00084064	0.000221836	0	0.00110918	0.00353769	0.000186809	0	0.000607129	0	0.0014828	0	0.010473	0	0.00701701	0.007881	0.00611799	0.0282082	0.00405142	0.00441336	0.00191479	0	0.00010508	k__Bacteria; p__Firmicutes; c__Bacilli; o__Lactobacillales; f__Streptococcaceae; g__Streptococcus
OTU_351	1.16756e-05	2.33511e-05	5.83778e-05	0.00849981	0.00593118	0	0.00510222	0.0122827	0.000969071	0	3.50267e-05	0	0	0.00179804	3.50267e-05	0.00010508	0.00357272	0.00275543	2.33511e-05	8.17289e-05	2.33511e-05	0	2.33511e-05	0.00165793	1.16756e-05	0.000233511	0.000280213	0	0	8.17289e-05	0.000969071	1.16756e-05	0	0.0659669	0.00102745	0.000653831	4.67022e-05	0.00084064	k__Bacteria; p__Proteobacteria; c__Gammaproteobacteria; o__Enterobacteriales; f__Enterobacteriaceae; g__Raoultella; s__
OTU_835	0	0.000245187	0.015797	3.50267e-05	0	0.00586113	0.00373618	0	0.00247522	0	0.0136838	0.0046352	0.000548751	0	5.83778e-05	0	0.00197317	0.00220668	0.000396969	0	0.00308235	0	0	3.50267e-05	0	0	0	0.00742566	0.00276711	0.0141158	0.00186809	0.000548751	0.0221952	4.67022e-05	0.000175133	0.0259664	0.00245187	0	k__Bacteria; p__Bacteroidetes; c__Bacteroidia; o__Bacteroidales; f__Prevotellaceae; g__Prevotella_9; s__
OTU_70	0	0.00575605	0.0111385	0.000280213	0	0.000256862	0.0052073	0.000303565	0.000128431	0	0.0572686	0.00245187	0.00263868	0	0.0010975	0.00140107	0.000175133	0.00119091	0.000490374	0	0.0156336	0	0	0.00021016	0	0	0	0.00199652	0.000151782	0.0112786	0.00173966	0.00282549	0.0113486	0.00116756	0.00266203	0.00451844	0.00192647	0	k__Bacteria; p__Bacteroidetes; c__Bacteroidia; o__Bacteroidales; f__Prevotellaceae; g__Prevotella_9; s__
OTU_197	0	0	0.000513725	0	0	1.16756e-05	0.000245187	0.000151782	0.00021016	0	0	0	9.34045e-05	0.000163458	7.00534e-05	0.0285234	0	9.34045e-05	0	0.00165793	1.16756e-05	0.00657334	0.00021016	0.0147579	0.00400472	0.000548751	0	4.67022e-05	0	0	0.000361942	0	0	0.000490374	0	3.50267e-05	0	0.000175133	k__Bacteria; p__Proteobacteria; c__Gammaproteobacteria; o__Xanthomonadales; f__Xanthomonadaceae; g__Stenotrophomonas; s__Stenotrophomonas_rhizophila
OTU_36	0.00073556	0	0	0	0.0153183	0.0084064	0	0.0162874	0.000747236	0	0	0	0	0.000256862	0	0	0.000198485	0.0501232	0	0	0	0	0	0	0	2.33511e-05	0	0	0.000817289	0	0	0	0	0	0.00503217	0	0	0.000291889	k__Bacteria; p__Actinobacteria; c__Actinobacteria; o__Micrococcales; f__Dermabacteraceae; g__Brachybacterium; s__
OTU_68	0.00230009	0	0.00638653	0	0	0.00295392	0.0195332	0	0.00223003	0	0.00291889	1.16756e-05	0	0	0	0	0	0.000560427	0	1.16756e-05	0	8.17289e-05	0.000116756	2.33511e-05	0	0.000303565	0	0	1.16756e-05	2.33511e-05	0	0.000887343	0.0102395	0.00189144	0.012703	0.00777592	1.16756e-05	0.000863991	k__Bacteria; p__Firmicutes; c__Clostridia; o__Clostridiales; f__Clostridiaceae_1; g__Clostridium_sensu_stricto_1
OTU_60	0	0.00654999	0.0120492	0.000163458	0	0.0120025	0	0.000665507	0	0	0.0105197	0.01094	0	0	0.000618805	0.000899018	0	0.00414482	0.000408645	1.16756e-05	0.00175133	0	0	0	0	0.00128431	0.000373618	0.00328083	0.00173966	0.00427325	0	0.0117339	0.0297844	0.00323413	0.0031524	0.00290721	0	0.000595454	k__Bacteria; p__Firmicutes; c__Clostridia; o__Clostridiales; f__Ruminococcaceae; g__Faecalibacterium; s__
OTU_93	0.000128431	0.000396969	0	0.000747236	0	0	0	0.000233511	2.33511e-05	4.67022e-05	0.000151782	0	0.000256862	1.16756e-05	0.00103912	0	0	9.34045e-05	0	0.00481033	7.00534e-05	0.000396969	0	0.0291422	7.00534e-05	0.000513725	0.000256862	0.00361942	0.000513725	0	0.00137772	0.00021016	0	0	0	1.16756e-05	0.00165793	0.000548751	k__Bacteria; p__Actinobacteria; c__Actinobacteria; o__Micrococcales; f__Micrococcaceae; g__Glutamicibacter
OTU_259	0.0016229	1.16756e-05	0	2.33511e-05	0	0.00190312	0.000700534	0.000186809	0.000793938	0.00173966	0.00151782	0.00101577	0.000291889	0.000490374	0.000572102	9.34045e-05	0.00042032	2.33511e-05	0.0120258	0.000572102	0.0104496	4.67022e-05	0.0131	0	4.67022e-05	2.33511e-05	0.000502049	0.00185641	0.00316408	0	3.50267e-05	0	0	0	0	0	0.00816122	0.00138939	k__Bacteria; p__Proteobacteria; c__Gammaproteobacteria; o__Alteromonadales; f__Shewanellaceae; g__Shewanella; s__Shewanella_putrefaciens
OTU_69	0.00708706	5.83778e-05	0.000560427	0.00073556	0.0115355	0.000688858	5.83778e-05	0.0134736	0.00287219	0.000163458	0.000490374	0.000280213	1.16756e-05	5.83778e-05	0.000455347	2.33511e-05	0.000653831	0.00173966	3.50267e-05	0.000583778	0.000396969	0.000408645	0	0.00272041	0.000163458	0.00328083	0.00290721	0.00583778	0.0110334	0.00963234	0.020946	0.000256862	7.00534e-05	0.0011442	0.000583778	0.00094572	0.000992423	0.00439001	k__Bacteria; p__Proteobacteria; c__Alphaproteobacteria; o__Rhodobacterales; f__Rhodobacteraceae; g__Paracoccus
OTU_48	0.00304732	0	0.00579108	1.16756e-05	0	0.00211328	0.00768252	0	0	0	0.0151666	0.00612967	0	0.000455347	0	0.00275543	0	0.0021483	0.000712209	0.00127264	0.00444839	0	1.16756e-05	1.16756e-05	0	0	1.16756e-05	0.00665507	0	0.00154117	0.000688858	0.00259197	0.00270873	0.00444839	0.0131233	0.00406309	0	0.000338591	k__Bacteria; p__Bacteroidetes; c__Bacteroidia; o__Bacteroidales; f__Bacteroidaceae; g__Bacteroides; s__Bacteroides_plebeius_DSM_17135
OTU_145	1.16756e-05	0.00813787	0.0169996	0.000712209	0.00380623	0.00446006	0.00122593	0.00837138	0.00201987	0.00166961	7.00534e-05	2.33511e-05	0.00375953	0.00753074	0.00546416	0.000548751	0.00247522	0.00878002	3.50267e-05	1.16756e-05	0	3.50267e-05	1.16756e-05	0.00133101	4.67022e-05	0.000268538	0.0120959	0.000642156	0	0.0015295	0.00736728	0.017093	0	0.00632815	0.00010508	0.0163341	1.16756e-05	1.16756e-05	k__Bacteria; p__Cyanobacteria; c__Oxyphotobacteria; o__Chloroplast; f__Pardosa_pseudoannulata; g__Pardosa_pseudoannulata; s__Pardosa_pseudoannulata
OTU_83	0	0	0.000502049	0	0	0	0	0	0	0	0.000560427	0.000128431	1.16756e-05	0	7.00534e-05	2.33511e-05	2.33511e-05	1.16756e-05	7.00534e-05	1.16756e-05	0.000186809	4.67022e-05	0.0273909	0	0	0	0	0.00465855	0	5.83778e-05	0.000186809	4.67022e-05	0	0	0	3.50267e-05	0	3.50267e-05	k__Bacteria; p__Bacteroidetes; c__Bacteroidia; o__Flavobacteriales; f__Flavobacteriaceae; g__Flavobacterium
OTU_46	0	1.16756e-05	0.00277878	0	0.00972574	0.00204322	0	0.00804446	0.00443671	0	0	0	3.50267e-05	0.0057327	8.17289e-05	1.16756e-05	0.000455347	0.0168245	0	0	0.00221836	5.83778e-05	0	0.000233511	0	0.000642156	3.50267e-05	0.00021016	0.00256862	2.33511e-05	0.000408645	0.0010975	0.000373618	0.000758911	5.83778e-05	4.67022e-05	0	0.0239466	k__Bacteria; p__Actinobacteria; c__Actinobacteria; o__Corynebacteriales; f__Corynebacteriaceae; g__Corynebacterium_1; s__Corynebacterium_variabile
OTU_61	0.00145944	0	0	7.00534e-05	1.16756e-05	0.00317575	2.33511e-05	2.33511e-05	0.000408645	0.00124928	0.00231176	0.00143609	0.000467022	0.000221836	0.000478698	5.83778e-05	0.000128431	0	0.00976077	0.00352602	0.000198485	1.16756e-05	0.00830132	1.16756e-05	0	0	0.000291889	0.00084064	0.00364277	0	3.50267e-05	0	0	5.83778e-05	0	0	0.014431	0.000151782	k__Bacteria; p__Proteobacteria; c__Gammaproteobacteria; o__Alteromonadales; f__Shewanellaceae; g__Shewanella; s__Shewanella_baltica
OTU_250	2.33511e-05	1.16756e-05	5.83778e-05	0	0	0	0	0	0.00346764	0	0	0	0	0.00929375	0.000280213	0	2.33511e-05	0	0	0.0037245	0.000828965	0	0	0.00182139	0	0	0	0	1.16756e-05	0	0.00408645	3.50267e-05	0	0.000128431	0	0	0.0202337	0.0098425	k__Bacteria; p__Firmicutes; c__Bacilli; o__Lactobacillales; f__Leuconostocaceae; g__Weissella; s__Weissella_viridescens
OTU_76	0	0	0	0.0005254	0.000548751	0	0.000805614	1.16756e-05	0	1.16756e-05	0.000116756	0	5.83778e-05	0.000537076	0	0.000280213	0.00149447	1.16756e-05	0	0	3.50267e-05	0	0.0128548	0.000467022	0	0	0.000537076	0.0025803	0	0.0046352	0.000221836	0	0	0.0119791	0	0	0	0.00723885	k__Bacteria; p__Firmicutes; c__Bacilli; o__Lactobacillales; f__Leuconostocaceae; g__Leuconostoc
OTU_47	0.00182139	0.0051139	0.000175133	0.00686523	4.67022e-05	0.000198485	0.00263868	0.000595454	0.000140107	0	0.000490374	0.000712209	0.00345597	0.0036778	0.00401639	8.17289e-05	0.000583778	0.000245187	0	0.0102862	0.000256862	2.33511e-05	5.83778e-05	0.00336256	3.50267e-05	0.00338591	0.000572102	0.00329251	0.000572102	0.00155285	0.00897851	0.000116756	0	0.00405142	0	0.000782262	0.0210277	0.00259197	k__Bacteria; p__Proteobacteria; c__Gammaproteobacteria; o__Pseudomonadales; f__Moraxellaceae; g__Psychrobacter
OTU_27	3.50267e-05	0	0.000618805	0.00869829	0.000140107	0	0.000887343	0.00135436	0.000607129	0.000490374	0	0.000373618	0.000770587	0.000537076	0.0279046	0	0	0.000245187	0.000408645	2.33511e-05	0.00010508	0	9.34045e-05	0	0	0.0026737	0	3.50267e-05	1.16756e-05	0.0261182	0.00180971	0.000303565	0	0.000233511	0	1.16756e-05	0.00281381	0.00605962	k__Bacteria; p__Firmicutes; c__Bacilli; o__Lactobacillales; f__Carnobacteriaceae; g__Carnobacterium; s__
OTU_115	0	0	0.000618805	1.16756e-05	0	0.00171631	0.00701701	0	0	1.16756e-05	0.00207825	0.00368948	0	0	0	0	0	0.000595454	0.00151782	0	0	1.16756e-05	1.16756e-05	0	0	0.00106248	0	0.00357272	0	0	0.00113253	0.00308235	0	0.00333921	0.0102862	1.16756e-05	0.00342094	0	k__Bacteria; p__Verrucomicrobia; c__Verrucomicrobiae; o__Verrucomicrobiales; f__Akkermansiaceae; g__Akkermansia; s__
OTU_113	0.000490374	0	0	0.00164625	0.00758911	0.00716879	0.000770587	0.0082663	0.00115588	0	0	0	0	0.000373618	0.000361942	0	7.00534e-05	0.0127497	0	0.00117923	0.00140107	0	0	8.17289e-05	0	0	0.000385293	2.33511e-05	0.000852316	8.17289e-05	4.67022e-05	0.000396969	0	0.000922369	0.000828965	1.16756e-05	0.000782262	0.00601291	k__Bacteria; p__Actinobacteria; c__Actinobacteria; o__Micrococcales; f__Dermacoccaceae; g__Dermacoccus; s__
OTU_206	0.00507887	0.000303565	0.00297727	0.00117923	0.00351434	0.00856986	0.00021016	0.00351434	0.000268538	0.000665507	0.0079277	0.00224171	0.000268538	0.000291889	0.00293057	0.00129599	0.000140107	0.0047286	0.00409812	0.0104496	0.000175133	1.16756e-05	2.33511e-05	7.00534e-05	1.16756e-05	0.00010508	3.50267e-05	0.00194982	0.00208993	0.000548751	0.00374785	0.00189144	0.00031524	0.000186809	0	0.00010508	0.00175133	0.000583778	k__Bacteria; p__Proteobacteria; c__Gammaproteobacteria; o__Pseudomonadales; f__Moraxellaceae; g__Acinetobacter
OTU_108	0.0015295	1.16756e-05	0.00199652	0.000326916	0.000175133	0.00431996	0.00697031	0.000326916	0	0	0	0.000922369	0	0.000151782	0.000408645	2.33511e-05	0.00296559	0.000385293	0	0.00120258	0	2.33511e-05	0	0.000443671	0	0	0.000163458	0	0.000513725	1.16756e-05	0.000116756	0.00187977	0	0.0162524	0.00193814	0.000221836	0.000805614	0.000140107	k__Bacteria; p__Proteobacteria; c__Gammaproteobacteria; o__Pseudomonadales; f__Pseudomonadaceae; g__Pseudomonas
OTU_28	0.00356105	0	0	0.0112085	0.00715712	0.00342094	0.00141274	0.00274376	0	0.000618805	0.000467022	0.000268538	0.0078343	0.00249857	0.0067368	0	0.000186809	0.00121426	0.00552254	0.00261533	7.00534e-05	0	0.00650329	0.000934045	0.000151782	0.00311737	0.0057327	0.00314073	9.34045e-05	0.0104146	0.00010508	0	0	0.00885007	0	0	9.34045e-05	0.00163458	k__Bacteria; p__Firmicutes; c__Bacilli; o__Bacillales; f__Listeriaceae; g__Brochothrix; s__Brochothrix_thermosphacta
OTU_91	0	0	2.33511e-05	0.000233511	0	0	0.00177469	0	0	2.33511e-05	0.022779	0	0	0	0	0	0	0.000805614	0	0	0.00465855	0	0	0.000560427	0	0	0	0	0	0.00266203	1.16756e-05	0.00412147	0	0	0.00974909	0	0.0020082	0	k__Bacteria; p__Firmicutes; c__Negativicutes; o__Selenomonadales; f__Acidaminococcaceae; g__Phascolarctobacterium; s__
OTU_97	0	0	0	0	0	0	0	0	0	0	0.000233511	0	0	0	0.000502049	0.000128431	0	0.000163458	9.34045e-05	0	0	3.50267e-05	0.020619	0	2.33511e-05	0	0	0.00194982	0	0	0	0	0	0	0	0	0	0	k__Bacteria; p__Bacteroidetes; c__Bacteroidia; o__Flavobacteriales; f__Weeksellaceae; g__Algoriella; s__
OTU_130	0	0	0.00317575	4.67022e-05	0.0104613	0.00150615	0.000969071	0.00663172	1.16756e-05	0	0	0	0	0.000700534	0.000198485	0	0.000583778	0.00221836	0	0	0	0.0145711	0.000151782	0.000478698	0.0031057	0.00309402	0.000128431	0	0	2.33511e-05	0.000770587	0.000677182	0	0.000303565	0	0	0.000443671	0.000677182	k__Bacteria; p__Firmicutes; c__Bacilli; o__Bacillales; f__Family_XII; g__Exiguobacterium
OTU_13	0.0215881	0	8.17289e-05	5.83778e-05	0.00156452	0.00107415	0.000361942	0.00391131	0	0.000431996	0.000175133	0.011337	0.000922369	0.0216115	0.0317925	0.00123761	0.000280213	0.00102745	0.000758911	0.00138939	0.000350267	3.50267e-05	2.33511e-05	0.00119091	1.16756e-05	0	0.000899018	0.00481033	0.00644491	0.00142442	0.00156452	0.000116756	0	0	0	0	0.00042032	0.000467022	k__Bacteria; p__Proteobacteria; c__Gammaproteobacteria; o__Pseudomonadales; f__Moraxellaceae; g__Psychrobacter; s__Psychrobacter_immobilis
OTU_87	0	0	0	0	0.00457682	0.0015762	0	0.0112669	0	0	0	0	0	0.000140107	0	0	0	0.0160772	0	0	0	1.16756e-05	0	0.000151782	0	0	0	0	0	0	0	0	0	0.000607129	0.000338591	0	0	0	k__Bacteria; p__Actinobacteria; c__Actinobacteria; o__Micrococcales; f__Brevibacteriaceae; g__Brevibacterium
OTU_59	0.00113253	0.00700534	0.00527735	0.000233511	0	0.00462352	0.00615302	0.000455347	0.00136604	0	0.0185058	0.00219501	0	0.000910694	0.000607129	0	0	0.000828965	0.00021016	0	0.00336256	0	0	0.000175133	0	0	0	0.00430828	1.16756e-05	0.0031057	0.00113253	0	0.000712209	0	0.00303565	0	0	0.000548751	k__Bacteria; p__Firmicutes; c__Clostridia; o__Clostridiales; f__Lachnospiraceae; g__Blautia
OTU_2521	0.00215998	0	0.000198485	0.00266203	0.00175133	0.0020549	7.00534e-05	0.0119441	0	0	0	0.000280213	3.50267e-05	0.000186809	0.00492709	0	2.33511e-05	0.000992423	1.16756e-05	0.000151782	0	1.16756e-05	0	2.33511e-05	2.33511e-05	0.00128431	0.000642156	9.34045e-05	0.00230009	1.16756e-05	0.0015295	4.67022e-05	0	0	0	0.00173966	0.000665507	0.000291889	k__Bacteria; p__Proteobacteria; c__Alphaproteobacteria; o__Rhodobacterales; f__Rhodobacteraceae; g__Paracoccus
OTU_89	0	0.00273208	0	0	0	0	0.00503217	0	0	0	0	0	0	0.000268538	0.00166961	0	0	3.50267e-05	0	0	0	0	0	1.16756e-05	0	0	0	0.000665507	0	0	0	0.0309869	0	0	0.000875667	0	0	0	k__Bacteria; p__Firmicutes; c__Bacilli; o__Lactobacillales; f__Lactobacillaceae; g__Lactobacillus
OTU_138	0	0.00155285	0	0.000151782	8.17289e-05	0.000723885	7.00534e-05	0.0005254	0.000595454	0.000396969	0.000770587	0.000478698	0.000969071	0.000116756	0.000805614	0.00357272	0.000396969	0.000747236	0.00273208	0.000256862	4.67022e-05	0.000969071	2.33511e-05	0.000233511	0.000653831	0.000326916	2.33511e-05	0.00314073	0.000116756	0.00108583	0.012738	0	0	0.00203155	1.16756e-05	0.000396969	0	0.00509054	k__Bacteria; p__Bacteroidetes; c__Bacteroidia; o__Flavobacteriales; f__Weeksellaceae; g__Chryseobacterium; s__Chryseobacterium_soldanellicola
OTU_137	0.00242852	0.000642156	0.0036311	0.00021016	0.000408645	0.000186809	1.16756e-05	0.00259197	0.00101577	3.50267e-05	3.50267e-05	5.83778e-05	0.000198485	0.00335089	0.0015295	0.00212495	0.000595454	0.00344429	1.16756e-05	0.0010975	2.33511e-05	2.33511e-05	0	0.0047286	0	4.67022e-05	0.000408645	0.000268538	0.00213663	0.0021016	0.00979579	0.000572102	0.00239349	5.83778e-05	1.16756e-05	0.00433163	0.00191479	0.000443671	k__Bacteria; p__Proteobacteria; c__Alphaproteobacteria; o__Sphingomonadales; f__Sphingomonadaceae; g__Sphingomonas; s__Sphingomonas_paucimobilis
OTU_127	0.000245187	0	0.0128781	0.000361942	0.00528903	0.00914196	0.000770587	0.000770587	0.00458849	1.16756e-05	0.000280213	0.00031524	0.000140107	9.34045e-05	0.000502049	1.16756e-05	0.00110918	0.00164625	0	0.000490374	0.00187977	0	0.000186809	0.00221836	2.33511e-05	0.000128431	0.00134269	0.00414482	0.00237014	0.00490374	9.34045e-05	0.00242852	0	0.00159955	0	0.000513725	0	0.010975	k__Bacteria; p__Proteobacteria; c__Gammaproteobacteria; o__Pseudomonadales; f__Moraxellaceae; g__Acinetobacter; s__Acinetobacter_ursingii
OTU_146	0.000478698	0	0.000140107	4.67022e-05	0.000396969	0.000934045	0	0.000431996	5.83778e-05	0	0.0231293	0.00010508	0	0.000186809	0.000478698	1.16756e-05	0	0.000490374	0	0.00130766	4.67022e-05	0	0.000221836	0	0	0	0.00031524	0.00333921	3.50267e-05	1.16756e-05	0.00935212	4.67022e-05	1.16756e-05	1.16756e-05	1.16756e-05	7.00534e-05	0.000338591	0.000163458	k__Bacteria; p__Proteobacteria; c__Gammaproteobacteria; o__Pseudomonadales; f__Moraxellaceae; g__Acinetobacter
OTU_2199	0.000175133	0	0	0.000665507	0.000688858	8.17289e-05	0.00166961	0.00546416	0	0	0	0	0.00197317	2.33511e-05	2.33511e-05	4.67022e-05	0.000268538	0.000233511	0	0.00526568	0.000163458	0.000175133	1.16756e-05	0.000373618	0.00021016	0.00163458	7.00534e-05	0.000875667	1.16756e-05	0.00283716	0.000863991	0	0.000140107	3.50267e-05	0	0.00426158	0.000805614	0	k__Bacteria; p__Proteobacteria; c__Alphaproteobacteria; o__Rhizobiales; f__Beijerinckiaceae; g__Methylobacterium
OTU_71	0	0	0	0	0	0	0	0.000151782	0	0	0.00010508	0	0.000140107	5.83778e-05	0.00938715	0.00010508	0	0.000291889	0	0.000373618	0	0	3.50267e-05	3.50267e-05	0	0	0	0.0237247	0	0.000770587	0.00586113	0	0	0	0	0	0	0	k__Bacteria; p__Bacteroidetes; c__Bacteroidia; o__Flavobacteriales; f__Weeksellaceae; g__Chryseobacterium
OTU_64	0	0.00409812	0	0	0	0	0	0.000688858	0	0	0.0177118	0	1.16756e-05	0	0	0.00182139	0	0.000350267	0	0	0.00197317	0	0	0	0	1.16756e-05	0	0.00131934	0	0.00514892	0	0	0.00332753	0	0.00957396	0.0025336	0.00470525	0	k__Bacteria; p__Firmicutes; c__Clostridia; o__Clostridiales; f__Ruminococcaceae; g__Subdoligranulum
OTU_56	0.000548751	0.00269705	0.00230009	0.000116756	0.00248689	0.00385293	0.000478698	0	0.00151782	0.000233511	0.000396969	0.00124928	0.000385293	0.000326916	0.000221836	0.000116756	0.00121426	0.000396969	0.000163458	0.00107415	0.000175133	0	0	0	0	0.000828965	0.000887343	8.17289e-05	0.00252192	0.00771754	0.000513725	0.0020082	0.00684188	0.000338591	0.00469357	0.00446006	0.002627	0	k__Bacteria; p__Firmicutes; c__Bacilli; o__Bacillales; f__Bacillaceae; g__Bacillus
OTU_84	0.00110918	0	0	0.000502049	0	0	0.00647994	0	0	0	0.00666674	0	0	0	0	0	0.00123761	0	0	0	0.000467022	0	0	0	0	0	0	0	0	0	1.16756e-05	0	0.00680685	0	0.00249857	0.00378288	0	0	k__Bacteria; p__Firmicutes; c__Negativicutes; o__Selenomonadales; f__Acidaminococcaceae; g__Acidaminococcus; s__
OTU_73	0.000245187	0.000350267	0.000408645	0.000338591	0.000712209	0.00246354	0.000817289	0.00335089	0.000478698	1.16756e-05	0	0	0.00158788	0.00031524	0.000502049	0.00031524	0	0.000642156	7.00534e-05	0.00117923	1.16756e-05	0.000116756	9.34045e-05	0.000817289	0.000116756	0.00192647	0.00031524	0.000396969	0	0.00347932	0.000373618	8.17289e-05	0.000642156	0.000595454	0.00136604	0.000478698	0	0.000899018	k__Bacteria; p__Proteobacteria; c__Alphaproteobacteria; o__Caulobacterales; f__Caulobacteraceae; g__Brevundimonas
OTU_268	0.000828965	0.00161123	0.00164625	0.000245187	0	0	0.00872164	9.34045e-05	0	0	0.00295392	0	0	0	0	0	0	0.000396969	0	0	0.000572102	0	0	0.000116756	0	0	0	0.000805614	0	1.16756e-05	0.00094572	0.00686523	0.00178636	0	0	0.00532406	0	0	k__Bacteria; p__Firmicutes; c__Negativicutes; o__Selenomonadales; f__Veillonellaceae; g__Veillonella; s__
OTU_162	0	0	0.00417985	0.000467022	0	0	0.003059	0	0	1.16756e-05	0.00400472	0.00380623	0	0	0	0.00186809	0.00173966	0.0016229	0.00120258	0.000490374	0.00042032	0	0	0.00073556	0	0	1.16756e-05	0.0011442	0	0	1.16756e-05	0.00374785	0.00298894	0	0.00614134	0.00469357	0.00159955	0	k__Bacteria; p__Firmicutes; c__Clostridia; o__Clostridiales; f__Lachnospiraceae; g__Anaerostipes; s__
OTU_261	0	0	0	0	0	0	0.00623475	0	0	0	0.000151782	0	0	0	0	0	0	0	0	0	0	9.34045e-05	0	0	0	0	0	0.0011442	0.00289554	0	1.16756e-05	2.33511e-05	0	0.000969071	0.0102978	0	0	0	k__Bacteria; p__Firmicutes; c__Bacilli; o__Lactobacillales; f__Lactobacillaceae; g__Lactobacillus
OTU_163	0.00145944	0	0	0	0	0.00580275	0.00276711	0	0	0	0.00346764	0	0	0	0	0	0	0	1.16756e-05	0	0.000478698	0	0.000116756	0	0	0	1.16756e-05	0.000560427	2.33511e-05	0	1.16756e-05	2.33511e-05	0	0	0	0.00163458	0.0052073	0.000467022	k__Bacteria; p__Bacteroidetes; c__Bacteroidia; o__Bacteroidales; f__Bacteroidaceae; g__Bacteroides; s__Bacteroides_fragilis
OTU_636	0.0010508	0.0106131	0.000431996	0.0119207	0.000817289	0	0.00322245	0.000980747	0.0005254	0	0.000910694	0.00126096	0.00716879	0.00196149	0.00500882	0	0.000326916	0.00031524	0	0.00951558	0.000572102	0.00010508	0	0.000537076	2.33511e-05	0.00509054	0	0.00175133	0	0.000758911	0.0111151	0.000303565	0	0.00351434	0	0.00605962	0.00987752	0.00448341	k__Bacteria; p__Proteobacteria; c__Gammaproteobacteria; o__Pseudomonadales; f__Moraxellaceae; g__Psychrobacter
OTU_125	0.00317575	0	0	0.00155285	2.33511e-05	0.000607129	0.010543	0	0	0	0	0.00122593	0	0.00203155	7.00534e-05	0.000980747	0.0014828	0	0.00010508	0	0.0015295	0	0	0	0	0	0.00126096	0	0.000245187	0	0	0	0	0.00203155	0	0	0	0.000140107	k__Bacteria; p__Proteobacteria; c__Gammaproteobacteria; o__Alteromonadales; f__Pseudoalteromonadaceae; g__Pseudoalteromonas
OTU_3419	0	0	0	0.00201987	0.000151782	0	0.00270873	0	0	9.34045e-05	1.16756e-05	0	0.00021016	0	0	0.000431996	1.16756e-05	0.000128431	4.67022e-05	0.00150615	0.000128431	0.00293057	3.50267e-05	9.34045e-05	0.00175133	0.000361942	0.00010508	0.000688858	0	0.000665507	0.0053007	0.00126096	0	0.00339759	0	1.16756e-05	0.00338591	0.00021016	k__Bacteria; p__Proteobacteria; c__Gammaproteobacteria; o__Pseudomonadales; f__Moraxellaceae; g__Acinetobacter
OTU_521	1.16756e-05	0	8.17289e-05	1.16756e-05	0	0	0	0	1.16756e-05	1.16756e-05	1.16756e-05	0	0.000326916	0.00180971	0.000140107	0	0	1.16756e-05	0.000198485	0	0.000502049	0	0.0105781	0.000828965	0	0	0	0.000863991	0	0	0.00042032	0	0	0.000396969	0	0.000385293	0	0.000537076	k__Bacteria; p__Bacteroidetes; c__Bacteroidia; o__Flavobacteriales; f__Flavobacteriaceae; g__Flavobacterium
OTU_88	0	0	0.00282549	0	0	0	1.16756e-05	0	0.00374785	0	0.00810284	0	0	0.000828965	0	0	0	5.83778e-05	0	0	0.00113253	0	0	0	0	0	0	0.00169296	1.16756e-05	0.00218333	0	0.00523065	0	0.00219501	0.00560427	0	0	0	k__Bacteria; p__Firmicutes; c__Bacilli; o__Lactobacillales; f__Lactobacillaceae; g__Lactobacillus; s__Lactobacillus_reuteri
OTU_106	0	0.0053007	0.00660837	0.000455347	0	0	0.0101461	0	0.00244019	0	0.00921202	0	0	0	0	0.00337424	0	0.000782262	0	0	0.000910694	2.33511e-05	0	0	0	0	0	0.00907191	0	0	0	0	0	0	0	2.33511e-05	0	1.16756e-05	k__Bacteria; p__Actinobacteria; c__Actinobacteria; o__Bifidobacteriales; f__Bifidobacteriaceae; g__Bifidobacterium; s__Bifidobacterium_longum_subsp_longum
OTU_55	1.16756e-05	0.00379456	0.00265035	0.000502049	0	0	0.000677182	0	0	0	0.0113486	0	0	0	0	0	0	0.000607129	0.000163458	0	0.00212495	1.16756e-05	0	0	0	0	0	0.0037245	0	0.00743733	0	0	0.0134619	0.0031991	0	0	0.00384126	0	k__Bacteria; p__Actinobacteria; c__Coriobacteriia; o__Coriobacteriales; f__Coriobacteriaceae; g__Collinsella
OTU_149	0	0.00284884	0	0	0	0	0.00748403	0	1.16756e-05	0	0	0.000572102	0	0	0	0	0	0.000910694	0.000969071	0	0	1.16756e-05	0	3.50267e-05	0	0	0	0.00379456	0	0.00469357	0.00113253	0	0	0	0.00217165	0	0	5.83778e-05	k__Bacteria; p__Firmicutes; c__Negativicutes; o__Selenomonadales; f__Acidaminococcaceae; g__Phascolarctobacterium
OTU_135	0.00161123	0.00142442	0.00239349	0	0.000443671	0	0.00482201	0.000443671	0	0	0.00252192	0	0	0	1.16756e-05	0	0	0.000595454	0	0	0.000934045	0	0	0.000373618	0	0	0	0.00488038	0	0	0	0.0166377	0.00112085	0	0	0	0	0	k__Bacteria; p__Firmicutes; c__Negativicutes; o__Selenomonadales; f__Veillonellaceae; g__Veillonella; s__
OTU_314	1.16756e-05	0	0	7.00534e-05	4.67022e-05	0.000385293	0	0	1.16756e-05	0.000268538	0.000186809	0.000175133	0.000221836	1.16756e-05	0.00010508	0	8.17289e-05	7.00534e-05	0.000887343	0.0108816	0.000151782	0	0.00107415	1.16756e-05	0	0.000817289	0	0.000373618	0.000467022	3.50267e-05	0	0	0	8.17289e-05	0	0	0.00974909	2.33511e-05	k__Bacteria; p__Proteobacteria; c__Gammaproteobacteria; o__Alteromonadales; f__Shewanellaceae; g__Shewanella
OTU_597	0.000198485	0.000326916	0.000151782	0.000163458	0.000361942	0.00194982	0.000291889	0.0015762	0.000326916	3.50267e-05	1.16756e-05	0	0.000899018	7.00534e-05	0.000361942	0.000163458	5.83778e-05	0.000595454	3.50267e-05	0.000642156	1.16756e-05	0.000233511	7.00534e-05	0.000712209	0.000280213	0.00201987	0.000256862	0.00110918	8.17289e-05	0.00246354	0.000233511	2.33511e-05	0.000537076	0.000712209	0.00103912	0.000443671	0	0.000863991	k__Bacteria; p__Proteobacteria; c__Alphaproteobacteria; o__Caulobacterales; f__Caulobacteraceae; g__Brevundimonas; s__Brevundimonas_bullata
OTU_126	0	0	0.0015762	0	0	0	0.00136604	0	0	0	0.0020082	0.00218333	0	0	0	0	0	0.0041098	0	0	0.000560427	0	0	0	0	0.000140107	0	0.00163458	0	0.00434331	0	0.00129599	0	0.00251025	0.00784598	0	1.16756e-05	0.000712209	k__Bacteria; p__Bacteroidetes; c__Bacteroidia; o__Bacteroidales; f__Bacteroidaceae; g__Bacteroides; s__Bacteroides_uniformis
OTU_167	0	0	0	0	0	0	0	0	0	0.000350267	4.67022e-05	0	0	0	0	0	0.00021016	0	0	0.00127264	2.33511e-05	0	0.0102628	0	0	0	0	0	0	0	0.000560427	0	0	0	0	0	0.00063048	0.000140107	k__Bacteria; p__Bacteroidetes; c__Bacteroidia; o__Flavobacteriales; f__Flavobacteriaceae; g__Myroides
OTU_90	0	0.00158788	0.00164625	0	0	0	0	0	0.00607129	0	0	0	0	0	0	0.00238181	0	0.00117923	0	0	0	0	0	0	0	0	1.16756e-05	0.00136604	0	0	1.16756e-05	0	1.16756e-05	0	0.00756576	0.00462352	0.000151782	0	k__Bacteria; p__Bacteroidetes; c__Bacteroidia; o__Bacteroidales; f__Tannerellaceae; g__Parabacteroides; s__
OTU_139	0	0	0.00260365	0	0	0	0	0	0	0	0	0	0	0	0.0020549	0.00170463	0	0.00360775	0	0	0	0	0	0	5.83778e-05	0.00110918	0	0.00161123	0	0.00503217	0	0.00103912	0.00795106	0	4.67022e-05	0.00469357	0	0.000817289	k__Bacteria; p__Bacteroidetes; c__Bacteroidia; o__Bacteroidales; f__Bacteroidaceae; g__Bacteroides; s__Bacteroides_coprocola_DSM_17136
OTU_765	0.00117923	0	0	0	0	0.000140107	0	9.34045e-05	0	0	0	0	2.33511e-05	0.000140107	0	0.00110918	0	0	0	0.010473	0.000186809	2.33511e-05	0	0	1.16756e-05	0.00593118	0	0.000280213	0	0	0.000268538	0	0	0.00010508	0	0	7.00534e-05	8.17289e-05	k__Bacteria; p__Actinobacteria; c__Actinobacteria; o__Corynebacteriales; f__Nocardiaceae; g__Rhodococcus
OTU_188	0	0	0	0	0.00116756	0	0.00695863	0.0015762	0	0	0	0	0	1.16756e-05	0	0	0	0.000291889	0	0	0	0	0	0.000537076	0	0	0	0	0	0	0.000163458	0	0	1.16756e-05	0	0	0	3.50267e-05	k__Bacteria; p__Proteobacteria; c__Alphaproteobacteria; o__Acetobacterales; f__Acetobacteraceae; g__Roseomonas
OTU_118	0	0	0	0	0	0	0	0	0	0	0.000198485	0	0	0	0	0	0	0	0	0	0	0	0	0	0	0	0	0	0	0	0	0.0242151	0	0	0	0	0	0	k__Bacteria; p__Firmicutes; c__Clostridia; o__Clostridiales; f__Eubacteriaceae; g__Pseudoramibacter; s__
OTU_2156	1.16756e-05	0	1.16756e-05	0	0.00995925	0.00344429	0	0.0063515	0	0.000128431	0	0	0	0.000303565	0	0	0	0.0133335	0	0	0	0	0	0	0	0.000326916	0.000268538	0.0021016	0.00122593	1.16756e-05	0	0.000233511	0	0	0.000233511	0	0.00021016	3.50267e-05	k__Bacteria; p__Actinobacteria; c__Actinobacteria; o__Corynebacteriales; f__Dietziaceae; g__Dietzia; s__Dietzia_maris
OTU_193	0	0	0	0	0	0	0.00434331	0	0.00121426	0	0.000770587	0	0	0	0.00063048	0	0	0	0	0	0.000175133	0	0	0	0	0	0.000595454	0	0	0	0	0	0	0	0.00540578	0	0	0	k__Bacteria; p__Bacteroidetes; c__Bacteroidia; o__Bacteroidales; f__Prevotellaceae; g__Prevotellaceae_UCG_001; s__
OTU_223	0	0	0	0	0	0	0	0	0.000116756	0	0	0	0	0	0	0.00042032	0	0	0	0	2.33511e-05	0	0	0	0	0	0	0	0	1.16756e-05	0	0	0	0	0.0234095	0	0	0	k__Bacteria; p__Firmicutes; c__Bacilli; o__Bacillales; f__Family_X; g__Thermicanus; s__
OTU_14	0.000303565	0.000688858	0.000163458	1.16756e-05	0	0.000221836	1.16756e-05	2.33511e-05	0.000116756	0.000478698	0.00698198	0.000116756	0.00145944	0.00156452	0.00084064	0	0	0.00010508	0.00398137	0.000361942	0	0	0.000828965	0.000875667	0	0.000618805	0.00010508	0.000980747	0.000560427	0.00102745	0.00042032	0.000910694	0	2.33511e-05	0	0	0.000291889	4.67022e-05	k__Bacteria; p__Proteobacteria; c__Gammaproteobacteria; o__Pseudomonadales; f__Moraxellaceae; g__Acinetobacter
OTU_96	0	0	0.00300062	0.000537076	0	0	0	0	0	0	0.00189144	0	1.16756e-05	0	0.00073556	0	0	0.000455347	0	0	0.00113253	0	0	0	0	0	0	0.00342094	0	0.00259197	0	0.0025803	0.00887343	0.000490374	0.00609464	0.00417985	0	0	k__Bacteria; p__Firmicutes; c__Bacilli; o__Lactobacillales; f__Lactobacillaceae; g__Lactobacillus; s__Lactobacillus_fermentum
OTU_686	0.00948055	0.000221836	0.000653831	0.00398137	0.00441336	0.00182139	0.00031524	0.00151782	0.00130766	2.33511e-05	1.16756e-05	0.00147112	0.000245187	1.16756e-05	0.00981915	0	0.000373618	0.000431996	0.000291889	0.000969071	0.00010508	0.00010508	2.33511e-05	0.00186809	5.83778e-05	0.00374785	0.00263868	0.000910694	0.010975	0.0005254	0.0026737	0.000747236	0.000875667	0.000467022	0.000116756	0.00117923	0.00308235	0.00207825	k__Bacteria; p__Proteobacteria; c__Alphaproteobacteria; o__Rhodobacterales; f__Rhodobacteraceae; g__Paracoccus
OTU_159	0.000385293	0	0.000128431	0.00184474	0.000502049	0.000583778	0.000910694	0.000303565	0.00138939	0	0	0	0	1.16756e-05	0	0	0.000291889	0.000280213	0	0.00266203	5.83778e-05	1.16756e-05	0	0	0	4.67022e-05	0.000805614	0	0.00178636	0	0	0.00010508	0	0.00370115	3.50267e-05	8.17289e-05	0.00781095	0.00325748	k__Bacteria; p__Actinobacteria; c__Actinobacteria; o__Micrococcales; f__Micrococcaceae; g__Rothia
OTU_5011	1.16756e-05	0	0.00192647	0.000245187	0.00094572	0	0	0.000233511	0.00154117	7.00534e-05	0	0	0.000502049	0.00581443	0	0	0.000116756	2.33511e-05	0.000303565	0.000268538	0.000455347	0.000513725	0	0.000572102	0.00094572	0	0.000128431	2.33511e-05	0	3.50267e-05	0.00135436	0.00329251	0	0	0	0	0.000116756	0.00838305	k__Bacteria; p__Bacteroidetes; c__Bacteroidia; o__Flavobacteriales; f__Weeksellaceae; g__Chryseobacterium
OTU_150	0	0	0	0	0	0	0	0	0	0	0	0	0	0	0	0	0	0	0	0	0	0	0	0	0	0	0	0	0.00289554	0	0	0.0189961	0	0.00154117	0	0	0	0	k__Bacteria; p__Proteobacteria; c__Deltaproteobacteria; o__Desulfovibrionales; f__Desulfovibrionaceae; g__Bilophila; s__
OTU_209	0	0	0	0	0	0.00663172	0	0	0	0	0	0.00141274	0	0	0	0	0	0	0	0	0	0	0	0	0	0	0	0	0	0	0.00212495	0	0	0	0	0	0	0	k__Bacteria; p__Bacteroidetes; c__Bacteroidia; o__Bacteroidales; f__Rikenellaceae; g__Alistipes
OTU_101	0.000116756	0	0	0.000373618	0.000583778	7.00534e-05	0.00135436	0.00364277	2.33511e-05	0	0	0	0.00113253	1.16756e-05	0	0.000338591	0.000326916	0.000537076	0	0.00192647	9.34045e-05	3.50267e-05	0	0.00021016	8.17289e-05	0.000665507	0	0	0	0.000572102	0.000443671	0	3.50267e-05	1.16756e-05	0	0.00232344	0.000245187	2.33511e-05	k__Bacteria; p__Proteobacteria; c__Alphaproteobacteria; o__Rhizobiales; f__Beijerinckiaceae; g__Methylobacterium; s__Methylobacterium_fujisawaense
OTU_278	3.50267e-05	0	0	0	0	0	0	0	0	0	0	0	2.33511e-05	0.000478698	0	0	0	0	0	0	0	0	0	0.00875667	0	0	0	0	0	0	0.000934045	0.000175133	0	7.00534e-05	0	0.000128431	0	0	k__Bacteria; p__Proteobacteria; c__Alphaproteobacteria; o__Acetobacterales; f__Acetobacteraceae; g__Endobacter; s__Endobacter_medicaginis
OTU_507	0.000256862	0.000583778	0.00436666	0.000245187	8.17289e-05	0.000198485	2.33511e-05	0.000408645	0.000151782	0	4.67022e-05	0	0.000280213	1.16756e-05	0.00254527	0.000548751	1.16756e-05	0.000782262	0.000373618	0.00245187	0.000128431	1.16756e-05	0	0.000396969	0	0.000817289	0.000747236	0.00586113	0	0	0.010975	0.00120258	0.00154117	0.000758911	0	0	0.00124928	0.000887343	k__Bacteria; p__Actinobacteria; c__Actinobacteria; o__Micrococcales; f__Micrococcaceae; g__Micrococcus
OTU_143	1.16756e-05	0	0	0	0	0	0.00161123	0	0	0	0.00149447	0	0	0	0	0.00094572	0	0	0	0	0	1.16756e-05	0	0	0	0	0	1.16756e-05	0.00693528	0	0.00158788	0	0.00346764	0	0.00269705	0	0	0	k__Bacteria; p__Bacteroidetes; c__Bacteroidia; o__Bacteroidales; f__Bacteroidaceae; g__Bacteroides; s__
OTU_111	0	0	0	0	0	0	0	0.000151782	0	0	0	0	0	0	3.50267e-05	0	0	0	0	0.00471693	0	2.33511e-05	0	0.000233511	0	0.00279046	7.00534e-05	0.00618805	4.67022e-05	0	0.00286051	0	0	0.000116756	0	0	0	0.000163458	k__Bacteria; p__Actinobacteria; c__Actinobacteria; o__Corynebacteriales; f__Nocardiaceae; g__Rhodococcus; s__Rhodococcus_fascians
OTU_168	0.00010508	0.000548751	0.00203155	0.000770587	3.50267e-05	0.000653831	0.00165793	0.00094572	0.0010041	0	7.00534e-05	0.000385293	0.000560427	0	0.000151782	3.50267e-05	0.000151782	1.16756e-05	3.50267e-05	2.33511e-05	0	1.16756e-05	4.67022e-05	0.000151782	1.16756e-05	0	5.83778e-05	0.00124928	0.000899018	0.00290721	0.00102745	0.00115588	0.00277878	0.000583778	0.00273208	0.00113253	0.00010508	0.000175133	k__Bacteria; p__Actinobacteria; c__Actinobacteria; o__Propionibacteriales; f__Propionibacteriaceae; g__Cutibacterium; s__Cutibacterium_acnes
OTU_136	0	0.00171631	0.000163458	0.000396969	0.00232344	0	0.000467022	0.00230009	0	0	0.00441336	0	1.16756e-05	0	1.16756e-05	0	0.000151782	0.000291889	0	0	0.000478698	0	0	0.00010508	0	0	0	0.00212495	0.00610632	0.00281381	0	0.00304732	0	0.000910694	0.00247522	0	0.00031524	0.000268538	k__Bacteria; p__Firmicutes; c__Bacilli; o__Lactobacillales; f__Streptococcaceae; g__Streptococcus
OTU_1679	0	0	3.50267e-05	0	0.00107415	0.000163458	3.50267e-05	0.000256862	1.16756e-05	0	0	0	1.16756e-05	1.16756e-05	7.00534e-05	0.00259197	0	0.000116756	0	1.16756e-05	0	0.000350267	0	0.00663172	0.000268538	0.000198485	0	3.50267e-05	0	1.16756e-05	1.16756e-05	0	0	1.16756e-05	0	0.00123761	0	2.33511e-05	k__Bacteria; p__Proteobacteria; c__Gammaproteobacteria; o__Xanthomonadales; f__Xanthomonadaceae; g__Stenotrophomonas
OTU_3968	0.00197317	0	0	0	0	0.000817289	0	0	0	3.50267e-05	0.000233511	0.000969071	1.16756e-05	2.33511e-05	0	9.34045e-05	5.83778e-05	0	3.50267e-05	0	0	0.00287219	1.16756e-05	0.000245187	0.00384126	4.67022e-05	0.00235846	1.16756e-05	0.00163458	0	2.33511e-05	0	0	0	0	9.34045e-05	0	7.00534e-05	k__Bacteria; p__Proteobacteria; c__Gammaproteobacteria; o__Pseudomonadales; f__Pseudomonadaceae; g__Pseudomonas
OTU_169	0	0	9.34045e-05	0.000467022	4.67022e-05	0	0	0.000116756	0.000385293	0	0	0	2.33511e-05	0.000116756	0.00398137	0	0.00031524	0.0021483	0	0	7.00534e-05	0	1.16756e-05	3.50267e-05	0	0	0	7.00534e-05	0	0	0	0	0	0.0120725	0	2.33511e-05	0	0.0010975	k__Bacteria; p__Bacteroidetes; c__Bacteroidia; o__Flavobacteriales; f__Weeksellaceae; g__Cloacibacterium; s__
OTU_560	0.000478698	0	0	0.00288386	0.00396969	0.000233511	0.000490374	0.0005254	3.50267e-05	7.00534e-05	0.00692361	3.50267e-05	1.16756e-05	0.00021016	1.16756e-05	0	0	0.0011442	0.00274376	0.00885007	4.67022e-05	0	8.17289e-05	0.000373618	0	0	4.67022e-05	0.00545249	0.000922369	0.00031524	0.00121426	0	0	0.000747236	0.00147112	0	0.0016229	0.000758911	k__Bacteria; p__Bacteroidetes; c__Bacteroidia; o__Flavobacteriales; f__Weeksellaceae; g__Soonwooa; s__
OTU_85	0	0	0.00345597	0	0	0	0	0.0005254	0	0	0	0	0	0	0	0	0	0	0	0	0	0	0	0	0	0	0	0	0	0	0	1.16756e-05	0.0219851	0.00130766	0	0.00321078	0	0	k__Bacteria; p__Firmicutes; c__Clostridia; o__Clostridiales; f__Lachnospiraceae; g__Dorea; s__
OTU_232	0.00123761	0	0	0	0	0.00232344	0.00197317	0	0	0	0.00156452	0.00228841	0	0	0	8.17289e-05	0	0	0	0	0.000163458	3.50267e-05	0	0.000828965	0	0	0	0	0	0	0	0	0	0.00116756	0.00223003	0	0	0	k__Bacteria; p__Bacteroidetes; c__Bacteroidia; o__Bacteroidales; f__Tannerellaceae; g__Parabacteroides
OTU_185	0.000326916	0.000560427	0	0.000431996	0.000116756	0.00031524	0.000502049	0.000140107	3.50267e-05	0	0	0	0.000116756	9.34045e-05	0.000396969	0	0.000245187	2.33511e-05	0	0.00658502	0	0.000163458	8.17289e-05	0	2.33511e-05	0	0	0.000140107	0.0073556	4.67022e-05	0.000151782	0.00021016	0	0.000268538	0	0	0.00266203	0.000828965	k__Bacteria; p__Actinobacteria; c__Actinobacteria; o__Micrococcales; f__Micrococcaceae; g__Arthrobacter
OTU_247	0.000467022	0	2.33511e-05	0.00010508	0.00221836	0.000303565	0	0.00405142	0.000163458	3.50267e-05	0	0	0.000280213	0.000548751	3.50267e-05	0	0.0035844	0.00441336	0	4.67022e-05	0	5.83778e-05	2.33511e-05	0.000175133	8.17289e-05	5.83778e-05	0	0.000151782	0	0	0.000128431	0.000431996	0	0.000490374	0	0.000431996	7.00534e-05	0.000782262	k__Bacteria; p__Proteobacteria; c__Gammaproteobacteria; o__Betaproteobacteriales; f__Burkholderiaceae; g__Comamonas; s__Comamonas_aquatica
OTU_173	8.17289e-05	0.00084064	0.000899018	0.000700534	0.000233511	0.00107415	0.00031524	0	0.000151782	1.16756e-05	0.00010508	0.00198485	0.00112085	0.000922369	0.000747236	0	0.00031524	8.17289e-05	0.000712209	0.000268538	0.000175133	0	0	0.00010508	0	3.50267e-05	0.000175133	0.00272041	5.83778e-05	2.33511e-05	0.000723885	0.00226506	0.00245187	1.16756e-05	0	0.00255695	0.00307067	1.16756e-05	k__Bacteria; p__Firmicutes; c__Bacilli; o__Bacillales; f__Bacillaceae; g__Bacillus; s__Bacillus_pseudofirmus
OTU_195	0	0	0	2.33511e-05	0	0	0.000443671	1.16756e-05	0	0	0	0	0	1.16756e-05	0	0	0.000175133	0	0	0.00764749	0	5.83778e-05	0	0.000338591	2.33511e-05	0.00115588	0.000560427	0	9.34045e-05	0.00031524	0	0.000338591	0	3.50267e-05	0	0	0.00353769	0	k__Bacteria; p__Actinobacteria; c__Actinobacteria; o__Corynebacteriales; f__Mycobacteriaceae; g__Mycobacterium; s__Mycobacterium_fortuitum_subsp_fortuitum
OTU_216	0.00031524	0.000385293	0.000128431	0.000186809	0.000361942	0.000653831	0.000431996	0.000128431	2.33511e-05	1.16756e-05	4.67022e-05	0	0.000128431	0.000700534	0.000140107	0.000361942	0.000291889	0.000256862	7.00534e-05	2.33511e-05	5.83778e-05	1.16756e-05	0.000338591	0.000303565	0	0.000175133	0.000175133	0.000373618	0.000326916	0.00073556	0.000361942	0.000326916	0.000618805	0.000770587	0.000186809	0.00832467	0.000712209	5.83778e-05	k__Bacteria; p__Proteobacteria; c__Gammaproteobacteria; o__Pseudomonadales; f__Moraxellaceae; g__Acinetobacter
OTU_267	0	0	0.000455347	0.000350267	0	0	0.0036778	1.16756e-05	0.000198485	0	0	0	0	0	0	0	0	4.67022e-05	0	0	3.50267e-05	0	0	0	0	0	0	0	0	0	1.16756e-05	0	0	0.0073556	0	0	0	0	k__Bacteria; p__Proteobacteria; c__Alphaproteobacteria; o__Acetobacterales; f__Acetobacteraceae; g__Gluconobacter; s__Gluconobacter_oxydans
OTU_359	0	0	0.000607129	0	0	0	0.0021016	0.000560427	0	0	0	0	0	0	0	0	0.00126096	0	0	0	0	0.000198485	0	0	0	0	1.16756e-05	0.0005254	0	0.00239349	0.000537076	0	0	0	0.00524233	1.16756e-05	0	1.16756e-05	k__Bacteria; p__Firmicutes; c__Clostridia; o__Clostridiales; f__Lachnospiraceae; g__Lachnospiraceae_NK4A136_group
OTU_1667	0	0	0.00572102	2.33511e-05	0	0	0.000116756	3.50267e-05	0	0	0.000175133	1.16756e-05	1.16756e-05	0.000221836	0.000245187	0	0.000396969	0.000256862	0	0	0	0	0.00909526	0.00031524	1.16756e-05	0.00184474	7.00534e-05	0.000887343	0	4.67022e-05	0.000431996	0.00021016	0	0.000151782	0	0	0	0.000140107	k__Bacteria; p__Proteobacteria; c__Gammaproteobacteria; o__Enterobacteriales; f__Enterobacteriaceae; g__Rahnella; s__Rahnella_aquatilis
OTU_179	0	0	0	0	0	0	0.00329251	0	0	0	0.00110918	0	0	0	0	0	0	0	0	0	0	0	0	0	0	0	0	0	0	0.00488038	0.00108583	0	0	0	0	0	0	0	k__Bacteria; p__Firmicutes; c__Bacilli; o__Lactobacillales; f__Streptococcaceae; g__Streptococcus; s__Streptococcus_mutans
OTU_128	0	0.000396969	0	1.16756e-05	0.00413315	0	0	0.00605962	0.000198485	0	0	0.0005254	0.000175133	2.33511e-05	0	9.34045e-05	0.000233511	0.00311737	2.33511e-05	0.000151782	3.50267e-05	1.16756e-05	0	0	1.16756e-05	3.50267e-05	0	0.000128431	0.000537076	0	0	4.67022e-05	0	0.000268538	0.000350267	0.00312905	4.67022e-05	2.33511e-05	k__Bacteria; p__Proteobacteria; c__Gammaproteobacteria; o__Betaproteobacteriales; f__Burkholderiaceae; g__Delftia; s__Delftia_tsuruhatensis
OTU_52	1.16756e-05	0	0.0125512	0	0	0	0	0.000396969	0	0	0	0	0	0	0	0	0	0.000875667	0	0	0	0	0	0	0	0	0	0.00255695	0	0	0.00169296	0	0.0265152	0.00164625	0.00231176	0.0102044	0	0	k__Bacteria; p__Firmicutes; c__Negativicutes; o__Selenomonadales; f__Veillonellaceae; g__Megamonas; s__
OTU_992	0	0	3.50267e-05	0	4.67022e-05	0.00291889	0.000618805	0.000560427	4.67022e-05	0	0	0.000408645	0	0.000198485	0	0	0	0.000163458	1.16756e-05	0.000443671	0	0	0	0.000186809	2.33511e-05	0.000116756	0.000653831	1.16756e-05	0.000443671	0	0.000502049	0.000186809	0	1.16756e-05	0	7.00534e-05	0.000280213	0.000431996	k__Bacteria; p__Proteobacteria; c__Gammaproteobacteria; o__Betaproteobacteriales; f__Burkholderiaceae; g__Massilia
OTU_755	0	0	0	0	0.0014828	0	0	0	0.00283716	0	0.000128431	0	0	0	0	0	0	0.000186809	0	0	0	0	0	0	0	0	0	0.00336256	0	0	0	0	0	0.000665507	0.0068302	0	0	0.000642156	k__Bacteria; p__Firmicutes; c__Clostridia; o__Clostridiales; f__Lachnospiraceae; g__Lachnoclostridium
OTU_67	0	0	0.00608297	0.000583778	0.00218333	0	0	0	0.00197317	0.000396969	0.00361942	0.00263868	0	0.000350267	0.00151782	0.00115588	0.00135436	0.000431996	0	0.000221836	0.0005254	0	0	0.00031524	0	0	0	0.00239349	0	0	0.00220668	0	0.0127497	0.00084064	0	0	0	0.000887343	k__Bacteria; p__Firmicutes; c__Clostridia; o__Clostridiales; f__Lachnospiraceae; g__Fusicatenibacter; s__
OTU_291	0	0	0.00135436	0	0	0.00221836	0.00378288	0	1.16756e-05	0	0.000478698	0	0	0	0	0	0	0	0	0	0.00021016	0	0	0	0	0	0	0.00123761	0	0	0	0	0	0	0	0	0	0	k__Bacteria; p__Firmicutes; c__Clostridia; o__Clostridiales; f__Lachnospiraceae; g__Tyzzerella_4; s__
OTU_672	3.50267e-05	1.16756e-05	0.000572102	0	0	0	0.000467022	0	1.16756e-05	0	0.00189144	0	0	0.000151782	0	0	0	0.000455347	0	0	0.000863991	0	0	0.000350267	0	0	0	2.33511e-05	0	0.0036311	1.16756e-05	0.000887343	0.00465855	0	0.00168128	0.0015762	0	0	k__Bacteria; p__Firmicutes; c__Clostridia; o__Clostridiales; f__Lachnospiraceae; g__Blautia
OTU_789	0	0	0	0.000233511	0	0.0015295	2.33511e-05	9.34045e-05	0	0	0	0	0	0	0	0.000957396	0	0.000443671	0.000326916	0	0	0	0	0	0	0	0	0.00596621	0.000467022	0	0	0.000969071	0	0	3.50267e-05	0.00300062	0	0	k__Bacteria; p__Actinobacteria; c__Actinobacteria; o__Bifidobacteriales; f__Bifidobacteriaceae; g__Bifidobacterium; s__unidentified
OTU_248	0	0	0.00347932	0	0	0	0.00124928	0	0.0015762	0	0	0	0	0	0	0	0.000688858	0.00073556	0	0	0	0	0	0	0	0	0	0	0.0046819	0.00301229	0	0.00275543	0.00391131	0	0	0.000140107	0	0.00042032	k__Bacteria; p__Bacteroidetes; c__Bacteroidia; o__Bacteroidales; f__Bacteroidaceae; g__Bacteroides
OTU_190	0.000583778	0	0.000151782	4.67022e-05	0.000700534	0.00374785	1.16756e-05	0	0	0	0.000361942	2.33511e-05	0	0	0.000221836	0.000502049	0	2.33511e-05	0	7.00534e-05	2.33511e-05	0	0	0	0	0.000408645	0	0.00155285	5.83778e-05	0	0	0	0	0.00084064	0	0.00223003	0.00183306	0	k__Bacteria; p__Proteobacteria; c__Gammaproteobacteria; o__Betaproteobacteriales; f__Burkholderiaceae; g__Pelomonas; s__
OTU_229	0	0	0	0	0	0.00291889	0.00141274	0	0	0	0.000770587	0	0	0	0	1.16756e-05	0	0	0	0	0	0	0	0	0	0	0	0	0	0	1.16756e-05	0	0	0	0	0.00259197	0	0	k__Bacteria; p__Firmicutes; c__Clostridia; o__Clostridiales; f__Lachnospiraceae; g__Robinsoniella
OTU_349	0.000350267	1.16756e-05	0.000303565	0	0	0.0010508	0.0010508	0.000198485	0	0	0	0.000863991	0	0	0.00426158	1.16756e-05	0.000291889	0.000163458	0	0.000478698	0	0	0	3.50267e-05	0	0	0	2.33511e-05	0	0	0	0	0.0011442	0.000408645	0.000688858	0.0015762	0.000910694	0	k__Bacteria; p__Proteobacteria; c__Gammaproteobacteria; o__Pseudomonadales; f__Pseudomonadaceae; g__Pseudomonas; s__Pseudomonas_alcaligenes
OTU_3124	0.000875667	7.00534e-05	0	7.00534e-05	0.000256862	0.000140107	0	0.000151782	3.50267e-05	0	0	0.000490374	1.16756e-05	0	0	0	0	0	1.16756e-05	4.67022e-05	7.00534e-05	0.000186809	1.16756e-05	3.50267e-05	0.000385293	0.00451844	0.000291889	0.00166961	0.000957396	0.00010508	0.000175133	0	0	0.000245187	0	0.000665507	0.000712209	0.000361942	k__Bacteria; p__Proteobacteria; c__Alphaproteobacteria; o__Rhodobacterales; f__Rhodobacteraceae; g__Albirhodobacter; s__
OTU_148	0	0	1.16756e-05	0	0	0	0	0	0	1.16756e-05	0	0.00193814	0	0	0	0	0.000992423	0	0	0	0	0	0	0	0	0	0	0	0	0.00405142	0.00179804	0	0	0.00269705	0.00460017	0	0	0	k__Bacteria; p__Proteobacteria; c__Gammaproteobacteria; o__Betaproteobacteriales; f__Burkholderiaceae; g__Parasutterella; s__
OTU_446	0	0	0	0	0	0	0	0	0.00408645	0	0	0	0	0	0	0.000303565	0	0.000326916	0	0	0	0	0.00010508	0	0	0	0	0.0020549	0	0	0	0.000852316	0	0	0	0	0	0	k__Bacteria; p__Firmicutes; c__Clostridia; o__Clostridiales; f__Lachnospiraceae; g__Lachnospiraceae_UCG_006; s__
OTU_689	0.00180971	0.000980747	4.67022e-05	0.000186809	0.000128431	0.00478698	9.34045e-05	0.000245187	0	0	0	0.00042032	0	0	0.00553422	1.16756e-05	1.16756e-05	0.000373618	0	7.00534e-05	4.67022e-05	4.67022e-05	0	0	1.16756e-05	5.83778e-05	0	4.67022e-05	0.00063048	0	0	2.33511e-05	0	0.000245187	0.000186809	0.000163458	0	0.000163458	k__Bacteria; p__Proteobacteria; c__Gammaproteobacteria; o__Pseudomonadales; f__Pseudomonadaceae; g__Pseudomonas
OTU_201	0	0.000116756	2.33511e-05	0.00311737	0	0	0.00144777	0	0	0	7.00534e-05	0	0	2.33511e-05	0	0	0.0037245	8.17289e-05	0	0	0.000326916	0	0	0.000175133	1.16756e-05	0	0	0	0.00042032	0	0	0.000443671	0	0.0134736	0	0	0	0.000151782	k__Bacteria; p__Proteobacteria; c__Gammaproteobacteria; o__Betaproteobacteriales; f__Burkholderiaceae; g__Duganella; s__
OTU_275	0	0	0	0	0	0.00467022	0.000221836	0.000128431	0	0	0	0	0	0	0	0	0	0	0	0	0	0	0	0	0	0	0	0	0	0	0	0	0	0.000572102	0	0	0	0	k__Bacteria; p__Firmicutes; c__Clostridia; o__Clostridiales; f__Lachnospiraceae; g__Roseburia; s__
OTU_348	0	9.34045e-05	0.000373618	0.000396969	0	0	0	0	0	0	0.000361942	0	0.000373618	0.000513725	0.000163458	0	2.33511e-05	0	0	0	0.000268538	0.00112085	0.00196149	0.000221836	0.00189144	0	0	2.33511e-05	0	0	0.000478698	0	0	0.00154117	0	0	0	0.00101577	k__Bacteria; p__Bacteroidetes; c__Bacteroidia; o__Sphingobacteriales; f__Sphingobacteriaceae; g__Sphingobacterium; s__Sphingobacterium_faecium
OTU_422	0	0	0	0	0	0	0.00266203	3.50267e-05	0.0021483	0	0.000373618	0	0	0	0	0	0	0	0	0	0	0	0	0	0	0	0	0	0	0	0	0	0	0	0	0	0	0	k__Bacteria; p__Firmicutes; c__Bacilli; o__Lactobacillales; f__Streptococcaceae; g__Streptococcus; s__Streptococcus_anginosus_subsp_anginosus
OTU_2025	0.00158788	0	0	9.34045e-05	0.00294224	0.00175133	0	0.00295392	0.00063048	0	0	0	1.16756e-05	0.000151782	0	0	0.000175133	0.00614134	0	0	0	0	0	0	0	0.000385293	0	0	0.00144777	0	4.67022e-05	0	0	0.000116756	0.000688858	0	0	0.000221836	k__Bacteria; p__Actinobacteria; c__Actinobacteria; o__Micrococcales; f__Dermabacteraceae; g__Brachybacterium
OTU_198	0	0	0	0	0	0.00279046	0	0	0	0	0	0	0	0	0	0	0	0	0	0	0	0	0	0	0	0	0	0	0	0	0	0.00639821	0	0	0	0	0	0	k__Bacteria; p__Synergistetes; c__Synergistia; o__Synergistales; f__Synergistaceae; g__Pyramidobacter
OTU_45	0	0	0	0.0148863	9.34045e-05	0.000280213	0.000572102	0.000443671	0	8.17289e-05	0.00268538	0	0.000245187	0.00031524	0.000163458	1.16756e-05	0.000431996	0.000245187	4.67022e-05	0	0	0	0.00180971	0.000233511	0	0	8.17289e-05	0.0073556	0	1.16756e-05	0.00388796	0.000572102	0.00010508	3.50267e-05	9.34045e-05	0.0248573	0	0.000665507	k__Bacteria; p__Proteobacteria; c__Gammaproteobacteria; o__Xanthomonadales; f__Xanthomonadaceae; g__Xanthomonas
OTU_81	0	0	0.00347932	0	0	0	0	0.000467022	0	0	0	0	0	0	0	0	0.00143609	0	0	0	0	0	0	0	0	0	0	0	0	0	0	0	0.0167311	0	0	0.00338591	0	0	k__Bacteria; p__Firmicutes; c__Erysipelotrichia; o__Erysipelotrichales; f__Erysipelotrichaceae; g__Catenibacterium; s__
OTU_838	0	0	0	0	0.000233511	0.00474028	0	0	0	0	0	0	0	0	0	0	0	0.00063048	0	0	0	0	0	0	0	0	0	0.00010508	0	0	0	0	0	0	0	0	0	0	k__Bacteria; p__Firmicutes; c__Clostridia; o__Clostridiales; f__Lachnospiraceae; g__Lachnospira
OTU_117	0	0	0	0	0	0	0	0	0	0	0	0	0	0	0	0	0	0	0	0	0	0	0	0	0	0	0	0.00117923	0	0	0.000852316	0.012306	0	0	0	0	0	0	k__Bacteria; p__Firmicutes; c__Clostridia; o__Clostridiales; f__Ruminococcaceae; g__Ruminococcaceae_UCG_005; s__
OTU_639	0	0	0	0	0	0.00426158	0	0	0	0	0	0	0	0	0	0	0.000770587	5.83778e-05	0	8.17289e-05	0	0.000128431	0	0	0	0	0	0	0	0.000116756	4.67022e-05	0	0	0	0	0	0	0	k__Bacteria; p__Proteobacteria; c__Gammaproteobacteria; o__Enterobacteriales; f__Enterobacteriaceae; g__Providencia
OTU_152	0	1.16756e-05	0.000910694	0	0	0	0.000186809	0	0	0	0.00374785	0.00353769	0	0.00021016	0	0	0	0.000361942	0	0	0.000245187	0	0	0	0	0	0	2.33511e-05	0	0.00301229	0	0.0015762	0	0	0	0.00309402	0	0	k__Bacteria; p__Firmicutes; c__Clostridia; o__Clostridiales; f__Lachnospiraceae; g__Blautia
OTU_77	0	0	0.00329251	0	0	0	0	0.000396969	0	0	0	0.00218333	0	0	0.00137772	0.00128431	0	0.00129599	0	0	0.000128431	0	0	0	0	0	0	0	1.16756e-05	0.0015762	0.000887343	0	0.00733225	0	0.0036778	0	0	0.00108583	k__Bacteria; p__Bacteroidetes; c__Bacteroidia; o__Bacteroidales; f__Bacteroidaceae; g__Bacteroides
OTU_1046	0	0	0	2.33511e-05	0	1.16756e-05	0	0.000268538	0	2.33511e-05	0	0	1.16756e-05	3.50267e-05	1.16756e-05	0.000618805	9.34045e-05	3.50267e-05	3.50267e-05	0.000443671	1.16756e-05	0.0011442	4.67022e-05	0.00203155	0.000957396	0.000268538	0	0.000350267	0	1.16756e-05	0.000899018	0	0	0	0	0	0	0	k__Bacteria; p__Proteobacteria; c__Gammaproteobacteria; o__Xanthomonadales; f__Xanthomonadaceae; g__Stenotrophomonas; s__Stenotrophomonas_chelatiphaga
OTU_888	0.00031524	0.00042032	0.000175133	4.67022e-05	0.000326916	0	3.50267e-05	0.00130766	0.000455347	0.00010508	4.67022e-05	0	0	0	0	0.000899018	0.000116756	0.000431996	0	0.000303565	0	0.000478698	0	1.16756e-05	0.000256862	0.0010975	0.00021016	0.000688858	4.67022e-05	0.000198485	0.0014828	0.00126096	0	2.33511e-05	0.00123761	0	3.50267e-05	0.000198485	k__Bacteria; p__Actinobacteria; c__Actinobacteria; o__Micrococcales; f__Microbacteriaceae; g__Microbacterium
OTU_2055	0	0	0.00218333	1.16756e-05	0.000443671	0.0010975	0.000548751	0.000782262	0.000350267	0	0	0.000560427	2.33511e-05	0.000595454	3.50267e-05	0	2.33511e-05	0.00042032	3.50267e-05	0.000467022	3.50267e-05	8.17289e-05	5.83778e-05	0.000758911	7.00534e-05	0.000128431	0.000688858	0.000233511	0.000548751	0	0.00121426	0.000303565	0	0.000151782	0.000537076	0.00179804	7.00534e-05	0.00137772	k__Bacteria; p__Proteobacteria; c__Gammaproteobacteria; o__Betaproteobacteriales; f__Burkholderiaceae; g__Massilia
OTU_330	0	0	3.50267e-05	0	0	0.00346764	0	0	0	0	0	0	0	0	0	0	0	0.000221836	0	0	0	0	0	0	0	0	0	0.000467022	0	0	0.000175133	0	1.16756e-05	0.000221836	0.00228841	0	0	0	k__Bacteria; p__Proteobacteria; c__Alphaproteobacteria; o__Sphingomonadales; f__Sphingomonadaceae; g__Altererythrobacter
OTU_95	0	0	0	0	0	0	0.000817289	0	0	0	7.00534e-05	0	0	0	0	0	0	0	0.00031524	0	0	0	0	0	0	0	0	1.16756e-05	0.00481033	0.00377121	0	0	0	0.00225338	0	0	0	0	k__Bacteria; p__Firmicutes; c__Erysipelotrichia; o__Erysipelotrichales; f__Erysipelotrichaceae; g__Erysipelotrichaceae_UCG_003; s__
OTU_329	0	0	1.16756e-05	0	0.00359607	0	0	0.00569767	0	0	0	0	0	0	0.00130766	0	0.000770587	0.00175133	0	0	0	0	0	0	0	0	0	0	0	0.000361942	0	0.000303565	0	0.000490374	0	0	0	0	k__Bacteria; p__Proteobacteria; c__Gammaproteobacteria; o__Enterobacteriales; f__Enterobacteriaceae; g__Serratia
OTU_184	0	0	0	0.000396969	0.00354937	0	0	0.00406309	0	0	0	0	0	0	0	0	0.000116756	0.00772922	0	0	0	0	0	0.00010508	0	0	0	0	0	0	0	0	0	0.0011442	0	0.00130766	0	0	k__Bacteria; p__Proteobacteria; c__Gammaproteobacteria; o__Aeromonadales; f__Aeromonadaceae; g__Aeromonas
OTU_415	0	0	0	0	0.000770587	0	0	0.00373618	0	0.000140107	0	0	0	0	0	0	0	0.00129599	0	5.83778e-05	0	0	0	0.000233511	2.33511e-05	0.000548751	0.000175133	0	0	0	0	0	0	0.000245187	0	0	0	0	k__Bacteria; p__Proteobacteria; c__Alphaproteobacteria; o__Rhizobiales; f__Rhizobiaceae; g__Aureimonas; s__
OTU_837	0	0	0	0.000338591	0.000163458	0	0.0011442	0	0	0	0	0	0.000385293	4.67022e-05	0.00194982	0	0.000700534	0.000128431	5.83778e-05	0.00251025	0	1.16756e-05	1.16756e-05	0.00010508	0	0.000221836	0	3.50267e-05	0	0	0	0	0	7.00534e-05	0	0	0.00366613	0.000268538	k__Bacteria; p__Firmicutes; c__Bacilli; o__Lactobacillales; f__Enterococcaceae; g__Vagococcus; s__
OTU_172	0.00142442	1.16756e-05	0.00137772	0	0	0.000338591	0	0	0.00185641	0.000233511	0	0	0	4.67022e-05	4.67022e-05	0	0	0	0	0	0.0021016	1.16756e-05	1.16756e-05	0	1.16756e-05	0.000361942	0.000186809	0	0.000198485	0	0	9.34045e-05	0	0	0.00199652	0.00187977	0	0.00523065	k__Bacteria; p__Firmicutes; c__Bacilli; o__Bacillales; f__Staphylococcaceae; g__Staphylococcus; s__Staphylococcus_sciuri
OTU_1437	1.16756e-05	0.000665507	0.000980747	0.00010508	2.33511e-05	0.000607129	0.000198485	0.000443671	0.000268538	4.67022e-05	2.33511e-05	1.16756e-05	0	1.16756e-05	0.00317575	0	7.00534e-05	0.000128431	4.67022e-05	0.00147112	0	0	0	4.67022e-05	0	0.000747236	0.000408645	0.000256862	0.000291889	0	0.000163458	1.16756e-05	0	0.0016229	0.00199652	0.000653831	0	8.17289e-05	k__Bacteria; p__Bacteroidetes; c__Bacteroidia; o__Flavobacteriales; f__Weeksellaceae; g__Cloacibacterium; s__
OTU_110	0.00545249	0	0.000758911	0.000934045	0	0.000677182	0.00249857	0.00021016	0.000373618	0	0	0.00010508	0	0.000163458	0.00021016	0	0.000175133	0	1.16756e-05	0.0005254	0.000361942	1.16756e-05	1.16756e-05	0.00193814	0.00115588	0	0.000140107	0.000431996	0.00321078	0	0.00063048	0.00106248	0	0	0	0.000969071	0.000992423	0.00201987	k__Bacteria; p__Firmicutes; c__Bacilli; o__Bacillales; f__Staphylococcaceae; g__Macrococcus; s__
OTU_405	0	0	0.000163458	0	0	0.00412147	0	0	0	0	0	0	0	0	0	0	0	5.83778e-05	0	0	0	0	0	0	0	0	0	0	5.83778e-05	0	0	4.67022e-05	0	0	0	0	0	0	k__Bacteria; p__Bacteroidetes; c__Bacteroidia; o__Flavobacteriales; f__Weeksellaceae; g__Elizabethkingia; s__
OTU_889	8.17289e-05	0	0	3.50267e-05	0.00150615	0.0011442	0.000373618	0.00198485	4.67022e-05	0	0	0	0	0.00010508	0	0	0	0.00261533	0	0.000326916	0.000385293	0	0	0	0	0	2.33511e-05	0	0.000572102	0	0	0	0	4.67022e-05	7.00534e-05	0	0	0.00116756	k__Bacteria; p__Actinobacteria; c__Actinobacteria; o__Micrococcales; f__Dermacoccaceae; g__Dermacoccus
OTU_308	0	0	0	0.000303565	0.000618805	0.000116756	0.000467022	0	1.16756e-05	0	0	1.16756e-05	0.000957396	0.000233511	0	0	2.33511e-05	0	0	0.00129599	1.16756e-05	9.34045e-05	0	1.16756e-05	4.67022e-05	0.00173966	0	0	0	0.00356105	0.000186809	0	0	2.33511e-05	0	0.00143609	3.50267e-05	2.33511e-05	k__Bacteria; p__Proteobacteria; c__Alphaproteobacteria; o__Rhizobiales; f__Beijerinckiaceae; g__Bosea; s__
OTU_544	0	2.33511e-05	1.16756e-05	4.67022e-05	3.50267e-05	2.33511e-05	0	0.000385293	0.00240517	1.16756e-05	0	0	8.17289e-05	0.000116756	0	0	5.83778e-05	0.000221836	0	0	0	0.00010508	0	0.000128431	7.00534e-05	1.16756e-05	0	0.000385293	1.16756e-05	1.16756e-05	0.00031524	0	0	0.000688858	0	0.000186809	0	0.000490374	k__Bacteria; p__Bacteroidetes; c__Bacteroidia; o__Flavobacteriales; f__Weeksellaceae; g__Chryseobacterium
OTU_871	0	0.000116756	0.00108583	9.34045e-05	0.00238181	0.00172798	1.16756e-05	0.00121426	0.000723885	0.000116756	0	0.000502049	0	2.33511e-05	0.000712209	0	0.000245187	0.00142442	0	0.000116756	2.33511e-05	3.50267e-05	1.16756e-05	0.000653831	9.34045e-05	0.000140107	0.00021016	0.00108583	0	0.000140107	0.000793938	0.000408645	0	0.000408645	0	0	0	0.000723885	k__Bacteria; p__Proteobacteria; c__Alphaproteobacteria; o__Rhizobiales; f__Rhizobiaceae; g__Allorhizobium_Neorhizobium_Pararhizobium_Rhizobium
OTU_440	0	0	0	0.000443671	0	0	0.00343261	0	0	0	0.00177469	0	0	0	0	0	0	0	0	0	0.000221836	0	0	0	0	0	0	0	0	0	0	0	0	0	0	0	0	0	k__Bacteria; p__Bacteroidetes; c__Bacteroidia; o__Bacteroidales; f__Rikenellaceae; g__Alistipes; s__
OTU_180	0.00042032	1.16756e-05	0.00623475	0.000828965	0	0.000128431	0.000396969	5.83778e-05	0.000151782	0.000198485	0.00101577	0.00101577	0.00127264	0.000291889	0.00291889	0.000595454	0.000969071	0	0.00198485	4.67022e-05	0.00221836	1.16756e-05	0.00309402	0.000175133	3.50267e-05	0	0.000291889	0.000595454	4.67022e-05	0	5.83778e-05	0.000607129	0	0.00171631	0	0	0	0.00316408	k__Bacteria; p__Proteobacteria; c__Gammaproteobacteria; o__Betaproteobacteriales; f__Burkholderiaceae; g__Janthinobacterium
OTU_200	0	0	0.00173966	0	0	0	0	0	0.0015762	0	0.000256862	0	0	0	0	0	0	0.000186809	0	0	0	0.000116756	0	0	0	0	0	0.00117923	0	0	1.16756e-05	0	0.00164625	0	0.00677182	0	0	0.000268538	k__Bacteria; p__Firmicutes; c__Clostridia; o__Clostridiales; f__Ruminococcaceae; g__Oscillibacter; s__unidentified
OTU_2041	0	0	0	0	0	0	0.00150615	0	0	1.16756e-05	0	0	0	0	0	0	0	0	0	0.00374785	0	0	3.50267e-05	0	0	0	0	0	0	0	0.000163458	0	0	0.00042032	0	0	0.00199652	1.16756e-05	k__Bacteria; p__Bacteroidetes; c__Bacteroidia; o__Flavobacteriales; f__Flavobacteriaceae; g__Myroides
OTU_241	0	0	0	0	0	0	0	0	0	0	0	0	0	0	0	0	0	0	0	0	0	0	0	0.000396969	0	0	0	0.00170463	0	0	0	0	0.00827797	0	0	0	0	0	k__Bacteria; p__Firmicutes; c__Clostridia; o__Clostridiales; f__Ruminococcaceae; g__Subdoligranulum; s__
OTU_121	0	0	0	0.00121426	0.000116756	0	0.0020082	1.16756e-05	0	0	0	0	8.17289e-05	1.16756e-05	0	0	1.16756e-05	3.50267e-05	0	9.34045e-05	2.33511e-05	0.000198485	1.16756e-05	2.33511e-05	0.000151782	0.000116756	0.000175133	7.00534e-05	0	0.000338591	0.00340926	0	0	0.00239349	0	2.33511e-05	0.000128431	0	k__Bacteria; p__Proteobacteria; c__Gammaproteobacteria; o__Pseudomonadales; f__Moraxellaceae; g__Acinetobacter
OTU_590	0	0	0.000151782	0	0.000221836	8.17289e-05	0	0.000396969	0	0	1.16756e-05	0	0	0.000128431	0.000677182	0.00386461	0	0.000303565	9.34045e-05	0.000396969	0	7.00534e-05	0	0.000291889	0.000116756	0.000572102	0	2.33511e-05	0	7.00534e-05	0.00190312	0	0	0	0	0	0.000163458	0.000163458	k__Bacteria; p__Bacteroidetes; c__Bacteroidia; o__Flavobacteriales; f__Weeksellaceae; g__Chryseobacterium; s__
OTU_161	0	0	0	0	0	0	0	0	0	0	0	0	0	0	0	0	0	0	0	0	0	0	0	0	0	0	0	0	0.000828965	0	0	0	0	0	0	0.0100176	0	0	k__Bacteria; p__Bacteroidetes; c__Bacteroidia; o__Flavobacteriales; f__Weeksellaceae; g__Ornithobacterium; s__
OTU_240	0	0	0.00127264	1.16756e-05	0	0	0.00134269	0	0	0	0	0	1.16756e-05	0	0	0	0.000186809	0	0	0	0	9.34045e-05	0	7.00534e-05	0	0	0	0	0	0.0025336	0	0	0.00553422	0.0011442	0	0	0	0	k__Bacteria; p__Firmicutes; c__Bacilli; o__Bacillales; f__Bacillaceae; g__Bacillus
OTU_218	0	0	0	0	0	0	0	0	0	0	0	0	0	0	0	0	0	0	0	0	0	0	0	0	0	0	0	0	1.16756e-05	0	0	0	0	0	0	0.0107182	0	0	k__Bacteria; p__Firmicutes; c__Bacilli; o__Bacillales; f__Sporolactobacillaceae; g__Salipaludibacillus; s__
OTU_334	0	0	0	0	0	0	1.16756e-05	0	0	0	0	0	0.000805614	0.000431996	0	0	3.50267e-05	0	0	0.000934045	0	2.33511e-05	1.16756e-05	0	0.000116756	0.00219501	0	7.00534e-05	0	0.00159955	9.34045e-05	0	0	0.000793938	0	0	0	0.000233511	k__Bacteria; p__Proteobacteria; c__Alphaproteobacteria; o__Rhizobiales; f__Beijerinckiaceae; g__Methylobacterium
OTU_288	0	0	0	0.00221836	1.16756e-05	0	0.00123761	0	0	0	0	0	0	0	0	0	0.000467022	0	0	0	0	0	0	0	0	0	0	0	0	0	0	0	0	0.0117456	0	0	0	0	k__Bacteria; p__Proteobacteria; c__Gammaproteobacteria; o__Aeromonadales; f__Aeromonadaceae; g__Aeromonas; s__
OTU_388	0	0	0	0	0	0	0.00228841	0	0	0	0	0	0	0	0	0	0	0	0	0	0	0	0	0	0	0	0	0	0.00303565	0	0	0	0	0.000642156	0	0	0	0	k__Bacteria; p__Firmicutes; c__Clostridia; o__Clostridiales; f__Lachnospiraceae; g__Lachnospiraceae_NK4A136_group; s__
OTU_508	0	0	0	0	0	0	0.000817289	0	0	0	0.00187977	0	0	0	0	0	0.00145944	0	0	0	0	0	0	0	0	0.000361942	0	0	0	0.00287219	0.000583778	0	0	0	0	0	0	0.000396969	k__Bacteria; p__Bacteroidetes; c__Bacteroidia; o__Bacteroidales; f__Muribaculaceae; g__Muribaculum; s__
OTU_74	0	0	0.000361942	0	0.00489206	0.000268538	0	0.00467022	0	0	0	0	0	0.000175133	0	0	0	0.00693528	0	0	0	0	0	0	0	0.000198485	0	0.000221836	0	0	0	2.33511e-05	0	1.16756e-05	0.000291889	0	0	0	k__Bacteria; p__Actinobacteria; c__Actinobacteria; o__Corynebacteriales; f__Dietziaceae; g__Dietzia; s__
OTU_235	2.33511e-05	0	0.000198485	0.000128431	0	0	0.00021016	0	0	3.50267e-05	0.00230009	0	0	0	0	0.00280213	1.16756e-05	0.000455347	0	0	0.000151782	0	0	0	0	0	0	0	0	0.00360775	0.000700534	1.16756e-05	0	0	0.000151782	0	1.16756e-05	0.000268538	k__Bacteria; p__Firmicutes; c__Clostridia; o__Clostridiales; f__Lachnospiraceae; g__Lachnoclostridium
OTU_199	0	0	0	0	0	0	0	0	0	0	0	0	0	0	0	0	0	0.000677182	0	0	0	0	0	0	0	0	0	0.000513725	0	0	0	0	0.00583778	0	0	0.00325748	0	0	k__Bacteria; p__Firmicutes; c__Negativicutes; o__Selenomonadales; f__Acidaminococcaceae; g__Phascolarctobacterium; s__
OTU_283	0	0	0	0	0	0	1.16756e-05	0	0	0	0	0	0	0	0	0	0.000140107	0.000595454	0	0	0	0	0	0	0	0.00179804	0	0.000793938	1.16756e-05	0	0	0	0	0.00282549	0.00144777	0	0	0	k__Bacteria; p__Firmicutes; c__Clostridia; o__Clostridiales; f__Lachnospiraceae; g__Lachnospiraceae_NK4A136_group
OTU_269	0	0	0	0	0	0	0	0	0	0	0	0	0	0	0	0	0	0	0	0	0	0	0	0	0	0	0	0	0	1.16756e-05	0	0	0	0	0.0100643	1.16756e-05	0	0	k__Bacteria; p__Bacteroidetes; c__Bacteroidia; o__Flavobacteriales; f__Weeksellaceae; g__Moheibacter; s__
OTU_263	0	0	0.00042032	8.17289e-05	0	0	0	0.000443671	1.16756e-05	0	0	0	0	0	0	0	0	0	0	0	0	0	0	5.83778e-05	0	0	0.000537076	0	0	0	0	2.33511e-05	1.16756e-05	0	0.00900186	0	0	0	k__Bacteria; p__Firmicutes; c__Bacilli; o__Bacillales; f__Bacillaceae; g__Bacillus; s__Bacillus_circulans
OTU_120	0	0	0.00725052	0.000291889	0	0	0.00115588	0	0	0	0.00249857	0.000338591	0	0	0	0	0	0.00231176	0	0	0.000256862	0	0	0	2.33511e-05	0	0.000618805	1.16756e-05	0	1.16756e-05	0	0.00373618	0.0067835	0.00339759	0.00442504	0	0	0	k__Bacteria; p__Firmicutes; c__Clostridia; o__Clostridiales; f__Lachnospiraceae; g__Agathobacter; s__
OTU_155	0	0	1.16756e-05	0	0	0	0	0	0	0	0.00127264	0	0	0	0	0	0	0	0	0	0	0	0	0	0	0	0	0	0	0	0	0	0.00853483	0	0	0	0	0	k__Bacteria; p__Bacteroidetes; c__Bacteroidia; o__Bacteroidales; f__Marinifilaceae; g__Odoribacter; s__
OTU_194	0	0	0.00171631	9.34045e-05	0	0	0	0	0	0	0	0	0	0	0	0.00137772	0	0	0	0	0	0	0	0	1.16756e-05	0	0	0	0	0	0	1.16756e-05	0.00335089	0.000957396	0.00498546	0.00265035	0	0.000758911	k__Bacteria; p__Proteobacteria; c__Gammaproteobacteria; o__Betaproteobacteriales; f__Burkholderiaceae; g__Sutterella; s__
OTU_3378	4.67022e-05	0	0	0.000583778	0	0	0.000817289	0	0	0	0	0	0.00164625	0	0	0.000198485	0.00042032	0	0	0.00073556	0	2.33511e-05	0	0	1.16756e-05	0.00021016	0	0.000782262	0	0.00339759	0.00073556	0	0	0.000303565	0	0	0	0	k__Bacteria; p__Proteobacteria; c__Alphaproteobacteria; o__Rhizobiales; f__Beijerinckiaceae; g__Methylobacterium
OTU_170	0.00658502	0.000922369	2.33511e-05	7.00534e-05	0.000607129	0.000653831	0.000910694	0.000175133	0.002627	0	0	4.67022e-05	0	0	0.000245187	0	0.000537076	0.00031524	1.16756e-05	0.000770587	0.000560427	1.16756e-05	0	0	0	0	9.34045e-05	0.000256862	0.00197317	0.000268538	0.000128431	0.000245187	1.16756e-05	0.00103912	0.000537076	0	0	0.00922369	k__Bacteria; p__Firmicutes; c__Bacilli; o__Bacillales; f__Staphylococcaceae; g__Staphylococcus
OTU_472	0	0	0	0	0	0	0	0	0.00274376	0	0.000175133	0	0	0	0	0	0	0	0	0	0	0	0	0	0	0	0	0	0	0	0	0.00127264	0	0	0	0	0	0	k__Bacteria; p__Firmicutes; c__Clostridia; o__Clostridiales; f__Lachnospiraceae; g__Tyzzerella; s__
OTU_228	0	0	0	0	0.00073556	0	0	0	0.00184474	0	0	0	0	0	0	0	0	0	0	0	0	0	0	0	0	0	0	0.00129599	0	0.00106248	0	1.16756e-05	0	0	0.00351434	1.16756e-05	0	0	k__Bacteria; p__Firmicutes; c__Clostridia; o__Clostridiales; f__Ruminococcaceae; g__Ruminiclostridium; s__
OTU_119	0.00201987	0	0.00378288	0	0	0.00356105	0.00221836	0	0	0	0.000548751	0	0	0	0	0	0	0.000758911	0	0	0	8.17289e-05	0	0	0	0	0	0	0	0	0	0	0	0.00173966	9.34045e-05	0.00280213	0	0	k__Bacteria; p__Firmicutes; c__Clostridia; o__Clostridiales; f__Ruminococcaceae; g__Ruminococcaceae_UCG_014
OTU_419	0	0	0	0	0	0	0	3.50267e-05	0.00298894	0	0	0	0	0	0	0	0	0.000385293	0	0	0	0	0	0	0	0	0	0	0	0	0	0	0	0	0	0	0	0	k__Bacteria; p__Firmicutes; c__Clostridia; o__Clostridiales; f__Clostridiaceae_1; g__Clostridium_sensu_stricto_1; s__Clostridium_butyricum
OTU_5383	0	5.83778e-05	0	2.33511e-05	0.00133101	0	2.33511e-05	0.00373618	0	0	4.67022e-05	0	0	1.16756e-05	0.00010508	0	0.000128431	0.000140107	2.33511e-05	0.000140107	1.16756e-05	0	0	9.34045e-05	0	0	0.000326916	0	0	0	2.33511e-05	0	0	0.000198485	4.67022e-05	0	5.83778e-05	7.00534e-05	k__Bacteria; p__Proteobacteria; c__Gammaproteobacteria; o__Enterobacteriales; f__Enterobacteriaceae; g__Tatumella; s__
OTU_337	0	0	0	0	0	0	0	0	0	0	0	0	0	0	0	0	0	0	0	0	0	0	0	0	0	0.00385293	0.000116756	0	0	0	0	0	0	0	0	0	0	0	k__Bacteria; p__Deinococcus_Thermus; c__Deinococci; o__Deinococcales; f__Deinococcaceae; g__Deinococcus
OTU_659	3.50267e-05	0	0	1.16756e-05	1.16756e-05	0.000280213	0	5.83778e-05	5.83778e-05	0	0.000233511	9.34045e-05	0	0	0.000863991	0	0	0	0	2.33511e-05	0.000221836	3.50267e-05	0	0.00010508	2.33511e-05	0.000151782	0	1.16756e-05	0.000116756	0	0.00455347	0.000256862	0	0	0	0	0	0.00102745	k__Bacteria; p__Proteobacteria; c__Gammaproteobacteria; o__Betaproteobacteriales; f__Burkholderiaceae; g__Acidovorax; s__Acidovorax_defluvii
OTU_478	0	0	0	0	0	0	0.00304732	0	0	0	0	0	0	0	0	0	0	0	0	0	0	0	0	0	0	0	0	0	0	0	0	0	0	0	4.67022e-05	0	0	1.16756e-05	k__Bacteria; p__Firmicutes; c__Clostridia; o__Clostridiales; f__Ruminococcaceae; g__Ruminococcaceae_UCG_014; s__
OTU_489	0	0	0.000992423	0	0.000467022	0	0	0	0.00245187	0	0	0	0	0	0	0	0	0.000373618	0	0	0	0.000151782	0	0	0	0	0	0.00177469	0	0	0	0	0	0	0.0026737	0	0	0	k__Bacteria; p__Firmicutes; c__Clostridia; o__Clostridiales; f__Lachnospiraceae; g__Lachnospiraceae_NK4A136_group; s__
OTU_599	0	0	0	0	2.33511e-05	0.00298894	0	1.16756e-05	0	0	0	0	0	0	0	0	0	0	0	0	0	0	0	0	0	0	0	0	0	0	0	0	0	3.50267e-05	0	0	0	0	k__Bacteria; p__Bacteroidetes; c__Bacteroidia; o__Flavobacteriales; f__Flavobacteriaceae; g__Flavobacterium
OTU_897	0	0	0	0	0.000326916	0	0	0.00233511	0	0	0	0	0.000572102	0	0	0	2.33511e-05	0.0005254	0	0.00121426	0	0	1.16756e-05	0	1.16756e-05	2.33511e-05	0.000116756	0	0	0	0	0	0	0	0	0	8.17289e-05	0	k__Bacteria; p__Proteobacteria; c__Alphaproteobacteria; o__Rhizobiales; f__Beijerinckiaceae; g__Methylobacterium; s__Methylobacterium_aquaticum
OTU_298	0.00110918	0	0.000852316	0	0	0	0.000677182	0	0.00134269	0	0	0	0	0	0	0	5.83778e-05	0.000280213	0	0	0	8.17289e-05	0	0	0	0	0	0.00213663	0	0.00073556	7.00534e-05	0	0	0.000303565	0.00122593	0.00248689	0	0	k__Bacteria; p__Firmicutes; c__Clostridia; o__Clostridiales; f__Lachnospiraceae; g__Lachnospiraceae_NK4A136_group; s__
OTU_4840	7.00534e-05	0.00231176	0	0	1.16756e-05	0	0.000151782	3.50267e-05	0.000817289	0	9.34045e-05	0	0.0015295	0	0	0.000548751	0.00094572	2.33511e-05	1.16756e-05	9.34045e-05	0.000163458	1.16756e-05	1.16756e-05	0	3.50267e-05	0.00010508	5.83778e-05	0.000992423	0.00345597	0	0	9.34045e-05	0	0.000548751	0.000770587	0.00142442	0.000396969	0	k__Bacteria; p__Proteobacteria; c__Gammaproteobacteria; o__Betaproteobacteriales; f__Burkholderiaceae; g__Delftia
OTU_456	0	0	0	0	0	0	0	0	0.00232344	0	0.00156452	0	0	0	0	0	0	0	0	0	0.000151782	0	0	0	0	0	0	0	0	0	0	1.16756e-05	0	0	0	0	0	0	k__Bacteria; p__Bacteroidetes; c__Bacteroidia; o__Bacteroidales; f__Tannerellaceae; g__Parabacteroides
OTU_290	0	0	0	0	0	0	0	0	0	0	8.17289e-05	0	0	0	0	0	0	0	0	0	0	0	0	0	0	1.16756e-05	0	1.16756e-05	0	0	0	1.16756e-05	0	0	0.00849981	0	0	0	k__Bacteria; p__Firmicutes; c__Bacilli; o__Bacillales; f__Bacillaceae; g__Bacillus; s__Bacillus_thermoamylovorans
OTU_1254	0	0	0	0	0	0.000163458	1.16756e-05	0.000175133	0	0	0	0	0.000245187	0	0	0	0.00010508	0	0	0.00512557	0	0	0	0	0	0.000537076	0	0	4.67022e-05	0.000361942	0	0	0	0.000233511	0	0	2.33511e-05	0	k__Bacteria; p__Proteobacteria; c__Alphaproteobacteria; o__Rhizobiales; f__Beijerinckiaceae; g__Methylobacterium
OTU_605	0	0	0	0	0	0	0.00277878	0	0	0	0	0	0	0	0	0	0	0	0	0	0	0	0	0	0	0	0	0	0	0	0	0	0	0	0	0	0	0	k__Bacteria; p__Planctomycetes; c__Planctomycetacia; o__Gemmatales; f__Gemmataceae; g__Gemmata; s__Gemmata_like_str_CJuql4
OTU_856	0	0	0	0	0	0	0.00269705	0	0	0	0	0	0	0	0	0.000163458	0	0	0	0	0	0	0	0	0	0	0	0	0	0	0	0	0	0	0	0	0	0	k__Bacteria; p__Bacteroidetes; c__Bacteroidia; o__Bacteroidales; f__Prevotellaceae; g__Prevotella
OTU_332	0	0	0	0	0	0	0.00128431	0	0	0	0.000396969	1.16756e-05	0	0	0	0	0	0	0	0	1.16756e-05	0	0	0	0	0	0	0	0	0	0	0	0	0	0.00393466	0	0	0	k__Bacteria; p__Epsilonbacteraeota; c__Campylobacteria; o__Campylobacterales; f__Helicobacteraceae; g__Helicobacter; s__
OTU_418	0	0	0	0	0	0	0.00254527	0	0	0	0.00031524	0	0	0	0	0	0	0	0	0	0	0	0	0	0	0	0	0	0	0	0	0	0	0	0	0	0	0	k__Bacteria; p__Firmicutes; c__Clostridia; o__Clostridiales; f__Ruminococcaceae; g__Oscillibacter; s__
OTU_191	0	0	0.00094572	0	0	0	0	4.67022e-05	0	0	0	0	0	0	0	0.00155285	0	0	0	0.000140107	0	0	0	0	0	0	0.000572102	0	0.000151782	0	0	0	0	0	0.00760079	0	0	0	k__Bacteria; p__Firmicutes; c__Bacilli; o__Bacillales; f__Bacillaceae; g__Bacillus
OTU_270	0	0	0	0	0	0	0.0015762	0	0	0	0	0	0	0	0	0	0	0	0	0	0	0	0	0	0	0	0	0	0	0	0	0	0.0031524	0	0	0	0	0	k__Bacteria; p__Firmicutes; c__Clostridia; o__Clostridiales; f__Ruminococcaceae; g__Butyricicoccus
OTU_192	0	0	0.000350267	0	0	0	0.00159955	0	0	0	0	0	0	0	0	0	0	0	0	0	0	0	0	0	0	0	0	0	0	0	0	0	0.00389964	0	0	0	0	0	k__Bacteria; p__Bacteroidetes; c__Bacteroidia; o__Bacteroidales; f__Rikenellaceae; g__Alistipes; s__
OTU_280	0	0	0.000385293	0	0	0	0	0	0	0	0.00166961	0	0	0.000303565	0	0	0	0	0	0	0.00010508	0	0	0	0	0	1.16756e-05	1.16756e-05	0.00277878	0	0	0	0	0	0.00385293	0	0	0	k__Bacteria; p__Firmicutes; c__Clostridia; o__Clostridiales; f__Eubacteriaceae; g__Eubacterium
OTU_443	0	0	1.16756e-05	0	0	0	0.00119091	0	0	0	7.00534e-05	0.00126096	0	0	0	0	0	0	0	0	0	0	0	0	0	0	0	0	0	0	0	0	0	0.000770587	0	0.00215998	0	0	k__Bacteria; p__Firmicutes; c__Clostridia; o__Clostridiales; f__Lachnospiraceae; g__Lachnospiraceae_NK4A136_group; s__
OTU_356	0.00021016	2.33511e-05	0.0010975	0.000140107	0.00021016	1.16756e-05	0.000128431	0.00158788	0	0	1.16756e-05	0	2.33511e-05	0.000186809	1.16756e-05	0.00155285	2.33511e-05	3.50267e-05	0	0.00312905	0.000128431	0	0	0	1.16756e-05	7.00534e-05	3.50267e-05	0	0	1.16756e-05	5.83778e-05	0	1.16756e-05	0.000595454	0	0	0	0.000642156	k__Bacteria; p__Proteobacteria; c__Alphaproteobacteria; o__Sphingomonadales; f__Sphingomonadaceae; g__Sphingomonas; s__Sphingomonas_aurantiaca
OTU_390	0	0	0	0	0	0	0	0	0	0	0	0	0	0	0	0	0	0	0	0	0	0	0	0	0	0	0	0	0	0	0	0.00129599	0	0.000887343	0.00535908	1.16756e-05	0	0	k__Bacteria; p__Firmicutes; c__Clostridia; o__Clostridiales; f__Ruminococcaceae; g__Ruminiclostridium_5; s__
OTU_239	0	0	0	0	0	0	0	0	1.16756e-05	0	0.000560427	0	0	0	0	0	0	0	0	0	0	0.00010508	0	0	0	0	0	0	0	0	0	0	0	1.16756e-05	0.00666674	0	0	0	k__Bacteria; p__Firmicutes; c__Clostridia; o__Clostridiales; f__Ruminococcaceae; g__Ruminococcaceae_UCG_014; s__
OTU_1068	0	0	0.00400472	0	0	0.000245187	0.00349099	0	0	0	3.50267e-05	0	0	0	0	0	0	0.00031524	0	0	1.16756e-05	0	0	0	0	0	0	0.00490374	0	0	0	0	0	0.000642156	0	0	0	0	k__Bacteria; p__Firmicutes; c__Clostridia; o__Clostridiales; f__Lachnospiraceae; g__Coprococcus_3; s__
OTU_271	0	0	0	0	0	0	0	0	0.00108583	0	0.000408645	0	0	0	0	0	0	0	0	0	0	0	0	0	0	0	0	0	0	0	0	0	0.00340926	0	0	0	0	0.000396969	k__Bacteria; p__Bacteroidetes; c__Bacteroidia; o__Bacteroidales; f__Barnesiellaceae; g__Barnesiella; s__
OTU_499	0	0	0	0	0	0.00248689	0	0	0	0	0	0	0	0	0	0	0	0	0	0	0	0	0	0	0	0	0	0	0	0	0	0	0	0	0	0	0	0	k__Bacteria; p__Bacteroidetes; c__Bacteroidia; o__Bacteroidales; f__Rikenellaceae; g__Alistipes; s__
OTU_540	0	0	0	0	0	0	0	0	0	0	0	0	0	0	0	0	0	0	0	0	0	2.33511e-05	3.50267e-05	0	0	8.17289e-05	0	0.000969071	0	0	0	0	0.00147112	0	0.00458849	0	0	0	k__Bacteria; p__Firmicutes; c__Clostridia; o__Clostridiales; f__Ruminococcaceae; g__Ruminiclostridium; s__
OTU_347	0.00224171	0	0.000537076	0.000396969	0.00357272	0.000665507	0.000875667	0.00133101	0	0.000163458	8.17289e-05	0.00196149	5.83778e-05	0.000326916	7.00534e-05	0.00212495	0.00120258	0.00227673	0.000116756	0.000338591	4.67022e-05	0.000163458	0	0.000280213	0.000198485	0.00140107	0.000326916	5.83778e-05	1.16756e-05	2.33511e-05	0.000221836	3.50267e-05	0	0	0	3.50267e-05	0	0.000560427	k__Bacteria; p__Proteobacteria; c__Gammaproteobacteria; o__Xanthomonadales; f__Xanthomonadaceae; g__Stenotrophomonas
OTU_277	0	0	0	0	0	0	0.00144777	0	0	0	0	0	0	0	0	0	0	0	1.16756e-05	0	0	0	0	0	0	0	0	0	0	0.00295392	0	4.67022e-05	0	0	0	0	0	0	k__Bacteria; p__Firmicutes; c__Clostridia; o__Clostridiales; f__Clostridiaceae_1; g__Clostridium_sensu_stricto_1; s__Clostridium_perfringens
OTU_3960	0.000233511	0	0	0	0	0	0.000805614	0.000607129	0	0	0	0	0	0	0	0	0	0.000291889	0	0	0	0	0	1.16756e-05	0	0	0	0	0	0.00190312	0	0	0	0	0.00141274	2.33511e-05	0	0	k__Bacteria; p__Firmicutes; c__Clostridia; o__Clostridiales; f__Lachnospiraceae; g__Blautia
OTU_459	0	1.16756e-05	0	0	0	0	0.00241684	0	0	0	0	0	0	0	0	0	0	0	0	0	0	0	0	0	0	0	0	0	0	0	0	0	0	0	0	0	0	0	k__Bacteria; p__Bacteroidetes; c__Bacteroidia; o__Bacteroidales; f__Dysgonomonadaceae; g__Petrimonas; s__
OTU_627	0	0	0	0	0	0	0.0021016	0	0	0	0	0	0	0.000326916	0	2.33511e-05	0	4.67022e-05	0.000140107	0	0	0	0	0	0	0	0	0	0	0	0	0	0	0	0.000326916	0	0	0	k__Bacteria; p__Firmicutes; c__Bacilli; o__Bacillales; f__Paenibacillaceae; g__Paenibacillus
OTU_376	0	0	0	0	0	0	0	0	0	0	0	0	0	0	0	0	0	0	0	0.00532406	0	0	0	0	1.16756e-05	0	0	0	0	0	0	0	0	0	0	0	0.00143609	0.000350267	k__Bacteria; p__Proteobacteria; c__Gammaproteobacteria; o__Pseudomonadales; f__Moraxellaceae; g__Faucicola; s__
OTU_1218	0.000233511	0	0	2.33511e-05	0	0.000245187	0	0	5.83778e-05	9.34045e-05	4.67022e-05	5.83778e-05	2.33511e-05	0	3.50267e-05	0	7.00534e-05	0	0.00063048	0.00226506	0	0	0.00042032	1.16756e-05	0	0	1.16756e-05	5.83778e-05	0.000186809	8.17289e-05	0	0	0	0.000116756	0	0	0.00197317	2.33511e-05	k__Bacteria; p__Proteobacteria; c__Gammaproteobacteria; o__Alteromonadales; f__Shewanellaceae; g__Shewanella
OTU_4337	0	0	0.00171631	0	0	0	0	0.000350267	0	0	0.00646826	0	0	0	0	0	0	0	0	0	0.00021016	0	0	0	0	0.000758911	0	0	0	0	0.000852316	0.000712209	0	0	0	0	0	0	k__Bacteria; p__Firmicutes; c__Clostridia; o__Clostridiales; f__Lachnospiraceae; g__Dorea; s__unidentified
[truncated: 959 more rows]

## Sheet: SupplementaryTable4
Supplemtary Table 4. Microbiome landscape of sashimi, represented by the genera with top 8 highest relative abundance detected in amberjack, cobia, salmon, tilapia and tuna in contrast to other fish types, respectively. The values indicates the average relative abundance of a microbial in a type of fish.
[truncated: 41 more rows]
